# Supplementary material for: House spider genome uncovers evolutionary shifts in the diversity and expression of black widow venom proteins associated with extreme toxicity
Source: BMC Genomics. 2017 Feb 16;18:178. doi: 10.1186/s12864-017-3551-7 (PMC5314461; doi:10.1186/s12864-017-3551-7)
Supplement: Supplementary file 1 — Table describing house spider latrotoxin sequence features. (XLSX 34 kb) [file 12864_2017_3551_MOESM1_ESM.xlsx]

## Sheet: Sheet1
Name	Genomic scaffold	Start	End	Gene length	Direction	Protein length	Molecular mass (Da)	Top BLAST Hit	E-vaule	Complete	Ankyrin repeats	Latrotoxin CTD	Functional Domains	Venom TPM	Silk TPM	Ovary TPM	Whole Female TPM	Whole Male TPM	Embryonic TPM (Stages 1-14)	Postembryonic TPM	Fold Change (Venom vs. Silk)	Fold Change (Venom vs. Ovary)	Venom Biased
aug3.g10197	1136	7734	11754	4020	Reverse	1275	141567	alpha-latrotoxin, partial [Latrodectus hasseltii]	0	yes	16	yes	-	0.97	0	0	0	0.09	0	0.12	Undefined	Undefined	no
aug3.g11137	1266	87846	105390	17544	Forward	1072	138967	RecName: Full=Alpha-latrocrustotoxin-Lt1a; Short=Alpha-LCT-Lt1a; AltName: Full=Alpha-latrocrustotoxin; Short=Alpha-LCT; AltName: Full=Crusta1; Flags: Precursor	e-114	yes	9	yes	transmembrane, coiled-coil	6.75	0.07	0.08	0.4	0.1	0.18	0.08	96.4286	84.375	no
aug3.g11789	1375	35099	38504	3405	Reverse	1072	121234	RecName: Full=Alpha-latrocrustotoxin-Lt1a; Short=Alpha-LCT-Lt1a; AltName: Full=Alpha-latrocrustotoxin; Short=Alpha-LCT; AltName: Full=Crusta1; Flags: Precursor	e-117	yes	9	yes	transmembrane	0.29	0	0	0.06	0.13	0	0.01	Undefined	Undefined	no
aug3.g11790	1375	59273	62684	3411	Reverse	1072	122084	RecName: Full=Alpha-latrocrustotoxin-Lt1a; Short=Alpha-LCT-Lt1a; AltName: Full=Alpha-latrocrustotoxin; Short=Alpha-LCT; AltName: Full=Crusta1; Flags: Precursor	e-116	yes	9	yes	transmembrane	1.44	0	3.62	0.17	0.03	0	0	Undefined	0.39779	no
aug3.g13018	1580	151996	156524	4528	Forward	1372	155765	RecName: Full=Alpha-latroinsectotoxin-Lt1a; Short=Alpha-LIT-Lt1a; AltName: Full=Alpha-latroinsectotoxin; Short=Alpha-LIT; Flags: Precursor emb|CAA78464.1| alpha-latroinsectotoxin precursor [Latrodectus tredecimguttatus]	0	yes	18	yes	-	4.35	0	0.01	5.87	0.06	0	0.02	Undefined	435	no
aug3.g14216	1821	107168	120194	13026	Reverse	1015	132221	RecName: Full=Alpha-latrocrustotoxin-Lt1a; Short=Alpha-LCT-Lt1a; AltName: Full=Alpha-latrocrustotoxin; Short=Alpha-LCT; AltName: Full=Crusta1; Flags: Precursor	e-101	yes	7	yes	transmembrane, coiled-coil	7.02	0.01	0	1.03	0.05	0.03	0.02	702	Undefined	no
aug3.g17298	2482	54071	60634	6563	Reverse	≥583	67223	hypothetical protein RirG_149440 [Rhizophagus irregularis DAOM 197198w]	3e-11	no	≥ 3	?	-	0.08	0	0.02	0	108.17	0	4.27	Undefined	4	no
aug3.g17299	2482	66683	74024	7341	Reverse	1387	149654	RecName: Full=Alpha-latrocrustotoxin-Lt1a; Short=Alpha-LCT-Lt1a; AltName: Full=Alpha-latrocrustotoxin; Short=Alpha-LCT; AltName: Full=Crusta1; Flags: Precursor	e-162	yes	19	no	coiled-coil (2)	0	0	0	0	5.24	0.04	0	Undefined	Undefined	no
aug3.g18021	2725	154496	162623	8127	Forward	1235	140138	RecName: Full=Delta-latroinsectotoxin-Lt1a; Short=Delta-LIT-Lt1a; AltName: Full=Delta-latroinsectotoxin; Short=Delta-LIT; Flags: Precursor emb|CAA63363.1| delta-latroinsectotoxin precursor [Latrodectus tredecimguttatus] prf||2211313A delta-latroinsectotoxin	0	yes	12	yes	coiled-coil	1.51	0	0	0.05	0.02	0	0.18	Undefined	Undefined	no
aug3.g18022a*	2725	190143	194570	4427	Reverse	1476	158476	RecName: Full=Delta-latroinsectotoxin-Lt1a; Short=Delta-LIT-Lt1a; AltName: Full=Delta-latroinsectotoxin; Short=Delta-LIT; Flags: Precursor emb|CAA63363.1| delta-latroinsectotoxin precursor [Latrodectus tredecimguttatus] prf||2211313A delta-latroinsectotoxin	0	yes	19	yes	coiled-coil (2)	0.3	0	0	0.03	0.04	0	0	Undefined	Undefined	no
aug3.g18419	2843	108816	113030	4214	Forward	1282	144480	alpha-latrotoxin [Steatoda grossa]	0	yes	17	yes	-	7.54	0	0	0.08	0	0.03	0.01	Undefined	Undefined	no
aug3.g20110	3622	22896	25904	3008	Reverse	≥759	94084	gi|4927186|gb|AAD33043.1| alpha-latrocrustotoxin precursor [Latrodectus tredecimguttatus]	5e-122	no	≥ 6	?	transmembrane	4.18	0	0	0.61	0	0.02	0	Undefined	Undefined	no
aug3.g21388	5007	3676	7060	3384	Forward	1096	124453	gi|41017297|sp|Q02989.1|LITA_LATTR RecName: Full=Alpha-latroinsectotoxin-Lt1a; Short=Alpha-LIT-Lt1a; AltName: Full=Alpha-latroinsectotoxin; Short=Alpha-LIT; Flags: Precursor gi|9537|emb|CAA78464.1| alpha-latroinsectotoxin precursor [Latrodectus tredecimguttatus]	1e-173	yes	19	no	coiled-coil (2)	0.21	0	0.09	0.02	158.72	0.06	0.06	Undefined	2.33333	no
aug3.g22299	8413	2	294	292	Forward	≥75	8210	gi|41017301|sp|Q25338.1|LITD_LATTR RecName: Full=Delta-latroinsectotoxin-Lt1a; Short=Delta-LIT-Lt1a; AltName: Full=Delta-latroinsectotoxin; Short=Delta-LIT; Flags: Precursor gi|1235978|emb|CAA63363.1| delta-latroinsectotoxin precursor [Latrodectus tredecimguttatus] gi|1589528|prf||2211313A delta-latroinsectotoxin	0.024	no	≥ 0	?	-	0	0	0	0	0	0	0	Undefined	Undefined	no
aug3.g22696	11292	2873	11081	8208	Reverse	1159	132401	gi|41017297|sp|Q02989.1|LITA_LATTR RecName: Full=Alpha-latroinsectotoxin-Lt1a; Short=Alpha-LIT-Lt1a; AltName: Full=Alpha-latroinsectotoxin; Short=Alpha-LIT; Flags: Precursor gi|9537|emb|CAA78464.1| alpha-latroinsectotoxin precursor [Latrodectus tredecimguttatus]	1e-157	yes	19	no	-	0.01	0	0.02	0.05	8.84	0.03	0.06	Undefined	0.5	no
aug3.g24246	22468	2	1674	1672	Reverse	≥507	57897	RecName: Full=Delta-latroinsectotoxin-Lt1a; Short=Delta-LIT-Lt1a; AltName: Full=Delta-latroinsectotoxin; Short=Delta-LIT; Flags: Precursor emb|CAA63363.1| delta-latroinsectotoxin precursor [Latrodectus tredecimguttatus] prf||2211313A delta-latroinsectotoxin	e-122	no	≥ 0	?	coiled-coil	5.81	0	0.02	0	0.2	0	0	Undefined	290.5	no
aug3.g25581	111	980555	985842	5287	Reverse	1145	129703	RecName: Full=Delta-latroinsectotoxin-Lt1a; Short=Delta-LIT-Lt1a; AltName: Full=Delta-latroinsectotoxin; Short=Delta-LIT; Flags: Precursor emb|CAA63363.1| delta-latroinsectotoxin precursor [Latrodectus tredecimguttatus] prf||2211313A delta-latroinsectotoxin	e-165	yes	11	yes	coiled-coil	1.37	0	0.03	0.2	0.18	0.01	0	Undefined	45.6667	no
aug3.g25584	111	1017983	1021472	3489	Reverse	1146	129199	delta-latroinsectotoxin	e-164	yes	11	yes	coiled-coil	0.03	0	0	0	0	0	0	Undefined	Undefined	no
aug3.g25587	111	1171544	1175379	3835	Forward	1151	130788	delta-latroinsectotoxin	0	yes	11	yes	coiled-coil	0.49	0	0.02	0.02	0.02	0	0	Undefined	24.5	no
aug3.g25588	111	1186154	1188729	2575	Forward	≥751	87248	delta-latroinsectotoxin	e-169	no	≥ 6	?	coiled-coil (2)	5.45	0	0	0.33	0	0	0.01	Undefined	Undefined	no
aug3.g25592	111	1238114	1241691	3577	Forward	1154	130423	RecName: Full=Delta-latroinsectotoxin-Lt1a; Short=Delta-LIT-Lt1a; AltName: Full=Delta-latroinsectotoxin; Short=Delta-LIT; Flags: Precursor emb|CAA63363.1| delta-latroinsectotoxin precursor [Latrodectus tredecimguttatus] prf||2211313A delta-latroinsectotoxin	0	yes	11	yes	coiled-coil	0.04	0	0	0	0.38	0	0	Undefined	Undefined	no
aug3.g25593	111	1254634	1258260	3626	Forward	1159	131371	RecName: Full=Delta-latroinsectotoxin-Lt1a; Short=Delta-LIT-Lt1a; AltName: Full=Delta-latroinsectotoxin; Short=Delta-LIT; Flags: Precursor emb|CAA63363.1| delta-latroinsectotoxin precursor [Latrodectus tredecimguttatus] prf||2211313A delta-latroinsectotoxin	0	yes	11	yes	coiled-coil	0.01	0	0	0	0.05	0.07	0.04	Undefined	Undefined	no
aug3.g25594	111	1271844	1275429	3585	Forward	1160	131356	RecName: Full=Delta-latroinsectotoxin-Lt1a; Short=Delta-LIT-Lt1a; AltName: Full=Delta-latroinsectotoxin; Short=Delta-LIT; Flags: Precursor emb|CAA63363.1| delta-latroinsectotoxin precursor [Latrodectus tredecimguttatus] prf||2211313A delta-latroinsectotoxin	0	yes	12	yes	coiled-coil (2)	0.02	0	0	0	0	0	0	Undefined	Undefined	no
aug3.g25595	111	1290599	1294335	3736	Forward	1169	131991	RecName: Full=Delta-latroinsectotoxin-Lt1a; Short=Delta-LIT-Lt1a; AltName: Full=Delta-latroinsectotoxin; Short=Delta-LIT; Flags: Precursor emb|CAA63363.1| delta-latroinsectotoxin precursor [Latrodectus tredecimguttatus] prf||2211313A delta-latroinsectotoxin	0	yes	11	yes	coiled-coil	0.36	0	0	0	0	0	0.1	Undefined	Undefined	no
aug3.g26321	151	23106	26325	3219	Forward	1030	114788	alpha-latrocrustotoxin precursor [Latrodectus tredecimguttatus]	e-117	yes	8	yes	transmembrane, coiled-coil	0.86	0	0.01	0.02	0.03	0	0	Undefined	86	no
aug3.g26323	151	71326	74389	3063	Forward	993	109812	RecName: Full=Alpha-latroinsectotoxin-Lt1a; Short=Alpha-LIT-Lt1a; AltName: Full=Alpha-latroinsectotoxin; Short=Alpha-LIT; Flags: Precursor emb|CAA78464.1| alpha-latroinsectotoxin precursor [Latrodectus tredecimguttatus]	e-106	yes	9	yes	transmembrane, coiled-coil	0	0	0	0	0	0	0.01	Undefined	Undefined	no
aug3.g7859_7858*	846	354614	358154	3540	Reverse	1105	125222	delta-latroinsectotoxin	1e-42	yes	10	yes	coiled-coil	2.29	0	0	0	0.07	0.01	0	Undefined	Undefined	no
aug3.g8874	963	10876	15442	4566	Forward	1424	161959	delta-latroinsectotoxin	e-167	yes	16	yes	transmembrane, coiled-coil	0	0	0.01	0	0	0	0	Undefined	0	no
Scaffold901_14*	901	207314a	211522	4208	Forward	1403	154068	RecName: Full=Alpha-latrocrustotoxin-Lt1a; Short=Alpha-LCT-Lt1a; AltName: Full=Alpha-latrocrustotoxin; Short=Alpha-LCT; AltName: Full=Crusta1; Flags: Precursor	e-136	yes	25	no	signal peptide	0.02	3.84	1.72	34.77	17.75	0.37	2.79	0.00520833	0.0116279	no
aug3.g1193	299	517993	521430	3437	Forward	1065	121817	RecName: Full=Alpha-latroinsectotoxin-Lt1a; Short=Alpha-LIT-Lt1a; AltName: Full=Alpha-latroinsectotoxin; Short=Alpha-LIT; Flags: Precursor emb|CAA78464.1| alpha-latroinsectotoxin precursor [Latrodectus tredecimguttatus]	e-109	yes	9	yes	transmembrane, coiled-coil	18.48	0	0	1.51	0.03	0.01	0.02	Undefined	Undefined	yes
aug3.g1194	299	562403	569419	7016	Forward	1396	158211	alpha-latrotoxin-Lha1a precursor [Latrodectus hasseltii]	0	yes	18	yes	-	194.67	0	0	0.9	0	0.01	0.21	Undefined	Undefined	yes
aug3.g13261	1617	39788	42904	3116	Reverse	1031	113963	RecName: Full=Alpha-latroinsectotoxin-Lt1a; Short=Alpha-LIT-Lt1a; AltName: Full=Alpha-latroinsectotoxin; Short=Alpha-LIT; Flags: Precursor emb|CAA78464.1| alpha-latroinsectotoxin precursor [Latrodectus tredecimguttatus]	e-119	yes	9	yes	transmembrane (2), coiled-coil	92.47	0	0.01	7.27	0.03	0	0.06	Undefined	9247	yes
aug3.g14211	1821	27681	38084	10403	Reverse	1017	115633	alpha-latrocrustotoxin precursor [Latrodectus tredecimguttatus]	e-101	yes	7	yes	transmembrane, coiled-coil	1024.63	0	0	7.16	0.05	0	1.33	Undefined	Undefined	yes
aug3.g14212	1821	58997	62164	3167	Reverse	1017	114836	RecName: Full=Alpha-latrocrustotoxin-Lt1a; Short=Alpha-LCT-Lt1a; AltName: Full=Alpha-latrocrustotoxin; Short=Alpha-LCT; AltName: Full=Crusta1; Flags: Precursor	e-100	yes	7	yes	transmembrane, coiled-coil	309.29	0	0	6.92	0.17	0	0.03	Undefined	Undefined	yes
aug3.g14214	1821	81924	85024	3100	Reverse	972	109865	RecName: Full=Alpha-latrocrustotoxin-Lt1a; Short=Alpha-LCT-Lt1a; AltName: Full=Alpha-latrocrustotoxin; Short=Alpha-LCT; AltName: Full=Crusta1; Flags: Precursor	1e-82	yes	7	yes	transmembrane, coiled-coil	20.73	0	0	0.5	0.16	0	0.02	Undefined	Undefined	yes
aug3.g14215	1821	90055	100364	10309	Reverse	1017	114640	RecName: Full=Alpha-latrocrustotoxin-Lt1a; Short=Alpha-LCT-Lt1a; AltName: Full=Alpha-latrocrustotoxin; Short=Alpha-LCT; AltName: Full=Crusta1; Flags: Precursor	e-100	yes	7	yes	transmembrane, coiled-coil (2)	482.47	0	0.01	4.72	0.13	0	0.9	Undefined	48247	yes
aug3.g14217	1821	123853	136014	12161	Reverse	1017	114806	alpha-latrocrustotoxin precursor [Latrodectus tredecimguttatus]	e-100	yes	6	yes	transmembrane (2), coiled-coil	1566.11	0	0.02	25.09	0.58	0.03	1.98	Undefined	78305.5	yes
aug3.g14218	1821	142067	150144	8077	Reverse	1017	114100	alpha-latrocrustotoxin precursor [Latrodectus tredecimguttatus]	e-101	yes	7	yes	transmembrane, coiled-coil	1592.01	0	0.03	23.43	0.18	0	1.29	Undefined	53067	yes
aug3.g16830	2333	59334	70044	10710	Reverse	1067	115573	alpha-latrocrustotoxin precursor [Latrodectus tredecimguttatus]	e-120	yes	9	yes	transmembrane, coiled-coil	231.26	0	0.02	6.55	0.08	0.02	0.93	Undefined	11563	yes
aug3.g18022b*	2725	179728	183273	3545	Reverse	1182	138627	RecName: Full=Delta-latroinsectotoxin-Lt1a; Short=Delta-LIT-Lt1a; AltName: Full=Delta-latroinsectotoxin; Short=Delta-LIT; Flags: Precursor emb|CAA63363.1| delta-latroinsectotoxin precursor [Latrodectus tredecimguttatus] prf||2211313A delta-latroinsectotoxin	0	yes	12	yes	-	128.34	0	0	0.63	0.33	0	0.3	Undefined	Undefined	yes
aug3.g20112	3622	41136	44374	3238	Reverse	1072	117726	gi|4927186|gb|AAD33043.1| alpha-latrocrustotoxin precursor [Latrodectus tredecimguttatus]	3e-131	yes	9	yes	transmembrane	11.23	0	0.02	12.64	0	0	0.05	Undefined	561.5	yes
aug3.g23619	59	975843	991163	15320	Reverse	1394	158052	gi|443908780|gb|AGD80173.1| alpha-latrotoxin [Steatoda grossa]	0	yes	19	yes	-	43.02	0	0	0.3	0	0.01	0.08	Undefined	Undefined	yes
aug3.g24167	21329	1	5404	5403	Reverse	≥208	18698	alpha-latrotoxin [Steatoda grossa]	1e-10	no	≥ 0	?	-	10.68	0	0	0.5	0	0	0	Undefined	Undefined	yes
aug3.g25578	111	518934	541428	22494	Reverse	1258	143029	delta-latroinsectotoxin	0	yes	10	yes	coiled-coil	351.78	0	0	9.16	0	0	0.22	Undefined	Undefined	yes
aug3.g25582	111	990169	998362	8193	Reverse	1023	115595	RecName: Full=Delta-latroinsectotoxin-Lt1a; Short=Delta-LIT-Lt1a; AltName: Full=Delta-latroinsectotoxin; Short=Delta-LIT; Flags: Precursor emb|CAA63363.1| delta-latroinsectotoxin precursor [Latrodectus tredecimguttatus] prf||2211313A delta-latroinsectotoxin	e-140	yes	11	yes	-	47.4	0	0.01	0.8	0	0.01	1.38	Undefined	4740	yes
aug3.g25585	111	1030635	1034272	3637	Reverse	1181	133527	RecName: Full=Delta-latroinsectotoxin-Lt1a; Short=Delta-LIT-Lt1a; AltName: Full=Delta-latroinsectotoxin; Short=Delta-LIT; Flags: Precursor emb|CAA63363.1| delta-latroinsectotoxin precursor [Latrodectus tredecimguttatus] prf||2211313A delta-latroinsectotoxin	0	yes	11	yes	coiled-coil	168.24	0	0.01	3.08	2.86	0	0.2	Undefined	16824	yes
aug3.g25586	111	1052645	1056012	3367	Reverse	1106	124846	RecName: Full=Delta-latroinsectotoxin-Lt1a; Short=Delta-LIT-Lt1a; AltName: Full=Delta-latroinsectotoxin; Short=Delta-LIT; Flags: Precursor emb|CAA63363.1| delta-latroinsectotoxin precursor [Latrodectus tredecimguttatus] prf||2211313A delta-latroinsectotoxin	e-160	yes	11	yes	-	329.85	0	0.05	3.16	0.08	0	0.39	Undefined	6597	yes
aug3.g25589	111	1189614	1209521	19907	Forward	1089	135075	RecName: Full=Delta-latroinsectotoxin-Lt1a; Short=Delta-LIT-Lt1a; AltName: Full=Delta-latroinsectotoxin; Short=Delta-LIT; Flags: Precursor emb|CAA63363.1| delta-latroinsectotoxin precursor [Latrodectus tredecimguttatus] prf||2211313A delta-latroinsectotoxin	0	yes	11	yes	coiled-coil	38.88	0.04	0.92	2.33	0.37	0.01	0.13	972	42.2609	yes
aug3.g25590	111	1211734	1215519	3785	Forward	1156	130714	delta-latroinsectotoxin	0	yes	11	yes	coiled-coil	65.95	0	0	0.9	0.42	0	0.14	Undefined	Undefined	yes
aug3.g25591	111	1229864	1233498	3634	Forward	1147	129825	RecName: Full=Delta-latroinsectotoxin-Lt1a; Short=Delta-LIT-Lt1a; AltName: Full=Delta-latroinsectotoxin; Short=Delta-LIT; Flags: Precursor emb|CAA63363.1| delta-latroinsectotoxin precursor [Latrodectus tredecimguttatus] prf||2211313A delta-latroinsectotoxin	0	yes	10	yes	coiled-coil	53.19	0	0.13	1.8	0.83	0.02	0.05	Undefined	409.154	yes
aug3.g26325	151	240948	250274	9326	Forward	1043	117423	RecName: Full=Alpha-latroinsectotoxin-Lt1a; Short=Alpha-LIT-Lt1a; AltName: Full=Alpha-latroinsectotoxin; Short=Alpha-LIT; Flags: Precursor emb|CAA78464.1| alpha-latroinsectotoxin precursor [Latrodectus tredecimguttatus]	e-108	yes	9	yes	transmembrane, coiled-coil, t-SNARE	34.35	0	0.03	0.25	0.6	0.02	0.24	Undefined	1145	yes
aug3.g26326	151	267362	275414	8052	Forward	1042	118819	RecName: Full=Alpha-latroinsectotoxin-Lt1a; Short=Alpha-LIT-Lt1a; AltName: Full=Alpha-latroinsectotoxin; Short=Alpha-LIT; Flags: Precursor emb|CAA78464.1| alpha-latroinsectotoxin precursor [Latrodectus tredecimguttatus]	e-109	yes	8	yes	transmembrane, coiled-coil	50.83	0	0.01	0.08	0.61	0.05	0.87	Undefined	5083	yes
aug3.g5236	630	175486	180987	5501	Forward	1067	121779	RecName: Full=Alpha-latrocrustotoxin-Lt1a; Short=Alpha-LCT-Lt1a; AltName: Full=Alpha-latrocrustotoxin; Short=Alpha-LCT; AltName: Full=Crusta1; Flags: Precursor	e-118	yes	9	yes	transmembrane	90.17	0	0.01	2.96	0.36	0.02	0.14	Undefined	9017	yes
