# Supplementary material for: House spider genome uncovers evolutionary shifts in the diversity and expression of black widow venom proteins associated with extreme toxicity
Source: BMC Genomics. 2017 Feb 16;18:178. doi: 10.1186/s12864-017-3551-7 (PMC5314461; doi:10.1186/s12864-017-3551-7)
Supplement: Supplementary file 2 — Significant BLASTp hits (e-value < 1×10−5) for protein translations of house spider scaffold 901 transcripts. (XLSX 877 kb) [file 12864_2017_3551_MOESM2_ESM.xlsx]

## Sheet: Sheet1
Gene	BLAST hit	Query Start	Query End	Subject Start	Subject End	Evalue	Length	Percent Identity
Scaffold901_14	gi|443908766|gb|AGD80166.1| alpha-latrotoxin, partial [Latrodectus hesperus]	34	451	79	521	8e-69	448	35.27
Scaffold901_14	gi|443908776|gb|AGD80171.1| alpha-latrotoxin, partial [Latrodectus hesperus]	34	451	79	521	9e-69	448	35.27
Scaffold901_14	gi|41017301|sp|Q25338.1|LITD_LATTR RecName: Full=Delta-latroinsectotoxin-Lt1a; Short=Delta-LIT-Lt1a; AltName: Full=Delta-latroinsectotoxin; Short=Delta-LIT; Flags: Precursor gi|1235978|emb|CAA63363.1| delta-latroinsectotoxin precursor [Latrodectus tredecimguttatus] gi|1589528|prf||2211313A delta-latroinsectotoxin	18	473	36	521	7e-68	494	33.2
Scaffold901_14	gi|1589403|prf||2211252A delta-latroinsectotoxin	18	473	36	521	9e-68	494	33.2
Scaffold901_14	gi|443908772|gb|AGD80169.1| alpha-latrotoxin, partial [Latrodectus sp. LatDR]	24	441	79	521	1e-67	449	35.19
Scaffold901_14	gi|443908774|gb|AGD80170.1| alpha-latrotoxin, partial [Latrodectus geometricus]	23	441	78	521	2e-67	450	35.33
Scaffold901_14	gi|343480766|emb|CCA64564.1| alpha-latrotoxin-Lha1a precursor [Latrodectus hasseltii]	15	450	53	521	2e-67	474	34.39
Scaffold901_14	gi|380876979|sp|G0LXV8.2|LATA_LATHA RecName: Full=Alpha-latrotoxin-Lh1a; Short=Alpha-LTX-Lh1a; AltName: Full=Alpha-latrotoxin; Flags: Precursor	15	450	53	521	2e-67	474	34.39
Scaffold901_14	gi|443908768|gb|AGD80167.1| alpha-latrotoxin, partial [Latrodectus hasseltii]	7	442	53	521	4e-66	474	33.76
Scaffold901_14	gi|3893862|gb|AAC78471.1| alpha-latrotoxin precursor [Latrodectus tredecimguttatus]	25	442	79	521	6e-66	448	35.04
Scaffold901_14	gi|443908778|gb|AGD80172.1| alpha-latrotoxin, partial [Latrodectus pallidus]	25	442	79	521	1e-65	448	34.6
Scaffold901_14	gi|443908770|gb|AGD80168.1| alpha-latrotoxin, partial [Latrodectus tredecimguttatus]	25	442	79	521	6e-65	448	34.82
Scaffold901_14	gi|21903438|sp|P23631.2|LATA_LATTR RecName: Full=Alpha-latrotoxin-Lt1a; Short=Alpha-LTX-Lt1a; AltName: Full=Alpha-latrotoxin; Short=Alpha-LTX; Flags: Precursor gi|102827|pir||S11527 alpha-latrotoxin precursor - black widow spider gi|9569|emb|CAA38753.1| alpha-latrotoxin precursor [Latrodectus tredecimguttatus]	45	462	79	521	3e-64	448	34.6
Scaffold901_14	gi|227201|prf||1616226A alpha latrotoxin	45	462	79	521	3e-64	448	34.6
Scaffold901_14	gi|498284809|ref|WP_010598965.1| hypothetical protein [Diplorickettsia massiliensis]	37	437	56	521	7e-59	468	31.62
Scaffold901_14	gi|443908780|gb|AGD80173.1| alpha-latrotoxin [Steatoda grossa]	43	462	77	521	1e-58	448	33.71
Scaffold901_14	gi|498284128|ref|WP_010598284.1| ankyrin repeat-containing protein [Diplorickettsia massiliensis]	1	153	371	521	4e-57	153	59.48
Scaffold901_14	gi|288558814|sp|Q9XZC0.2|LCTA_LATTR RecName: Full=Alpha-latrocrustotoxin-Lt1a; Short=Alpha-LCT-Lt1a; AltName: Full=Alpha-latrocrustotoxin; Short=Alpha-LCT; AltName: Full=Crusta1; Flags: Precursor	12	466	41	521	6e-56	493	31.44
Scaffold901_14	gi|4927186|gb|AAD33043.1| alpha-latrocrustotoxin precursor [Latrodectus tredecimguttatus]	3	448	50	521	4e-55	484	31.4
Scaffold901_14	gi|41017297|sp|Q02989.1|LITA_LATTR RecName: Full=Alpha-latroinsectotoxin-Lt1a; Short=Alpha-LIT-Lt1a; AltName: Full=Alpha-latroinsectotoxin; Short=Alpha-LIT; Flags: Precursor gi|9537|emb|CAA78464.1| alpha-latroinsectotoxin precursor [Latrodectus tredecimguttatus]	34	471	56	521	1e-52	485	31.13
Scaffold901_14	gi|498284130|ref|WP_010598286.1| hypothetical protein [Diplorickettsia massiliensis]	46	227	60	238	3e-38	184	45.11
Scaffold901_14	gi|443610361|gb|AGC95600.1| alpha-latrotoxin, partial [Latrodectus geometricus]	2	205	311	513	2e-34	209	39.23
Scaffold901_14	gi|443610345|gb|AGC95592.1| alpha-latrotoxin, partial [Latrodectus bishopi]	2	195	311	502	2e-34	197	38.58
Scaffold901_14	gi|443610389|gb|AGC95614.1| alpha-latrotoxin, partial [Latrodectus rhodesiensis]	2	205	311	513	3e-34	209	39.23
Scaffold901_14	gi|443610387|gb|AGC95613.1| alpha-latrotoxin, partial [Latrodectus rhodesiensis]	2	205	311	513	4e-34	209	39.23
Scaffold901_14	gi|443610377|gb|AGC95608.1| alpha-latrotoxin, partial [Latrodectus mactans]	2	195	311	502	7e-34	197	38.58
Scaffold901_14	gi|443610399|gb|AGC95619.1| alpha-latrotoxin, partial [Latrodectus variolus]	2	195	311	502	7e-34	197	38.07
Scaffold901_14	gi|443610359|gb|AGC95599.1| alpha-latrotoxin, partial [Latrodectus geometricus]	2	205	311	513	8e-34	209	38.76
Scaffold901_14	gi|443610371|gb|AGC95605.1| alpha-latrotoxin, partial [Latrodectus hesperus]	2	195	311	502	9e-34	197	38.58
Scaffold901_14	gi|443610363|gb|AGC95601.1| alpha-latrotoxin, partial [Latrodectus geometricus] gi|443610365|gb|AGC95602.1| alpha-latrotoxin, partial [Latrodectus geometricus]	2	205	311	513	1e-33	209	38.76
Scaffold901_14	gi|443610357|gb|AGC95598.1| alpha-latrotoxin, partial [Latrodectus geometricus]	2	205	311	513	4e-33	209	38.28
Scaffold901_14	gi|443610349|gb|AGC95594.1| alpha-latrotoxin, partial [Latrodectus corallinus]	2	205	311	513	4e-33	208	37.02
Scaffold901_14	gi|443610385|gb|AGC95612.1| alpha-latrotoxin, partial [Latrodectus renivulvatus]	2	195	311	502	6e-33	197	38.07
Scaffold901_14	gi|443610347|gb|AGC95593.1| alpha-latrotoxin, partial [Latrodectus corallinus]	2	205	311	513	6e-33	208	36.54
Scaffold901_14	gi|443610391|gb|AGC95615.1| alpha-latrotoxin, partial [Latrodectus tredecimguttatus] gi|443610393|gb|AGC95616.1| alpha-latrotoxin, partial [Latrodectus tredecimguttatus]	2	195	311	502	8e-33	197	38.07
Scaffold901_14	gi|443610367|gb|AGC95603.1| alpha-latrotoxin, partial [Latrodectus hasseltii]	2	205	311	513	9e-33	208	37.5
Scaffold901_14	gi|443610383|gb|AGC95611.1| alpha-latrotoxin, partial [Latrodectus pallidus]	2	195	311	502	9e-33	197	37.56
Scaffold901_14	gi|443610381|gb|AGC95610.1| alpha-latrotoxin, partial [Latrodectus mirabilis]	2	195	311	502	1e-32	197	37.06
Scaffold901_14	gi|443610355|gb|AGC95597.1| alpha-latrotoxin, partial [Latrodectus geometricus]	2	205	311	513	1e-32	209	38.28
Scaffold901_14	gi|443610373|gb|AGC95606.1| alpha-latrotoxin, partial [Latrodectus katipo]	2	205	311	513	1e-32	208	37.5
Scaffold901_14	gi|443610375|gb|AGC95607.1| alpha-latrotoxin, partial [Latrodectus katipo]	2	205	311	513	1e-32	208	37.5
Scaffold901_14	gi|443610395|gb|AGC95617.1| alpha-latrotoxin, partial [Latrodectus variegatus]	2	195	311	502	2e-32	197	36.55
Scaffold901_14	gi|443610341|gb|AGC95590.1| alpha-latrotoxin, partial [Latrodectus sp. 010] gi|443610397|gb|AGC95618.1| alpha-latrotoxin, partial [Latrodectus variegatus]	2	195	311	502	2e-32	197	37.06
Scaffold901_14	gi|443610379|gb|AGC95609.1| alpha-latrotoxin, partial [Latrodectus mirabilis]	2	195	311	502	2e-32	197	37.06
Scaffold901_14	gi|443610343|gb|AGC95591.1| alpha-latrotoxin, partial [Latrodectus antheratus]	2	195	311	502	7e-32	197	37.06
Scaffold901_14	gi|443610353|gb|AGC95596.1| alpha-latrotoxin, partial [Latrodectus diaguita]	2	205	311	513	2e-31	205	35.12
Scaffold901_14	gi|443610339|gb|AGC95589.1| alpha-latrotoxin, partial [Latrodectus sp. 018]	2	205	311	513	8e-31	208	36.06
Scaffold901_14	gi|443610407|gb|AGC95623.1| latrotoxin-like protein 2, partial [Parasteatoda tepidariorum]	2	202	311	513	1e-29	204	33.82
Scaffold901_14	gi|443610351|gb|AGC95595.1| alpha-latrotoxin, partial [Latrodectus diaguita]	1	185	320	502	2e-29	188	35.64
Scaffold901_14	gi|443610369|gb|AGC95604.1| alpha-latrotoxin, partial [Latrodectus hasseltii]	2	205	311	513	1e-27	208	37.02
Scaffold901_14	gi|443610401|gb|AGC95620.1| alpha-latrotoxin, partial [Steatoda capensis]	2	190	311	500	3e-27	193	36.27
Scaffold901_14	gi|443610403|gb|AGC95621.1| alpha-latrotoxin, partial [Steatoda grossa]	6	170	350	513	2e-19	167	33.53
Scaffold901_14	gi|498284129|ref|WP_010598285.1| hypothetical protein [Diplorickettsia massiliensis]	1	72	257	328	6e-17	72	61.11
Scaffold901_14	gi|443610405|gb|AGC95622.1| latrotoxin-like protein 1, partial [Parasteatoda tepidariorum]	6	194	315	513	2e-11	208	27.88
aug3.g8360.t1	gi|242012969|ref|XP_002427196.1| protein-L-isoaspartate O-methyltransferase domain-containing protein, putative [Pediculus humanus corporis] gi|212511483|gb|EEB14458.1| protein-L-isoaspartate O-methyltransferase domain-containing protein, putative [Pediculus humanus corporis]	103	299	22	222	2e-58	202	49.5
aug3.g8360.t1	gi|322786201|gb|EFZ12806.1| hypothetical protein SINV_11829 [Solenopsis invicta]	104	294	23	213	3e-56	196	50.51
aug3.g8360.t1	gi|321471026|gb|EFX82000.1| hypothetical protein DAPPUDRAFT_302866 [Daphnia pulex]	103	297	22	230	9e-55	210	47.14
aug3.g8360.t1	gi|380015722|ref|XP_003691845.1| PREDICTED: uncharacterized protein LOC100871372 [Apis florea]	104	536	23	437	1e-54	445	34.38
aug3.g8360.t1	gi|328787067|ref|XP_001120576.2| PREDICTED: protein-L-isoaspartate O-methyltransferase domain-containing protein 1-like isoform X1 [Apis mellifera] gi|571561332|ref|XP_006566695.1| PREDICTED: protein-L-isoaspartate O-methyltransferase domain-containing protein 1-like isoform X2 [Apis mellifera]	104	542	23	437	2e-54	455	34.51
aug3.g8360.t1	gi|332031126|gb|EGI70703.1| Protein-L-isoaspartate O-methyltransferase domain-containing protein 1 [Acromyrmex echinatior]	104	303	23	220	4e-54	207	48.31
aug3.g8360.t1	gi|572307296|ref|XP_006619511.1| PREDICTED: protein-L-isoaspartate O-methyltransferase domain-containing protein 1-like isoform X1 [Apis dorsata] gi|572307298|ref|XP_006619512.1| PREDICTED: protein-L-isoaspartate O-methyltransferase domain-containing protein 1-like isoform X2 [Apis dorsata] gi|572307300|ref|XP_006619513.1| PREDICTED: protein-L-isoaspartate O-methyltransferase domain-containing pr…	104	535	23	437	6e-54	446	34.53
aug3.g8360.t1	gi|241593516|ref|XP_002404197.1| protein-L-isoaspartate(D-aspartate) O-methyltransferase, putative [Ixodes scapularis] gi|215500362|gb|EEC09856.1| protein-L-isoaspartate(D-aspartate) O-methyltransferase, putative [Ixodes scapularis]	103	308	22	224	2e-53	210	45.71
aug3.g8360.t1	gi|307190396|gb|EFN74455.1| Protein-L-isoaspartate O-methyltransferase domain-containing protein 1 [Camponotus floridanus]	104	315	23	238	3e-53	221	44.34
aug3.g8360.t1	gi|91092490|ref|XP_968084.1| PREDICTED: similar to protein-L-isoaspartate (D-aspartate) O-methyltransferase domain containing 1 [Tribolium castaneum] gi|270012934|gb|EFA09382.1| hypothetical protein TcasGA2_TC001944 [Tribolium castaneum]	103	264	22	187	7e-53	166	51.81
aug3.g8360.t1	gi|340721226|ref|XP_003399025.1| PREDICTED: protein-L-isoaspartate O-methyltransferase domain-containing protein 1-like [Bombus terrestris]	104	534	23	437	1e-52	456	33.77
aug3.g8360.t1	gi|345485525|ref|XP_001606631.2| PREDICTED: hypothetical protein LOC100123024 [Nasonia vitripennis]	106	300	25	220	2e-52	201	48.76
aug3.g8360.t1	gi|350406858|ref|XP_003487906.1| PREDICTED: hypothetical protein LOC100740977 [Bombus impatiens]	117	547	23	436	7e-52	448	33.26
aug3.g8360.t1	gi|405973371|gb|EKC38089.1| Protein-L-isoaspartate O-methyltransferase domain-containing protein 2 [Crassostrea gigas]	103	312	22	216	2e-51	213	43.66
aug3.g8360.t1	gi|307202838|gb|EFN82098.1| Protein-L-isoaspartate O-methyltransferase domain-containing protein 1 [Harpegnathos saltator]	104	294	23	213	1e-49	196	46.43
aug3.g8360.t1	gi|291220703|ref|XP_002730364.1| PREDICTED: protein-L-isoaspartate O-methyltransferase domain-containing protein 1-like [Saccoglossus kowalevskii]	103	278	22	203	2e-49	182	47.25
aug3.g8360.t1	gi|556103858|gb|ESO92510.1| hypothetical protein LOTGIDRAFT_190456 [Lottia gigantea]	103	263	22	186	5e-47	165	50.91
aug3.g8360.t1	gi|443722511|gb|ELU11333.1| hypothetical protein CAPTEDRAFT_180377 [Capitella teleta]	103	264	22	186	1e-46	165	50.3
aug3.g8360.t1	gi|478250878|gb|ENN71367.1| hypothetical protein YQE_11982, partial [Dendroctonus ponderosae]	119	541	22	437	1e-46	438	32.19
aug3.g8360.t1	gi|390345275|ref|XP_003726303.1| PREDICTED: uncharacterized protein LOC754893 [Strongylocentrotus purpuratus]	103	272	22	200	3e-45	179	46.93
aug3.g8360.t1	gi|551512245|ref|XP_005807638.1| PREDICTED: protein-L-isoaspartate O-methyltransferase domain-containing protein 1-like [Xiphophorus maculatus]	103	272	22	204	2e-44	183	43.72
aug3.g8360.t1	gi|344306254|ref|XP_003421803.1| PREDICTED: protein-L-isoaspartate O-methyltransferase domain-containing protein 2-like isoform 1 [Loxodonta africana]	103	308	22	221	7e-44	211	42.18
aug3.g8360.t1	gi|524914491|ref|XP_005112060.1| PREDICTED: uncharacterized protein LOC101852524 isoform X1 [Aplysia californica] gi|524914493|ref|XP_005112061.1| PREDICTED: uncharacterized protein LOC101852524 isoform X2 [Aplysia californica]	103	263	22	184	1e-43	164	49.39
aug3.g8360.t1	gi|348501182|ref|XP_003438149.1| PREDICTED: protein-L-isoaspartate O-methyltransferase domain-containing protein 1-like isoform X1 [Oreochromis niloticus] gi|542205933|ref|XP_005476475.1| PREDICTED: protein-L-isoaspartate O-methyltransferase domain-containing protein 1-like isoform X2 [Oreochromis niloticus]	103	256	22	176	1e-43	155	48.39
aug3.g8360.t1	gi|291415603|ref|XP_002724042.1| PREDICTED: protein-L-isoaspartate (D-aspartate) O-methyltransferase domain containing 2 isoform 1 [Oryctolagus cuniculus]	103	262	22	182	1e-43	164	46.34
aug3.g8360.t1	gi|498945534|ref|XP_004542858.1| PREDICTED: protein-L-isoaspartate O-methyltransferase domain-containing protein 1-like [Maylandia zebra] gi|548337666|ref|XP_005721515.1| PREDICTED: protein-L-isoaspartate O-methyltransferase domain-containing protein 1-like [Pundamilia nyererei] gi|554803403|ref|XP_005912672.1| PREDICTED: protein-L-isoaspartate O-methyltransferase domain-containing protein 1-like…	103	256	22	176	1e-43	155	48.39
aug3.g8360.t1	gi|403282612|ref|XP_003932738.1| PREDICTED: protein-L-isoaspartate O-methyltransferase domain-containing protein 2 isoform 1 [Saimiri boliviensis boliviensis]	103	273	22	193	2e-43	172	44.77
aug3.g8360.t1	gi|471359253|ref|XP_004370203.1| PREDICTED: protein-L-isoaspartate O-methyltransferase domain-containing protein 2 isoform 1 [Trichechus manatus latirostris]	103	276	22	196	2e-43	175	45.14
aug3.g8360.t1	gi|90093322|ref|NP_001035010.1| protein-L-isoaspartate (D-aspartate) O-methyltransferase domain containing 2 [Danio rerio] gi|89130493|gb|AAI14316.1| Zgc:136935 [Danio rerio]	103	258	22	177	2e-43	156	47.44
aug3.g8360.t1	gi|386781632|ref|NP_001247650.1| protein-L-isoaspartate O-methyltransferase domain-containing protein 2 [Macaca mulatta] gi|544467175|ref|XP_005569710.1| PREDICTED: protein-L-isoaspartate O-methyltransferase domain-containing protein 2 isoform X1 [Macaca fascicularis] gi|355784297|gb|EHH65148.1| Protein-L-isoaspartate O-methyltransferase domain-containing protein 2 [Macaca fascicularis]	103	273	22	193	2e-43	172	44.77
aug3.g8360.t1	gi|505853836|ref|XP_004620347.1| PREDICTED: protein-L-isoaspartate O-methyltransferase domain-containing protein 2 isoform X2 [Sorex araneus]	103	262	22	182	2e-43	161	45.96
aug3.g8360.t1	gi|326678999|ref|XP_003201222.1| PREDICTED: protein-L-isoaspartate O-methyltransferase domain-containing protein 2-like [Danio rerio]	103	267	22	187	2e-43	166	45.78
aug3.g8360.t1	gi|426392579|ref|XP_004062627.1| PREDICTED: protein-L-isoaspartate O-methyltransferase domain-containing protein 2-like isoform 1 [Gorilla gorilla gorilla]	103	273	22	193	2e-43	172	44.77
aug3.g8360.t1	gi|390462837|ref|XP_002747832.2| PREDICTED: protein-L-isoaspartate O-methyltransferase domain-containing protein 2, partial [Callithrix jacchus]	16	189	22	196	2e-43	175	44
aug3.g8360.t1	gi|348041203|ref|NP_001101280.2| protein-L-isoaspartate O-methyltransferase domain-containing protein 2 [Rattus norvegicus] gi|149033884|gb|EDL88667.1| protein-L-isoaspartate (D-aspartate) O-methyltransferase domain containing 2 (predicted), isoform CRA_b [Rattus norvegicus]	103	262	22	182	2e-43	164	45.73
aug3.g8360.t1	gi|478511918|ref|XP_004430222.1| PREDICTED: protein-L-isoaspartate O-methyltransferase domain-containing protein 2 isoform 1 [Ceratotherium simum simum]	103	273	22	193	2e-43	172	44.77
aug3.g8360.t1	gi|512936410|ref|XP_004908144.1| PREDICTED: protein-L-isoaspartate O-methyltransferase domain-containing protein 2 isoform X2 [Heterocephalus glaber] gi|512936414|ref|XP_004908145.1| PREDICTED: protein-L-isoaspartate O-methyltransferase domain-containing protein 2 isoform X3 [Heterocephalus glaber] gi|512957763|ref|XP_004841197.1| PREDICTED: protein-L-isoaspartate O-methyltransferase domain-conta…	103	273	22	193	3e-43	172	44.77
aug3.g8360.t1	gi|26327217|dbj|BAC27352.1| unnamed protein product [Mus musculus]	103	262	22	182	3e-43	164	45.73
aug3.g8360.t1	gi|533194420|ref|XP_005409956.1| PREDICTED: protein-L-isoaspartate O-methyltransferase domain-containing protein 2 isoform X1 [Chinchilla lanigera]	103	273	22	193	3e-43	172	44.19
aug3.g8360.t1	gi|157388995|ref|NP_060727.2| protein-L-isoaspartate O-methyltransferase domain-containing protein 2 isoform 1 [Homo sapiens] gi|197101583|ref|NP_001126320.1| protein-L-isoaspartate O-methyltransferase domain-containing protein 2 [Pongo abelii] gi|332859032|ref|XP_003317121.1| PREDICTED: protein-L-isoaspartate O-methyltransferase domain-containing protein 2 isoform 1 [Pan troglodytes] gi|39747724…	103	273	22	193	3e-43	172	44.77
aug3.g8360.t1	gi|7023200|dbj|BAA91877.1| unnamed protein product [Homo sapiens]	103	273	22	193	3e-43	172	44.77
aug3.g8360.t1	gi|507571992|ref|XP_004669592.1| PREDICTED: protein-L-isoaspartate O-methyltransferase domain-containing protein 2 isoform X1 [Jaculus jaculus]	103	262	22	182	3e-43	164	46.34
aug3.g8360.t1	gi|23956398|ref|NP_705822.1| protein-L-isoaspartate O-methyltransferase domain-containing protein 2 [Mus musculus] gi|48474433|sp|Q8BHD8.1|PCMD2_MOUSE RecName: Full=Protein-L-isoaspartate O-methyltransferase domain-containing protein 2 gi|23271475|gb|AAH31360.1| Protein-L-isoaspartate (D-aspartate) O-methyltransferase domain containing 2 [Mus musculus] gi|25955650|gb|AAH40385.1| Protein-L-isoaspa…	103	262	22	182	3e-43	164	45.73
aug3.g8360.t1	gi|512936406|ref|XP_004908143.1| PREDICTED: protein-L-isoaspartate O-methyltransferase domain-containing protein 2 isoform X1 [Heterocephalus glaber] gi|512957761|ref|XP_004841196.1| PREDICTED: protein-L-isoaspartate O-methyltransferase domain-containing protein 2 isoform X1 [Heterocephalus glaber]	128	298	22	193	3e-43	172	44.77
aug3.g8360.t1	gi|301780668|ref|XP_002925748.1| PREDICTED: protein-L-isoaspartate O-methyltransferase domain-containing protein 2-like isoform 2 [Ailuropoda melanoleuca] gi|281343247|gb|EFB18831.1| hypothetical protein PANDA_015291 [Ailuropoda melanoleuca]	103	273	22	193	3e-43	172	44.77
aug3.g8360.t1	gi|348584072|ref|XP_003477796.1| PREDICTED: protein-L-isoaspartate O-methyltransferase domain-containing protein 2-like isoform X1 [Cavia porcellus]	103	273	22	193	4e-43	172	44.19
aug3.g8360.t1	gi|291190644|ref|NP_001167296.1| Protein-L-isoaspartate O-methyltransferase domain-containing protein 1 [Salmo salar] gi|223649096|gb|ACN11306.1| Protein-L-isoaspartate O-methyltransferase domain-containing protein 1 [Salmo salar]	103	264	22	184	4e-43	163	45.4
aug3.g8360.t1	gi|402881922|ref|XP_003904505.1| PREDICTED: protein-L-isoaspartate O-methyltransferase domain-containing protein 2 [Papio anubis]	151	321	22	193	4e-43	172	44.77
aug3.g8360.t1	gi|562878921|ref|XP_006167166.1| PREDICTED: protein-L-isoaspartate O-methyltransferase domain-containing protein 2 isoform X1 [Tupaia chinensis]	118	288	22	193	5e-43	172	45.35
aug3.g8360.t1	gi|573892480|ref|XP_006633995.1| PREDICTED: protein-L-isoaspartate O-methyltransferase domain-containing protein 1-like [Lepisosteus oculatus]	103	256	22	176	5e-43	155	47.1
aug3.g8360.t1	gi|562878925|ref|XP_006167168.1| PREDICTED: protein-L-isoaspartate O-methyltransferase domain-containing protein 2 isoform X3 [Tupaia chinensis]	103	273	22	193	5e-43	172	45.35
aug3.g8360.t1	gi|395829399|ref|XP_003787847.1| PREDICTED: protein-L-isoaspartate O-methyltransferase domain-containing protein 2 [Otolemur garnettii]	103	273	22	193	5e-43	172	44.19
aug3.g8360.t1	gi|562878923|ref|XP_006167167.1| PREDICTED: protein-L-isoaspartate O-methyltransferase domain-containing protein 2 isoform X2 [Tupaia chinensis]	109	279	22	193	6e-43	172	45.35
aug3.g8360.t1	gi|149734184|ref|XP_001495704.1| PREDICTED: protein-L-isoaspartate O-methyltransferase domain-containing protein 2 isoformX1 [Equus caballus] gi|545201116|ref|XP_005604930.1| PREDICTED: protein-L-isoaspartate O-methyltransferase domain-containing protein 2 isoform X3 [Equus caballus]	103	273	22	193	6e-43	172	44.19
aug3.g8360.t1	gi|584028301|ref|XP_006808687.1| PREDICTED: protein-L-isoaspartate O-methyltransferase domain-containing protein 2-like [Neolamprologus brichardi]	103	256	22	176	6e-43	157	49.68
aug3.g8360.t1	gi|499045849|ref|XP_004573505.1| PREDICTED: protein-L-isoaspartate O-methyltransferase domain-containing protein 2-like isoform X1 [Maylandia zebra] gi|499045851|ref|XP_004573506.1| PREDICTED: protein-L-isoaspartate O-methyltransferase domain-containing protein 2-like isoform X2 [Maylandia zebra] gi|548510963|ref|XP_005750646.1| PREDICTED: protein-L-isoaspartate O-methyltransferase domain-contain…	103	256	22	176	6e-43	157	49.68
aug3.g8360.t1	gi|345789474|ref|XP_003433233.1| PREDICTED: protein-L-isoaspartate O-methyltransferase domain-containing protein 2 isoform X2 [Canis lupus familiaris] gi|545541457|ref|XP_005635386.1| PREDICTED: protein-L-isoaspartate O-methyltransferase domain-containing protein 2 isoform X3 [Canis lupus familiaris] gi|545541459|ref|XP_005635387.1| PREDICTED: protein-L-isoaspartate O-methyltransferase domain-con…	103	273	22	193	7e-43	172	44.19
aug3.g8360.t1	gi|488546925|ref|XP_004464973.1| PREDICTED: protein-L-isoaspartate O-methyltransferase domain-containing protein 2 isoform 1 [Dasypus novemcinctus] gi|488546927|ref|XP_004464974.1| PREDICTED: protein-L-isoaspartate O-methyltransferase domain-containing protein 2 isoform 2 [Dasypus novemcinctus]	103	273	22	193	8e-43	172	44.77
aug3.g8360.t1	gi|551506768|ref|XP_005804915.1| PREDICTED: LOW QUALITY PROTEIN: protein-L-isoaspartate O-methyltransferase domain-containing protein 2-like [Xiphophorus maculatus]	103	253	22	173	9e-43	152	48.68
aug3.g8360.t1	gi|472381509|ref|XP_004410148.1| PREDICTED: protein-L-isoaspartate O-methyltransferase domain-containing protein 2 isoform 1 [Odobenus rosmarus divergens]	103	273	22	193	1e-42	172	44.19
aug3.g8360.t1	gi|532079297|ref|XP_005325416.1| PREDICTED: protein-L-isoaspartate O-methyltransferase domain-containing protein 2 [Ictidomys tridecemlineatus]	103	262	22	182	1e-42	161	44.72
aug3.g8360.t1	gi|327271971|ref|XP_003220760.1| PREDICTED: protein-L-isoaspartate O-methyltransferase domain-containing protein 2-like isoform 1 [Anolis carolinensis]	103	257	22	177	1e-42	159	48.43
aug3.g8360.t1	gi|542160952|ref|XP_005489176.1| PREDICTED: protein-L-isoaspartate O-methyltransferase domain-containing protein 2 [Zonotrichia albicollis] gi|543263594|ref|XP_005422219.1| PREDICTED: protein-L-isoaspartate O-methyltransferase domain-containing protein 2 isoform X1 [Geospiza fortis]	103	262	22	182	1e-42	161	46.58
aug3.g8360.t1	gi|118100665|ref|XP_417422.2| PREDICTED: protein-L-isoaspartate O-methyltransferase domain-containing protein 2 isoformX2 [Gallus gallus] gi|513218207|ref|XP_004947163.1| PREDICTED: protein-L-isoaspartate O-methyltransferase domain-containing protein 2 isoform X3 [Gallus gallus]	103	273	22	193	1e-42	172	45.35
aug3.g8360.t1	gi|449274200|gb|EMC83483.1| Protein-L-isoaspartate O-methyltransferase domain-containing protein 2, partial [Columba livia]	103	273	22	193	1e-42	172	44.19
aug3.g8360.t1	gi|512885233|ref|XP_004921561.1| PREDICTED: nucleolin 2-like [Bombyx mori]	103	254	22	176	1e-42	155	49.03
aug3.g8360.t1	gi|524949214|ref|XP_005074626.1| PREDICTED: protein-L-isoaspartate O-methyltransferase domain-containing protein 2 isoform X1 [Mesocricetus auratus]	103	262	22	182	2e-42	161	45.34
aug3.g8360.t1	gi|528913490|ref|XP_005194419.1| PREDICTED: protein-L-isoaspartate O-methyltransferase domain-containing protein 2 isoform X1 [Bos taurus] gi|528973462|ref|XP_005214616.1| PREDICTED: protein-L-isoaspartate O-methyltransferase domain-containing protein 2 isoform X1 [Bos taurus]	140	310	22	193	2e-42	172	44.19
aug3.g8360.t1	gi|466071094|ref|XP_004282427.1| PREDICTED: protein-L-isoaspartate O-methyltransferase domain-containing protein 2 isoform 1 [Orcinus orca]	103	273	22	193	2e-42	172	43.02
aug3.g8360.t1	gi|66792770|ref|NP_001019650.1| protein-L-isoaspartate O-methyltransferase domain-containing protein 2 [Bos taurus] gi|528913496|ref|XP_005194422.1| PREDICTED: protein-L-isoaspartate O-methyltransferase domain-containing protein 2 isoform X4 [Bos taurus] gi|528913498|ref|XP_005194423.1| PREDICTED: protein-L-isoaspartate O-methyltransferase domain-containing protein 2 isoform X5 [Bos taurus] gi|52…	103	273	22	193	2e-42	172	44.19
aug3.g8360.t1	gi|555993714|ref|XP_005908615.1| PREDICTED: protein-L-isoaspartate O-methyltransferase domain-containing protein 2 isoform X1 [Bos mutus] gi|440894611|gb|ELR47021.1| Protein-L-isoaspartate O-methyltransferase domain-containing protein 2 [Bos mutus]	103	273	22	193	2e-42	172	44.19
aug3.g8360.t1	gi|558205707|ref|XP_006132546.1| PREDICTED: protein-L-isoaspartate O-methyltransferase domain-containing protein 2 isoform X1 [Pelodiscus sinensis]	103	273	22	193	2e-42	172	44.77
aug3.g8360.t1	gi|354500621|ref|XP_003512397.1| PREDICTED: protein-L-isoaspartate O-methyltransferase domain-containing protein 2 [Cricetulus griseus] gi|344254449|gb|EGW10553.1| Protein-L-isoaspartate O-methyltransferase domain-containing protein 2 [Cricetulus griseus]	103	262	22	182	2e-42	161	45.34
aug3.g8360.t1	gi|348540864|ref|XP_003457907.1| PREDICTED: protein-L-isoaspartate O-methyltransferase domain-containing protein 2-like isoform X1 [Oreochromis niloticus] gi|542254097|ref|XP_005462834.1| PREDICTED: protein-L-isoaspartate O-methyltransferase domain-containing protein 2-like isoform X2 [Oreochromis niloticus] gi|542254099|ref|XP_005462835.1| PREDICTED: protein-L-isoaspartate O-methyltransferase do…	103	256	22	176	2e-42	157	49.04
aug3.g8360.t1	gi|410953322|ref|XP_003983321.1| PREDICTED: protein-L-isoaspartate O-methyltransferase domain-containing protein 2 [Felis catus]	103	262	22	182	3e-42	161	45.34
aug3.g8360.t1	gi|532039708|ref|XP_005362711.1| PREDICTED: protein-L-isoaspartate O-methyltransferase domain-containing protein 2 isoform X1 [Microtus ochrogaster] gi|532039710|ref|XP_005362712.1| PREDICTED: protein-L-isoaspartate O-methyltransferase domain-containing protein 2 isoform X2 [Microtus ochrogaster] gi|532039712|ref|XP_005362713.1| PREDICTED: protein-L-isoaspartate O-methyltransferase domain-contain…	103	262	22	182	3e-42	161	45.34
aug3.g8360.t1	gi|525019673|ref|XP_005057364.1| PREDICTED: protein-L-isoaspartate O-methyltransferase domain-containing protein 2 isoform X1 [Ficedula albicollis] gi|525019675|ref|XP_005057365.1| PREDICTED: protein-L-isoaspartate O-methyltransferase domain-containing protein 2 isoform X2 [Ficedula albicollis] gi|525019677|ref|XP_005057366.1| PREDICTED: protein-L-isoaspartate O-methyltransferase domain-containin…	103	262	22	182	3e-42	161	45.96
aug3.g8360.t1	gi|511880483|ref|XP_004760147.1| PREDICTED: protein-L-isoaspartate O-methyltransferase domain-containing protein 2 isoform X1 [Mustela putorius furo] gi|511880485|ref|XP_004760148.1| PREDICTED: protein-L-isoaspartate O-methyltransferase domain-containing protein 2 isoform X2 [Mustela putorius furo] gi|511880487|ref|XP_004760149.1| PREDICTED: protein-L-isoaspartate O-methyltransferase domain-conta…	103	262	22	182	3e-42	161	44.72
aug3.g8360.t1	gi|528913494|ref|XP_005194421.1| PREDICTED: protein-L-isoaspartate O-methyltransferase domain-containing protein 2 isoform X3 [Bos taurus] gi|528973466|ref|XP_005214618.1| PREDICTED: protein-L-isoaspartate O-methyltransferase domain-containing protein 2 isoform X3 [Bos taurus]	112	282	22	193	3e-42	172	44.19
aug3.g8360.t1	gi|527257168|ref|XP_005146855.1| PREDICTED: protein-L-isoaspartate O-methyltransferase domain-containing protein 2 isoform X1 [Melopsittacus undulatus]	103	276	22	196	3e-42	175	44
aug3.g8360.t1	gi|543362944|ref|XP_005524842.1| PREDICTED: protein-L-isoaspartate O-methyltransferase domain-containing protein 2 isoform X1 [Pseudopodoces humilis]	103	262	22	182	3e-42	161	45.96
aug3.g8360.t1	gi|528913492|ref|XP_005194420.1| PREDICTED: protein-L-isoaspartate O-methyltransferase domain-containing protein 2 isoform X2 [Bos taurus] gi|528973464|ref|XP_005214617.1| PREDICTED: protein-L-isoaspartate O-methyltransferase domain-containing protein 2 isoform X2 [Bos taurus]	114	284	22	193	4e-42	172	44.19
aug3.g8360.t1	gi|586485794|ref|XP_006873384.1| PREDICTED: protein-L-isoaspartate O-methyltransferase domain-containing protein 2 isoform X1 [Chrysochloris asiatica]	103	262	22	182	4e-42	161	45.96
aug3.g8360.t1	gi|573903893|ref|XP_006639669.1| PREDICTED: protein-L-isoaspartate O-methyltransferase domain-containing protein 2-like isoform X2 [Lepisosteus oculatus]	103	265	22	185	4e-42	164	45.12
aug3.g8360.t1	gi|45710102|gb|AAH32332.1| PCMTD2 protein [Homo sapiens]	103	230	22	149	4e-42	128	52.34
aug3.g8360.t1	gi|556759006|ref|XP_005974831.1| PREDICTED: protein-L-isoaspartate O-methyltransferase domain-containing protein 2 [Pantholops hodgsonii]	103	273	22	193	4e-42	172	44.19
aug3.g8360.t1	gi|126302673|ref|XP_001367514.1| PREDICTED: protein-L-isoaspartate O-methyltransferase domain-containing protein 2 isoform 1 [Monodelphis domestica]	103	273	22	193	4e-42	172	44.19
aug3.g8360.t1	gi|584049673|ref|XP_006769556.1| PREDICTED: protein-L-isoaspartate O-methyltransferase domain-containing protein 2 isoform X2 [Myotis davidii] gi|584049675|ref|XP_006769557.1| PREDICTED: protein-L-isoaspartate O-methyltransferase domain-containing protein 2 isoform X3 [Myotis davidii] gi|584049677|ref|XP_006769558.1| PREDICTED: protein-L-isoaspartate O-methyltransferase domain-containing protein …	103	262	22	182	4e-42	161	45.34
aug3.g8360.t1	gi|529440364|ref|XP_005239925.1| PREDICTED: protein-L-isoaspartate O-methyltransferase domain-containing protein 2 isoform X1 [Falco peregrinus] gi|541987261|ref|XP_005444929.1| PREDICTED: protein-L-isoaspartate O-methyltransferase domain-containing protein 2 isoform X1 [Falco cherrug]	103	273	22	193	5e-42	172	44.77
aug3.g8360.t1	gi|426392581|ref|XP_004062628.1| PREDICTED: protein-L-isoaspartate O-methyltransferase domain-containing protein 2-like isoform 2 [Gorilla gorilla gorilla]	913	1083	22	193	5e-42	172	44.77
aug3.g8360.t1	gi|560974790|ref|XP_006209707.1| PREDICTED: protein-L-isoaspartate O-methyltransferase domain-containing protein 2 isoform X1 [Vicugna pacos]	103	273	22	193	5e-42	172	44.19
aug3.g8360.t1	gi|554588443|ref|XP_005885579.1| PREDICTED: protein-L-isoaspartate O-methyltransferase domain-containing protein 2 isoform X2 [Myotis brandtii] gi|554588445|ref|XP_005885580.1| PREDICTED: protein-L-isoaspartate O-methyltransferase domain-containing protein 2 isoform X3 [Myotis brandtii] gi|558195534|ref|XP_006104293.1| PREDICTED: protein-L-isoaspartate O-methyltransferase domain-containing protei…	103	262	22	182	5e-42	161	45.34
aug3.g8360.t1	gi|514776801|ref|XP_005026911.1| PREDICTED: protein-L-isoaspartate O-methyltransferase domain-containing protein 2 isoform X1 [Anas platyrhynchos] gi|483503652|gb|EOA96168.1| Protein-L-isoaspartate O-methyltransferase domain-containing protein 2, partial [Anas platyrhynchos]	103	273	22	193	5e-42	172	44.77
aug3.g8360.t1	gi|557277217|ref|XP_006021714.1| PREDICTED: protein-L-isoaspartate O-methyltransferase domain-containing protein 2 isoform X1 [Alligator sinensis] gi|557277219|ref|XP_006021715.1| PREDICTED: protein-L-isoaspartate O-methyltransferase domain-containing protein 2 isoform X2 [Alligator sinensis]	103	262	22	182	6e-42	161	44.72
aug3.g8360.t1	gi|426241130|ref|XP_004014445.1| PREDICTED: protein-L-isoaspartate O-methyltransferase domain-containing protein 2 isoform 1 [Ovis aries]	103	273	22	193	6e-42	172	44.19
aug3.g8360.t1	gi|507624792|ref|XP_004697607.1| PREDICTED: protein-L-isoaspartate O-methyltransferase domain-containing protein 1 isoform X1 [Echinops telfairi]	103	285	22	205	6e-42	184	42.93
aug3.g8360.t1	gi|573903891|ref|XP_006639668.1| PREDICTED: protein-L-isoaspartate O-methyltransferase domain-containing protein 2-like isoform X1 [Lepisosteus oculatus]	103	266	22	185	6e-42	164	44.51
aug3.g8360.t1	gi|543716737|ref|XP_005499628.1| PREDICTED: protein-L-isoaspartate O-methyltransferase domain-containing protein 2 isoform X1 [Columba livia]	103	273	22	193	6e-42	172	44.19
aug3.g8360.t1	gi|52545778|emb|CAH56272.1| hypothetical protein [Homo sapiens]	20	173	22	176	7e-42	155	46.45
aug3.g8360.t1	gi|560898413|ref|XP_006175659.1| PREDICTED: protein-L-isoaspartate O-methyltransferase domain-containing protein 2 isoform X1 [Camelus ferus]	103	273	22	193	7e-42	172	44.19
aug3.g8360.t1	gi|432094017|gb|ELK25809.1| Protein-L-isoaspartate O-methyltransferase domain-containing protein 2 [Myotis davidii]	143	302	22	182	7e-42	161	45.34
aug3.g8360.t1	gi|74141716|dbj|BAE38606.1| unnamed protein product [Mus musculus] gi|74202939|dbj|BAE26182.1| unnamed protein product [Mus musculus]	103	262	22	182	8e-42	161	45.96
aug3.g8360.t1	gi|584049671|ref|XP_006769555.1| PREDICTED: protein-L-isoaspartate O-methyltransferase domain-containing protein 2 isoform X1 [Myotis davidii]	118	277	22	182	9e-42	161	45.34
aug3.g8360.t1	gi|149635998|ref|XP_001508569.1| PREDICTED: protein-L-isoaspartate O-methyltransferase domain-containing protein 2-like isoform 1 [Ornithorhynchus anatinus]	103	273	22	193	9e-42	172	43.6
aug3.g8360.t1	gi|554588441|ref|XP_005885578.1| PREDICTED: protein-L-isoaspartate O-methyltransferase domain-containing protein 2 isoform X1 [Myotis brandtii] gi|558195530|ref|XP_006104292.1| PREDICTED: protein-L-isoaspartate O-methyltransferase domain-containing protein 2 isoform X1 [Myotis lucifugus]	118	277	22	182	1e-41	161	45.34
aug3.g8360.t1	gi|545821812|ref|XP_005655423.1| PREDICTED: protein-L-isoaspartate O-methyltransferase domain-containing protein 1, partial [Sus scrofa]	19	172	22	176	1e-41	155	46.45
aug3.g8360.t1	gi|355779684|gb|EHH64160.1| Protein-L-isoaspartate O-methyltransferase domain-containing protein 1 [Macaca fascicularis]	103	256	22	176	1e-41	155	46.45
aug3.g8360.t1	gi|521038000|gb|EPQ19777.1| Protein-L-isoaspartate O-methyltransferase domain-containing protein 2 [Myotis brandtii]	119	278	22	182	1e-41	161	45.34
aug3.g8360.t1	gi|411146649|ref|NP_001244274.1| protein-L-isoaspartate O-methyltransferase domain-containing protein 1 [Rattus norvegicus] gi|149060961|gb|EDM11571.1| rCG30411, isoform CRA_b [Rattus norvegicus]	103	262	22	182	1e-41	161	45.96
aug3.g8360.t1	gi|354490585|ref|XP_003507437.1| PREDICTED: protein-L-isoaspartate O-methyltransferase domain-containing protein 1-like [Cricetulus griseus] gi|344248010|gb|EGW04114.1| Protein-L-isoaspartate O-methyltransferase domain-containing protein 1 [Cricetulus griseus]	103	256	22	176	1e-41	155	47.1
aug3.g8360.t1	gi|33942104|ref|NP_898849.1| protein-L-isoaspartate O-methyltransferase domain-containing protein 1 [Mus musculus] gi|48474287|sp|P59913.1|PCMD1_MOUSE RecName: Full=Protein-L-isoaspartate O-methyltransferase domain-containing protein 1 gi|30931135|gb|AAH52741.1| Protein-L-isoaspartate (D-aspartate) O-methyltransferase domain containing 1 [Mus musculus] gi|74151546|dbj|BAE38879.1| unnamed protein …	103	256	22	176	1e-41	155	47.1
aug3.g8360.t1	gi|40555847|gb|AAH64801.1| Protein-L-isoaspartate (D-aspartate) O-methyltransferase domain containing 1 [Mus musculus]	103	262	22	182	1e-41	161	45.96
aug3.g8360.t1	gi|548490221|ref|XP_005688307.1| PREDICTED: protein-L-isoaspartate O-methyltransferase domain-containing protein 2 [Capra hircus]	103	273	22	193	1e-41	172	43.6
aug3.g8360.t1	gi|532038864|ref|XP_005362296.1| PREDICTED: protein-L-isoaspartate O-methyltransferase domain-containing protein 1 [Microtus ochrogaster]	103	256	22	176	1e-41	155	47.1
aug3.g8360.t1	gi|478523090|ref|XP_004435748.1| PREDICTED: protein-L-isoaspartate O-methyltransferase domain-containing protein 1 isoform 1 [Ceratotherium simum simum]	103	256	22	176	1e-41	155	46.45
aug3.g8360.t1	gi|395506555|ref|XP_003757597.1| PREDICTED: protein-L-isoaspartate O-methyltransferase domain-containing protein 2 isoform 1 [Sarcophilus harrisii]	103	273	22	193	1e-41	172	43.6
aug3.g8360.t1	gi|466034628|ref|XP_004275070.1| PREDICTED: protein-L-isoaspartate O-methyltransferase domain-containing protein 1 [Orcinus orca] gi|470605882|ref|XP_004314013.1| PREDICTED: protein-L-isoaspartate O-methyltransferase domain-containing protein 1-like [Tursiops truncatus]	103	256	22	176	1e-41	155	47.1
aug3.g8360.t1	gi|530645982|ref|XP_005309637.1| PREDICTED: protein-L-isoaspartate O-methyltransferase domain-containing protein 2 isoform X1 [Chrysemys picta bellii] gi|530645984|ref|XP_005309638.1| PREDICTED: protein-L-isoaspartate O-methyltransferase domain-containing protein 2 isoform X2 [Chrysemys picta bellii]	103	273	22	193	1e-41	172	44.77
aug3.g8360.t1	gi|472366254|ref|XP_004402668.1| PREDICTED: protein-L-isoaspartate O-methyltransferase domain-containing protein 1 isoform 1 [Odobenus rosmarus divergens]	103	256	22	176	2e-41	155	47.1
aug3.g8360.t1	gi|564256300|ref|XP_006267118.1| PREDICTED: protein-L-isoaspartate O-methyltransferase domain-containing protein 2 [Alligator mississippiensis]	103	262	22	182	2e-41	161	44.1
aug3.g8360.t1	gi|507699608|ref|XP_004644183.1| PREDICTED: protein-L-isoaspartate O-methyltransferase domain-containing protein 2 isoform X1 [Octodon degus]	103	273	22	193	2e-41	172	42.44
aug3.g8360.t1	gi|148682320|gb|EDL14267.1| protein-L-isoaspartate (D-aspartate) O-methyltransferase domain containing 1, isoform CRA_b [Mus musculus]	86	245	22	182	2e-41	161	45.96
aug3.g8360.t1	gi|351706967|gb|EHB09886.1| Protein-L-isoaspartate O-methyltransferase domain-containing protein 1 [Heterocephalus glaber]	103	256	22	176	2e-41	155	46.45
aug3.g8360.t1	gi|507938566|ref|XP_004679942.1| PREDICTED: protein-L-isoaspartate O-methyltransferase domain-containing protein 1 isoform X1 [Condylura cristata]	103	256	22	176	2e-41	155	46.45
aug3.g8360.t1	gi|505776062|ref|XP_004602390.1| PREDICTED: protein-L-isoaspartate O-methyltransferase domain-containing protein 1 isoform X1 [Sorex araneus]	103	256	22	176	2e-41	155	46.45
aug3.g8360.t1	gi|512950282|ref|XP_004837579.1| PREDICTED: protein-L-isoaspartate O-methyltransferase domain-containing protein 1 isoform X1 [Heterocephalus glaber]	103	262	22	182	2e-41	161	45.34
aug3.g8360.t1	gi|488589210|ref|XP_004479895.1| PREDICTED: protein-L-isoaspartate O-methyltransferase domain-containing protein 1-like isoform 1 [Dasypus novemcinctus]	103	256	22	176	2e-41	155	46.45
aug3.g8360.t1	gi|73999085|ref|XP_848620.1| PREDICTED: protein-L-isoaspartate O-methyltransferase domain-containing protein 1 isoformX3 [Canis lupus familiaris] gi|545548586|ref|XP_005638023.1| PREDICTED: protein-L-isoaspartate O-methyltransferase domain-containing protein 1 isoform X4 [Canis lupus familiaris] gi|545548588|ref|XP_005638024.1| PREDICTED: protein-L-isoaspartate O-methyltransferase domain-containi…	103	256	22	176	3e-41	155	46.45
aug3.g8360.t1	gi|344296730|ref|XP_003420057.1| PREDICTED: protein-L-isoaspartate O-methyltransferase domain-containing protein 1-like isoform 1 [Loxodonta africana]	103	256	22	176	3e-41	155	46.45
aug3.g8360.t1	gi|395841870|ref|XP_003793752.1| PREDICTED: protein-L-isoaspartate O-methyltransferase domain-containing protein 1 [Otolemur garnettii]	103	256	22	176	3e-41	155	46.45
aug3.g8360.t1	gi|432865831|ref|XP_004070635.1| PREDICTED: protein-L-isoaspartate O-methyltransferase domain-containing protein 2-like [Oryzias latipes]	103	256	22	176	3e-41	162	47.53
aug3.g8360.t1	gi|149721506|ref|XP_001488379.1| PREDICTED: protein-L-isoaspartate O-methyltransferase domain-containing protein 1 isoformX1 [Equus caballus] gi|545225847|ref|XP_005613234.1| PREDICTED: protein-L-isoaspartate O-methyltransferase domain-containing protein 1 isoform X2 [Equus caballus]	103	256	22	176	3e-41	155	46.45
aug3.g8360.t1	gi|585717099|ref|XP_006901666.1| PREDICTED: protein-L-isoaspartate O-methyltransferase domain-containing protein 1-like isoform X1 [Elephantulus edwardii]	103	256	22	176	3e-41	155	46.45
aug3.g8360.t1	gi|586544810|ref|XP_006907521.1| PREDICTED: protein-L-isoaspartate O-methyltransferase domain-containing protein 1 [Pteropus alecto] gi|431916746|gb|ELK16546.1| Protein-L-isoaspartate O-methyltransferase domain-containing protein 1 [Pteropus alecto]	103	256	22	176	3e-41	155	46.45
aug3.g8360.t1	gi|332213756|ref|XP_003255996.1| PREDICTED: protein-L-isoaspartate O-methyltransferase domain-containing protein 1 isoform 1 [Nomascus leucogenys] gi|402878188|ref|XP_003902781.1| PREDICTED: protein-L-isoaspartate O-methyltransferase domain-containing protein 1 [Papio anubis] gi|403300354|ref|XP_003940907.1| PREDICTED: protein-L-isoaspartate O-methyltransferase domain-containing protein 1 [Saimir…	103	262	22	182	3e-41	161	45.34
aug3.g8360.t1	gi|386781611|ref|NP_001247647.1| protein-L-isoaspartate O-methyltransferase domain-containing protein 1 [Macaca mulatta] gi|544452230|ref|XP_005563355.1| PREDICTED: protein-L-isoaspartate O-methyltransferase domain-containing protein 1 isoform X1 [Macaca fascicularis] gi|544452232|ref|XP_005563356.1| PREDICTED: protein-L-isoaspartate O-methyltransferase domain-containing protein 1 isoform X2 [Mac…	103	262	22	182	3e-41	161	45.34
aug3.g8360.t1	gi|507653741|ref|XP_004633436.1| PREDICTED: protein-L-isoaspartate O-methyltransferase domain-containing protein 1 isoform X1 [Octodon degus]	103	262	22	182	3e-41	161	45.34
aug3.g8360.t1	gi|532093382|ref|XP_005332371.1| PREDICTED: protein-L-isoaspartate O-methyltransferase domain-containing protein 1 [Ictidomys tridecemlineatus]	103	256	22	176	3e-41	155	46.45
aug3.g8360.t1	gi|301768463|ref|XP_002919648.1| PREDICTED: protein-L-isoaspartate O-methyltransferase domain-containing protein 1-like [Ailuropoda melanoleuca] gi|281351996|gb|EFB27580.1| hypothetical protein PANDA_008295 [Ailuropoda melanoleuca]	103	256	22	176	3e-41	155	46.45
aug3.g8360.t1	gi|512882480|ref|XP_004895490.1| PREDICTED: LOW QUALITY PROTEIN: protein-L-isoaspartate O-methyltransferase domain-containing protein 1 [Heterocephalus glaber]	103	256	22	176	3e-41	155	46.45
aug3.g8360.t1	gi|537224092|gb|ERE82889.1| protein-L-isoaspartate O-methyltransferase domain-containing protein 1 [Cricetulus griseus]	183	342	22	182	3e-41	161	45.96
aug3.g8360.t1	gi|585150540|ref|XP_006727726.1| PREDICTED: protein-L-isoaspartate O-methyltransferase domain-containing protein 1 isoform X1 [Leptonychotes weddellii]	103	256	22	176	3e-41	155	46.45
aug3.g8360.t1	gi|511916572|ref|XP_004777573.1| PREDICTED: protein-L-isoaspartate O-methyltransferase domain-containing protein 1 [Mustela putorius furo] gi|512013202|ref|XP_004823955.1| PREDICTED: protein-L-isoaspartate O-methyltransferase domain-containing protein 1 [Mustela putorius furo]	103	256	22	176	3e-41	155	46.45
aug3.g8360.t1	gi|16552496|dbj|BAB71324.1| unnamed protein product [Homo sapiens] gi|21619174|gb|AAH32670.1| Protein-L-isoaspartate (D-aspartate) O-methyltransferase domain containing 1 [Homo sapiens]	103	262	22	182	3e-41	161	45.34
aug3.g8360.t1	gi|190360566|ref|NP_443169.2| protein-L-isoaspartate O-methyltransferase domain-containing protein 1 isoform 1 [Homo sapiens] gi|197098482|ref|NP_001125991.1| protein-L-isoaspartate O-methyltransferase domain-containing protein 1 [Pongo abelii] gi|332830701|ref|XP_519755.3| PREDICTED: protein-L-isoaspartate O-methyltransferase domain-containing protein 1 isoform 2 [Pan troglodytes] gi|397505520|r…	103	262	22	182	3e-41	161	45.34
aug3.g8360.t1	gi|410987118|ref|XP_003999855.1| PREDICTED: protein-L-isoaspartate O-methyltransferase domain-containing protein 1 [Felis catus]	103	256	22	176	3e-41	155	46.45
aug3.g8360.t1	gi|568920241|ref|XP_006500689.1| PREDICTED: protein-L-isoaspartate O-methyltransferase domain-containing protein 2 isoform X7 [Mus musculus]	103	230	22	149	3e-41	128	51.56
aug3.g8360.t1	gi|586482827|ref|XP_006871924.1| PREDICTED: protein-L-isoaspartate O-methyltransferase domain-containing protein 1-like isoform X1 [Chrysochloris asiatica]	103	259	22	179	3e-41	158	45.57
aug3.g8360.t1	gi|444732148|gb|ELW72457.1| Protein-L-isoaspartate O-methyltransferase domain-containing protein 1 [Tupaia chinensis]	166	326	21	182	3e-41	162	45.06
aug3.g8360.t1	gi|125630679|ref|NP_001074995.1| protein-L-isoaspartate O-methyltransferase domain-containing protein 1 [Bos taurus] gi|426235510|ref|XP_004011723.1| PREDICTED: protein-L-isoaspartate O-methyltransferase domain-containing protein 1 isoform 1 [Ovis aries] gi|528975768|ref|XP_005215466.1| PREDICTED: protein-L-isoaspartate O-methyltransferase domain-containing protein 1 isoform X1 [Bos taurus] gi|52…	103	256	22	176	3e-41	155	46.45
aug3.g8360.t1	gi|554543986|ref|XP_005866593.1| PREDICTED: protein-L-isoaspartate O-methyltransferase domain-containing protein 1 [Myotis brandtii] gi|558145652|ref|XP_006093366.1| PREDICTED: protein-L-isoaspartate O-methyltransferase domain-containing protein 1 [Myotis lucifugus] gi|584082920|ref|XP_006761270.1| PREDICTED: protein-L-isoaspartate O-methyltransferase domain-containing protein 1 [Myotis davidii] …	103	256	22	176	4e-41	155	46.45
aug3.g8360.t1	gi|568920243|ref|XP_006500690.1| PREDICTED: protein-L-isoaspartate O-methyltransferase domain-containing protein 2 isoform X8 [Mus musculus]	103	230	22	149	4e-41	128	51.56
aug3.g8360.t1	gi|560964630|ref|XP_006204723.1| PREDICTED: protein-L-isoaspartate O-methyltransferase domain-containing protein 1 isoform X1 [Vicugna pacos]	103	262	22	182	4e-41	161	45.34
aug3.g8360.t1	gi|560929913|ref|XP_006191102.1| PREDICTED: protein-L-isoaspartate O-methyltransferase domain-containing protein 1 isoform X1 [Camelus ferus]	103	259	22	179	4e-41	158	45.57
aug3.g8360.t1	gi|465981285|gb|EMP35855.1| Protein-L-isoaspartate O-methyltransferase domain-containing protein 2 [Chelonia mydas]	103	273	22	193	4e-41	172	44.19
aug3.g8360.t1	gi|390475614|ref|XP_002758938.2| PREDICTED: protein-L-isoaspartate O-methyltransferase domain-containing protein 1 [Callithrix jacchus]	151	310	22	182	4e-41	161	45.34
aug3.g8360.t1	gi|504136386|ref|XP_004580659.1| PREDICTED: protein-L-isoaspartate O-methyltransferase domain-containing protein 1 isoform X1 [Ochotona princeps]	103	256	22	176	5e-41	155	45.81
aug3.g8360.t1	gi|47220362|emb|CAF98461.1| unnamed protein product [Tetraodon nigroviridis]	103	256	22	176	5e-41	155	47.1
aug3.g8360.t1	gi|568920233|ref|XP_006500685.1| PREDICTED: protein-L-isoaspartate O-methyltransferase domain-containing protein 2 isoform X3 [Mus musculus]	103	230	22	149	5e-41	128	51.56
aug3.g8360.t1	gi|149411132|ref|XP_001515362.1| PREDICTED: protein-L-isoaspartate O-methyltransferase domain-containing protein 1-like [Ornithorhynchus anatinus]	103	256	22	176	8e-41	155	46.45
aug3.g8360.t1	gi|426331133|ref|XP_004026548.1| PREDICTED: protein-L-isoaspartate O-methyltransferase domain-containing protein 1-like [Gorilla gorilla gorilla]	27	180	22	176	1e-40	155	45.81
aug3.g8360.t1	gi|533164719|ref|XP_005396108.1| PREDICTED: protein-L-isoaspartate O-methyltransferase domain-containing protein 1 isoform X1 [Chinchilla lanigera]	103	256	22	176	1e-40	155	45.81
aug3.g8360.t1	gi|586534628|ref|XP_006922197.1| PREDICTED: protein-L-isoaspartate O-methyltransferase domain-containing protein 2 [Pteropus alecto]	103	230	22	149	1e-40	128	51.56
aug3.g8360.t1	gi|537148166|gb|ERE70733.1| myelin transcription factor 1 isoform 2 [Cricetulus griseus]	1293	1452	22	182	2e-40	161	45.34
aug3.g8360.t1	gi|537148167|gb|ERE70734.1| myelin transcription factor 1 isoform 2 [Cricetulus griseus]	1294	1453	22	182	2e-40	161	45.34
aug3.g8360.t1	gi|332262353|ref|XP_003280225.1| PREDICTED: protein-L-isoaspartate O-methyltransferase domain-containing protein 2 isoform 2 [Nomascus leucogenys]	103	273	22	193	2e-40	172	43.6
aug3.g8360.t1	gi|537148163|gb|ERE70730.1| myelin transcription factor 1 isoform 1 [Cricetulus griseus]	1291	1450	22	182	2e-40	161	45.34
aug3.g8360.t1	gi|357622580|gb|EHJ74007.1| putative protein-L-isoaspartate O-methyltransferase domain-containing protein 1-like protein [Danaus plexippus]	103	263	22	185	2e-40	164	44.51
aug3.g8360.t1	gi|537148164|gb|ERE70731.1| myelin transcription factor 1 isoform 2 [Cricetulus griseus]	1333	1492	22	182	2e-40	161	45.34
aug3.g8360.t1	gi|537148165|gb|ERE70732.1| myelin transcription factor 1 isoform 1 [Cricetulus griseus]	1365	1524	22	182	2e-40	161	45.34
aug3.g8360.t1	gi|558112219|ref|XP_006112235.1| PREDICTED: protein-L-isoaspartate O-methyltransferase domain-containing protein 1 [Pelodiscus sinensis]	103	256	22	176	3e-40	155	45.81
aug3.g8360.t1	gi|410923675|ref|XP_003975307.1| PREDICTED: protein-L-isoaspartate O-methyltransferase domain-containing protein 1-like [Takifugu rubripes]	103	256	22	176	3e-40	155	47.1
aug3.g8360.t1	gi|126321118|ref|XP_001368830.1| PREDICTED: protein-L-isoaspartate O-methyltransferase domain-containing protein 1-like [Monodelphis domestica]	103	262	22	182	3e-40	161	45.34
aug3.g8360.t1	gi|471410144|ref|XP_004386641.1| PREDICTED: protein-L-isoaspartate O-methyltransferase domain-containing protein 1 isoform 1 [Trichechus manatus latirostris]	103	256	22	176	4e-40	155	45.16
aug3.g8360.t1	gi|54038488|gb|AAH84479.1| LOC496500 protein [Xenopus (Silurana) tropicalis]	103	258	22	179	4e-40	165	46.67
aug3.g8360.t1	gi|529443502|ref|XP_005241471.1| PREDICTED: protein-L-isoaspartate O-methyltransferase domain-containing protein 1 [Falco peregrinus] gi|541982448|ref|XP_005443294.1| PREDICTED: protein-L-isoaspartate O-methyltransferase domain-containing protein 1 [Falco cherrug]	103	256	22	176	4e-40	159	45.91
aug3.g8360.t1	gi|71896077|ref|NP_001026190.1| protein-L-isoaspartate O-methyltransferase domain-containing protein 1 [Gallus gallus] gi|514719802|ref|XP_005013595.1| PREDICTED: protein-L-isoaspartate O-methyltransferase domain-containing protein 1 [Anas platyrhynchos] gi|82233981|sp|Q5ZMR3.1|PCMD1_CHICK RecName: Full=Protein-L-isoaspartate O-methyltransferase domain-containing protein 1 gi|53126741|emb|CAG3098…	103	256	22	176	5e-40	159	45.91
aug3.g8360.t1	gi|524988401|ref|XP_005042118.1| PREDICTED: protein-L-isoaspartate O-methyltransferase domain-containing protein 1 isoform X1 [Ficedula albicollis]	103	256	22	176	5e-40	159	45.91
aug3.g8360.t1	gi|224046230|ref|XP_002197351.1| PREDICTED: protein-L-isoaspartate O-methyltransferase domain-containing protein 1 isoform 1 [Taeniopygia guttata]	103	256	22	176	5e-40	159	45.91
aug3.g8360.t1	gi|543341450|ref|XP_005517226.1| PREDICTED: protein-L-isoaspartate O-methyltransferase domain-containing protein 1 isoform X1 [Pseudopodoces humilis]	103	256	22	176	5e-40	159	45.91
aug3.g8360.t1	gi|507704390|ref|XP_004716108.1| PREDICTED: protein-L-isoaspartate O-methyltransferase domain-containing protein 2 [Echinops telfairi]	103	230	22	149	5e-40	128	51.56
aug3.g8360.t1	gi|527269171|ref|XP_005152609.1| PREDICTED: protein-L-isoaspartate O-methyltransferase domain-containing protein 1 [Melopsittacus undulatus]	103	259	22	179	6e-40	162	45.06
aug3.g8360.t1	gi|327277600|ref|XP_003223552.1| PREDICTED: protein-L-isoaspartate O-methyltransferase domain-containing protein 1-like [Anolis carolinensis]	103	259	22	179	7e-40	158	45.57
aug3.g8360.t1	gi|542140389|ref|XP_005479344.1| PREDICTED: protein-L-isoaspartate O-methyltransferase domain-containing protein 1 [Zonotrichia albicollis] gi|543252360|ref|XP_005418364.1| PREDICTED: protein-L-isoaspartate O-methyltransferase domain-containing protein 1 isoform X1 [Geospiza fortis]	103	259	22	179	7e-40	162	45.06
aug3.g8360.t1	gi|565305131|gb|ETE60396.1| Protein-L-isoaspartate O-methyltransferase domain-containing protein 2, partial [Ophiophagus hannah]	2	127	24	149	8e-40	126	52.38
aug3.g8360.t1	gi|507538821|ref|XP_004653425.1| PREDICTED: protein-L-isoaspartate O-methyltransferase domain-containing protein 1 isoform X1 [Jaculus jaculus]	103	262	22	182	1e-39	161	44.72
aug3.g8360.t1	gi|82524380|ref|NP_001025238.2| protein-L-isoaspartate O-methyltransferase domain-containing protein 1 [Danio rerio] gi|79160124|gb|AAI07953.1| Zgc:123165 [Danio rerio]	103	264	22	184	1e-39	163	42.94
aug3.g8360.t1	gi|557319878|ref|XP_006033089.1| PREDICTED: protein-L-isoaspartate O-methyltransferase domain-containing protein 1 isoform X1 [Alligator sinensis] gi|557319880|ref|XP_006033090.1| PREDICTED: protein-L-isoaspartate O-methyltransferase domain-containing protein 1 isoform X2 [Alligator sinensis] gi|557319882|ref|XP_006033091.1| PREDICTED: protein-L-isoaspartate O-methyltransferase domain-containing …	103	256	22	176	1e-39	155	45.81
aug3.g8360.t1	gi|66911257|gb|AAH96863.1| Zgc:123165 [Danio rerio]	103	264	22	184	1e-39	163	42.94
aug3.g8360.t1	gi|395511166|ref|XP_003759832.1| PREDICTED: protein-L-isoaspartate O-methyltransferase domain-containing protein 1 [Sarcophilus harrisii]	103	262	22	182	1e-39	161	44.72
aug3.g8360.t1	gi|432917052|ref|XP_004079440.1| PREDICTED: protein-L-isoaspartate O-methyltransferase domain-containing protein 1-like [Oryzias latipes]	103	256	22	176	1e-39	155	44.52
aug3.g8360.t1	gi|326917597|ref|XP_003205083.1| PREDICTED: protein-L-isoaspartate O-methyltransferase domain-containing protein 1-like [Meleagris gallopavo]	103	256	22	176	1e-39	159	45.28
aug3.g8360.t1	gi|543728869|ref|XP_005505511.1| PREDICTED: protein-L-isoaspartate O-methyltransferase domain-containing protein 1 isoform X1 [Columba livia] gi|543728871|ref|XP_005505512.1| PREDICTED: protein-L-isoaspartate O-methyltransferase domain-containing protein 1 isoform X2 [Columba livia] gi|449279187|gb|EMC86823.1| Protein-L-isoaspartate O-methyltransferase domain-containing protein 1 [Columba livia]	103	256	22	176	2e-39	159	45.91
aug3.g8360.t1	gi|89886104|ref|NP_001011087.2| protein-L-isoaspartate (D-aspartate) O-methyltransferase domain containing 2 [Xenopus (Silurana) tropicalis] gi|89273743|emb|CAJ81422.1| novel protein [Xenopus (Silurana) tropicalis]	103	258	22	179	2e-39	165	46.67
aug3.g8360.t1	gi|530566895|ref|XP_005279982.1| PREDICTED: protein-L-isoaspartate O-methyltransferase domain-containing protein 1 isoform X3 [Chrysemys picta bellii]	103	256	22	176	2e-39	155	45.16
aug3.g8360.t1	gi|530388240|ref|XP_005251203.1| PREDICTED: protein-L-isoaspartate O-methyltransferase domain-containing protein 1 isoform X2 [Homo sapiens]	103	229	22	148	3e-39	127	48.82
aug3.g8360.t1	gi|156354914|ref|XP_001623425.1| predicted protein [Nematostella vectensis] gi|156210122|gb|EDO31325.1| predicted protein [Nematostella vectensis]	103	220	22	139	4e-39	118	55.08
aug3.g8360.t1	gi|465984924|gb|EMP36687.1| Protein-L-isoaspartate O-methyltransferase domain-containing protein 1 [Chelonia mydas]	210	367	24	182	1e-38	159	44.03
aug3.g8360.t1	gi|193702428|ref|XP_001946228.1| PREDICTED: hypothetical protein LOC100166295 [Acyrthosiphon pisum]	92	267	8	188	3e-38	181	41.44
aug3.g8360.t1	gi|147900939|ref|NP_001079569.1| protein-L-isoaspartate (D-aspartate) O-methyltransferase domain containing 2 [Xenopus laevis] gi|27882417|gb|AAH44686.1| MGC53341 protein [Xenopus laevis]	103	258	22	179	1e-37	163	45.4
aug3.g8360.t1	gi|71052074|gb|AAH45775.1| PCMTD2 protein [Homo sapiens]	14	173	33	193	2e-37	161	44.1
aug3.g8360.t1	gi|148224465|ref|NP_001087709.1| MGC83799 protein [Xenopus laevis] gi|51703912|gb|AAH81122.1| MGC83799 protein [Xenopus laevis]	103	258	22	179	3e-37	161	45.34
aug3.g8360.t1	gi|196008849|ref|XP_002114290.1| hypothetical protein TRIADDRAFT_57947 [Trichoplax adhaerens] gi|190583309|gb|EDV23380.1| hypothetical protein TRIADDRAFT_57947 [Trichoplax adhaerens]	112	313	22	222	7e-37	208	38.46
aug3.g8360.t1	gi|530566891|ref|XP_005279980.1| PREDICTED: protein-L-isoaspartate O-methyltransferase domain-containing protein 1 isoform X1 [Chrysemys picta bellii] gi|530566893|ref|XP_005279981.1| PREDICTED: protein-L-isoaspartate O-methyltransferase domain-containing protein 1 isoform X2 [Chrysemys picta bellii]	103	222	22	141	2e-36	120	50
aug3.g8360.t1	gi|512946900|ref|XP_004835934.1| PREDICTED: protein-L-isoaspartate O-methyltransferase domain-containing protein 2-like isoform X1 [Heterocephalus glaber]	103	273	22	193	2e-36	172	41.86
aug3.g8360.t1	gi|328706001|ref|XP_001943168.2| PREDICTED: protein-L-isoaspartate O-methyltransferase domain-containing protein 2-like [Acyrthosiphon pisum]	92	320	8	228	3e-35	235	34.47
aug3.g8360.t1	gi|34365187|emb|CAE45939.1| hypothetical protein [Homo sapiens]	1	143	33	176	3e-35	144	44.44
aug3.g8360.t1	gi|555695317|gb|ESN98549.1| hypothetical protein HELRODRAFT_123271, partial [Helobdella robusta]	103	220	22	139	2e-32	118	48.31
aug3.g8360.t1	gi|443727193|gb|ELU14063.1| hypothetical protein CAPTEDRAFT_197057 [Capitella teleta]	57	209	23	172	2e-32	158	42.41
aug3.g8360.t1	gi|557028853|ref|XP_006014436.1| PREDICTED: protein-L-isoaspartate O-methyltransferase domain-containing protein 2-like, partial [Latimeria chalumnae]	2	92	24	114	6e-30	91	53.85
aug3.g8360.t1	gi|328716793|ref|XP_001949747.2| PREDICTED: protein-L-isoaspartate O-methyltransferase domain-containing protein 2-like [Acyrthosiphon pisum]	92	268	8	188	6e-30	181	36.46
aug3.g8360.t1	gi|488546931|ref|XP_004464976.1| PREDICTED: protein-L-isoaspartate O-methyltransferase domain-containing protein 2 isoform 4 [Dasypus novemcinctus]	103	195	22	114	3e-29	93	53.76
aug3.g8360.t1	gi|507938569|ref|XP_004679943.1| PREDICTED: protein-L-isoaspartate O-methyltransferase domain-containing protein 1 isoform X2 [Condylura cristata]	103	230	22	176	9e-29	155	40
aug3.g8360.t1	gi|507624795|ref|XP_004697608.1| PREDICTED: protein-L-isoaspartate O-methyltransferase domain-containing protein 1 isoform X2 [Echinops telfairi]	103	258	22	205	1e-28	184	36.96
aug3.g8360.t1	gi|505853834|ref|XP_004620346.1| PREDICTED: protein-L-isoaspartate O-methyltransferase domain-containing protein 2 isoform X1 [Sorex araneus]	151	242	22	113	1e-28	92	53.26
aug3.g8360.t1	gi|478523092|ref|XP_004435749.1| PREDICTED: protein-L-isoaspartate O-methyltransferase domain-containing protein 1 isoform 2 [Ceratotherium simum simum]	103	229	22	176	1e-28	155	41.29
aug3.g8360.t1	gi|348554115|ref|XP_003462871.1| PREDICTED: protein-L-isoaspartate O-methyltransferase domain-containing protein 2 [Cavia porcellus]	108	242	58	193	2e-28	136	44.12
aug3.g8360.t1	gi|533194422|ref|XP_005409957.1| PREDICTED: protein-L-isoaspartate O-methyltransferase domain-containing protein 2 isoform X2 [Chinchilla lanigera]	103	194	22	113	2e-28	92	53.26
aug3.g8360.t1	gi|514477247|ref|XP_005007548.1| PREDICTED: protein-L-isoaspartate O-methyltransferase domain-containing protein 2-like isoform X2 [Cavia porcellus]	103	194	22	113	2e-28	92	53.26
aug3.g8360.t1	gi|478511920|ref|XP_004430223.1| PREDICTED: protein-L-isoaspartate O-methyltransferase domain-containing protein 2 isoform 2 [Ceratotherium simum simum]	103	194	22	113	2e-28	92	53.26
aug3.g8360.t1	gi|573903895|ref|XP_006639670.1| PREDICTED: protein-L-isoaspartate O-methyltransferase domain-containing protein 2-like isoform X3 [Lepisosteus oculatus]	103	198	22	117	2e-28	96	51.04
aug3.g8360.t1	gi|544467177|ref|XP_005569711.1| PREDICTED: protein-L-isoaspartate O-methyltransferase domain-containing protein 2 isoform X2 [Macaca fascicularis] gi|355562931|gb|EHH19493.1| Protein-L-isoaspartate O-methyltransferase domain-containing protein 2 [Macaca mulatta]	103	194	22	113	2e-28	92	53.26
aug3.g8360.t1	gi|403282614|ref|XP_003932739.1| PREDICTED: protein-L-isoaspartate O-methyltransferase domain-containing protein 2 isoform 2 [Saimiri boliviensis boliviensis]	103	194	22	113	2e-28	92	53.26
aug3.g8360.t1	gi|291415605|ref|XP_002724043.1| PREDICTED: protein-L-isoaspartate (D-aspartate) O-methyltransferase domain containing 2 isoform 2 [Oryctolagus cuniculus]	103	194	22	113	3e-28	92	53.26
aug3.g8360.t1	gi|332262351|ref|XP_003280224.1| PREDICTED: protein-L-isoaspartate O-methyltransferase domain-containing protein 2 isoform 1 [Nomascus leucogenys]	103	194	22	113	3e-28	92	53.26
aug3.g8360.t1	gi|507653745|ref|XP_004633437.1| PREDICTED: protein-L-isoaspartate O-methyltransferase domain-containing protein 1 isoform X2 [Octodon degus]	103	235	22	182	3e-28	161	40.37
aug3.g8360.t1	gi|472366256|ref|XP_004402669.1| PREDICTED: protein-L-isoaspartate O-methyltransferase domain-containing protein 1 isoform 2 [Odobenus rosmarus divergens]	103	229	22	176	3e-28	155	41.29
aug3.g8360.t1	gi|585184523|ref|XP_006743817.1| PREDICTED: protein-L-isoaspartate O-methyltransferase domain-containing protein 2, partial [Leptonychotes weddellii]	103	194	22	113	3e-28	92	52.17
aug3.g8360.t1	gi|585150543|ref|XP_006727727.1| PREDICTED: protein-L-isoaspartate O-methyltransferase domain-containing protein 1 isoform X2 [Leptonychotes weddellii]	103	229	22	176	3e-28	155	41.29
aug3.g8360.t1	gi|157388997|ref|NP_001098395.1| protein-L-isoaspartate O-methyltransferase domain-containing protein 2 isoform 2 [Homo sapiens] gi|332859034|ref|XP_003317122.1| PREDICTED: protein-L-isoaspartate O-methyltransferase domain-containing protein 2 isoform 2 [Pan troglodytes] gi|26454862|gb|AAH40945.1| PCMTD2 protein [Homo sapiens] gi|119595560|gb|EAW75154.1| hCG22758, isoform CRA_b [Homo sapiens]	103	194	22	113	3e-28	92	53.26
aug3.g8360.t1	gi|301780666|ref|XP_002925747.1| PREDICTED: protein-L-isoaspartate O-methyltransferase domain-containing protein 2-like isoform 1 [Ailuropoda melanoleuca]	103	194	22	113	4e-28	92	53.26
aug3.g8360.t1	gi|527257170|ref|XP_005146856.1| PREDICTED: protein-L-isoaspartate O-methyltransferase domain-containing protein 2 isoform X2 [Melopsittacus undulatus]	103	194	22	113	4e-28	92	53.26
aug3.g8360.t1	gi|402881924|ref|XP_003904506.1| PREDICTED: protein-L-isoaspartate O-methyltransferase domain-containing protein 2 [Papio anubis]	151	242	22	113	4e-28	92	53.26
aug3.g8360.t1	gi|568920239|ref|XP_006500688.1| PREDICTED: protein-L-isoaspartate O-methyltransferase domain-containing protein 2 isoform X6 [Mus musculus]	103	196	22	115	4e-28	94	52.13
aug3.g8360.t1	gi|543362946|ref|XP_005524843.1| PREDICTED: protein-L-isoaspartate O-methyltransferase domain-containing protein 2 isoform X2 [Pseudopodoces humilis]	103	194	22	113	5e-28	92	53.26
aug3.g8360.t1	gi|543716739|ref|XP_005499629.1| PREDICTED: protein-L-isoaspartate O-methyltransferase domain-containing protein 2 isoform X2 [Columba livia]	103	194	22	113	5e-28	92	53.26
aug3.g8360.t1	gi|488546929|ref|XP_004464975.1| PREDICTED: protein-L-isoaspartate O-methyltransferase domain-containing protein 2 isoform 3 [Dasypus novemcinctus]	103	194	22	113	5e-28	92	53.26
aug3.g8360.t1	gi|344296732|ref|XP_003420058.1| PREDICTED: protein-L-isoaspartate O-methyltransferase domain-containing protein 1-like isoform 2 [Loxodonta africana]	103	194	22	113	5e-28	92	53.26
aug3.g8360.t1	gi|585717103|ref|XP_006901667.1| PREDICTED: protein-L-isoaspartate O-methyltransferase domain-containing protein 1-like isoform X2 [Elephantulus edwardii]	103	194	22	113	6e-28	92	53.26
aug3.g8360.t1	gi|505776065|ref|XP_004602391.1| PREDICTED: protein-L-isoaspartate O-methyltransferase domain-containing protein 1 isoform X2 [Sorex araneus]	103	194	22	113	6e-28	92	53.26
aug3.g8360.t1	gi|471359255|ref|XP_004370204.1| PREDICTED: protein-L-isoaspartate O-methyltransferase domain-containing protein 2 isoform 2 [Trichechus manatus latirostris]	103	194	22	113	6e-28	92	53.26
aug3.g8360.t1	gi|426235512|ref|XP_004011724.1| PREDICTED: protein-L-isoaspartate O-methyltransferase domain-containing protein 1 isoform 2 [Ovis aries] gi|528975772|ref|XP_005215468.1| PREDICTED: protein-L-isoaspartate O-methyltransferase domain-containing protein 1 isoform X3 [Bos taurus] gi|555959888|ref|XP_005892051.1| PREDICTED: protein-L-isoaspartate O-methyltransferase domain-containing protein 1 isoform…	103	194	22	113	6e-28	92	53.26
aug3.g8360.t1	gi|514453882|ref|XP_003466049.2| PREDICTED: protein-L-isoaspartate O-methyltransferase domain-containing protein 1 [Cavia porcellus]	103	194	22	113	6e-28	92	53.26
aug3.g8360.t1	gi|543263596|ref|XP_005422220.1| PREDICTED: protein-L-isoaspartate O-methyltransferase domain-containing protein 2 isoform X2 [Geospiza fortis]	103	194	22	113	6e-28	92	53.26
aug3.g8360.t1	gi|586482829|ref|XP_006871925.1| PREDICTED: protein-L-isoaspartate O-methyltransferase domain-containing protein 1-like isoform X2 [Chrysochloris asiatica]	103	194	22	113	6e-28	92	53.26
aug3.g8360.t1	gi|586485796|ref|XP_006873385.1| PREDICTED: protein-L-isoaspartate O-methyltransferase domain-containing protein 2 isoform X2 [Chrysochloris asiatica]	103	194	22	113	7e-28	92	53.26
aug3.g8360.t1	gi|568920235|ref|XP_006500686.1| PREDICTED: protein-L-isoaspartate O-methyltransferase domain-containing protein 2 isoform X4 [Mus musculus]	103	196	22	115	7e-28	94	52.13
aug3.g8360.t1	gi|514776805|ref|XP_005026912.1| PREDICTED: protein-L-isoaspartate O-methyltransferase domain-containing protein 2 isoform X2 [Anas platyrhynchos]	103	194	22	113	7e-28	92	53.26
aug3.g8360.t1	gi|338719402|ref|XP_003364002.1| PREDICTED: protein-L-isoaspartate O-methyltransferase domain-containing protein 2 isoformX2 [Equus caballus]	103	194	22	113	7e-28	92	52.17
aug3.g8360.t1	gi|529440366|ref|XP_005239926.1| PREDICTED: protein-L-isoaspartate O-methyltransferase domain-containing protein 2 isoform X2 [Falco peregrinus] gi|541987264|ref|XP_005444930.1| PREDICTED: protein-L-isoaspartate O-methyltransferase domain-containing protein 2 isoform X2 [Falco cherrug]	103	194	22	113	7e-28	92	53.26
aug3.g8360.t1	gi|73992458|ref|XP_543113.2| PREDICTED: protein-L-isoaspartate O-methyltransferase domain-containing protein 2 isoformX1 [Canis lupus familiaris]	103	194	22	113	7e-28	92	52.17
aug3.g8360.t1	gi|472381511|ref|XP_004410149.1| PREDICTED: protein-L-isoaspartate O-methyltransferase domain-containing protein 2 isoform 2 [Odobenus rosmarus divergens]	103	194	22	113	8e-28	92	52.17
aug3.g8360.t1	gi|524949216|ref|XP_005074627.1| PREDICTED: protein-L-isoaspartate O-methyltransferase domain-containing protein 2 isoform X2 [Mesocricetus auratus]	103	194	22	113	8e-28	92	53.26
aug3.g8360.t1	gi|363741641|ref|XP_003642532.1| PREDICTED: protein-L-isoaspartate O-methyltransferase domain-containing protein 2 isoformX1 [Gallus gallus]	103	194	22	113	8e-28	92	53.26
aug3.g8360.t1	gi|511880489|ref|XP_004760150.1| PREDICTED: protein-L-isoaspartate O-methyltransferase domain-containing protein 2 isoform X4 [Mustela putorius furo] gi|511934054|ref|XP_004785988.1| PREDICTED: protein-L-isoaspartate O-methyltransferase domain-containing protein 2 isoform X5 [Mustela putorius furo]	103	194	22	113	8e-28	92	52.17
aug3.g8360.t1	gi|560929915|ref|XP_006191103.1| PREDICTED: protein-L-isoaspartate O-methyltransferase domain-containing protein 1 isoform X2 [Camelus ferus]	103	194	22	113	8e-28	92	53.26
aug3.g8360.t1	gi|327271973|ref|XP_003220761.1| PREDICTED: protein-L-isoaspartate O-methyltransferase domain-containing protein 2-like isoform 2 [Anolis carolinensis]	103	194	22	113	9e-28	92	53.26
aug3.g8360.t1	gi|504136388|ref|XP_004580660.1| PREDICTED: protein-L-isoaspartate O-methyltransferase domain-containing protein 1 isoform X2 [Ochotona princeps]	103	194	22	113	9e-28	92	52.17
aug3.g8360.t1	gi|568920229|ref|XP_006500683.1| PREDICTED: protein-L-isoaspartate O-methyltransferase domain-containing protein 2 isoform X1 [Mus musculus] gi|568920231|ref|XP_006500684.1| PREDICTED: protein-L-isoaspartate O-methyltransferase domain-containing protein 2 isoform X2 [Mus musculus]	103	196	22	115	9e-28	94	52.13
aug3.g8360.t1	gi|560964632|ref|XP_006204724.1| PREDICTED: protein-L-isoaspartate O-methyltransferase domain-containing protein 1 isoform X2 [Vicugna pacos]	103	194	22	113	9e-28	92	53.26
aug3.g8360.t1	gi|49387472|dbj|BAD24965.1| mKIAA3003 protein [Mus musculus]	156	249	22	115	9e-28	94	52.13
aug3.g8360.t1	gi|568920237|ref|XP_006500687.1| PREDICTED: protein-L-isoaspartate O-methyltransferase domain-containing protein 2 isoform X5 [Mus musculus]	103	196	22	115	1e-27	94	52.13
aug3.g8360.t1	gi|507571994|ref|XP_004669593.1| PREDICTED: protein-L-isoaspartate O-methyltransferase domain-containing protein 2 isoform X2 [Jaculus jaculus]	103	194	22	113	1e-27	92	53.26
aug3.g8360.t1	gi|471410146|ref|XP_004386642.1| PREDICTED: protein-L-isoaspartate O-methyltransferase domain-containing protein 1 isoform 2 [Trichechus manatus latirostris]	103	194	22	113	1e-27	92	52.17
aug3.g8360.t1	gi|512950284|ref|XP_004837580.1| PREDICTED: protein-L-isoaspartate O-methyltransferase domain-containing protein 1 isoform X2 [Heterocephalus glaber]	103	194	22	113	1e-27	92	53.26
aug3.g8360.t1	gi|344306256|ref|XP_003421804.1| PREDICTED: protein-L-isoaspartate O-methyltransferase domain-containing protein 2-like isoform 2 [Loxodonta africana]	103	194	22	113	1e-27	92	53.26
aug3.g8360.t1	gi|558195548|ref|XP_006104296.1| PREDICTED: protein-L-isoaspartate O-methyltransferase domain-containing protein 2 isoform X5 [Myotis lucifugus]	118	209	22	113	2e-27	92	53.26
aug3.g8360.t1	gi|47209302|emb|CAF90321.1| unnamed protein product [Tetraodon nigroviridis]	99	192	22	115	2e-27	94	54.26
aug3.g8360.t1	gi|555993716|ref|XP_005908616.1| PREDICTED: protein-L-isoaspartate O-methyltransferase domain-containing protein 2 isoform X2 [Bos mutus]	103	194	22	113	2e-27	92	52.17
aug3.g8360.t1	gi|565310789|gb|ETE63874.1| Protein-L-isoaspartate O-methyltransferase domain-containing protein 1 [Ophiophagus hannah]	112	241	22	179	2e-27	158	41.14
aug3.g8360.t1	gi|533164721|ref|XP_005396109.1| PREDICTED: protein-L-isoaspartate O-methyltransferase domain-containing protein 1 isoform X2 [Chinchilla lanigera]	103	194	22	113	3e-27	92	52.17
aug3.g8360.t1	gi|426241132|ref|XP_004014446.1| PREDICTED: protein-L-isoaspartate O-methyltransferase domain-containing protein 2 isoform 2 [Ovis aries]	103	194	22	113	3e-27	92	52.17
aug3.g8360.t1	gi|558205712|ref|XP_006132547.1| PREDICTED: protein-L-isoaspartate O-methyltransferase domain-containing protein 2 isoform X2 [Pelodiscus sinensis]	103	194	22	113	3e-27	92	52.17
aug3.g8360.t1	gi|431894653|gb|ELK04453.1| Protein-L-isoaspartate O-methyltransferase domain-containing protein 2 [Pteropus alecto]	103	194	22	113	3e-27	92	52.17
aug3.g8360.t1	gi|528768155|gb|EPY87814.1| protein-L-isoaspartate O-methyltransferase domain-containing protein 2-like isoform 2 [Camelus ferus]	103	195	22	114	3e-27	93	51.61
aug3.g8360.t1	gi|560898415|ref|XP_006175660.1| PREDICTED: protein-L-isoaspartate O-methyltransferase domain-containing protein 2 isoform X2 [Camelus ferus]	103	194	22	113	4e-27	92	52.17
aug3.g8360.t1	gi|560974792|ref|XP_006209708.1| PREDICTED: protein-L-isoaspartate O-methyltransferase domain-containing protein 2 isoform X2 [Vicugna pacos]	103	194	22	113	4e-27	92	52.17
aug3.g8360.t1	gi|470607089|ref|XP_004314486.1| PREDICTED: protein-L-isoaspartate O-methyltransferase domain-containing protein 2 [Tursiops truncatus]	103	196	22	115	5e-27	94	50
aug3.g8360.t1	gi|334312159|ref|XP_003339726.1| PREDICTED: protein-L-isoaspartate O-methyltransferase domain-containing protein 2 isoform 2 [Monodelphis domestica]	103	194	22	113	5e-27	92	51.09
aug3.g8360.t1	gi|395506557|ref|XP_003757598.1| PREDICTED: protein-L-isoaspartate O-methyltransferase domain-containing protein 2 isoform 2 [Sarcophilus harrisii]	103	194	22	113	6e-27	92	51.09
aug3.g8360.t1	gi|466071098|ref|XP_004282428.1| PREDICTED: protein-L-isoaspartate O-methyltransferase domain-containing protein 2 isoform 2 [Orcinus orca]	103	194	22	113	6e-27	92	50
aug3.g8360.t1	gi|507699612|ref|XP_004644184.1| PREDICTED: protein-L-isoaspartate O-methyltransferase domain-containing protein 2 isoform X2 [Octodon degus]	103	194	22	113	8e-27	92	50
aug3.g8360.t1	gi|345325186|ref|XP_003430895.1| PREDICTED: protein-L-isoaspartate O-methyltransferase domain-containing protein 2-like isoform 2 [Ornithorhynchus anatinus]	103	194	22	113	8e-27	92	51.09
aug3.g8360.t1	gi|530645986|ref|XP_005309639.1| PREDICTED: protein-L-isoaspartate O-methyltransferase domain-containing protein 2 isoform X3 [Chrysemys picta bellii]	103	194	22	113	9e-27	92	51.09
aug3.g8360.t1	gi|459184391|ref|XP_002121608.2| PREDICTED: uncharacterized protein LOC100178176 [Ciona intestinalis]	1	123	48	175	2e-26	128	42.97
aug3.g8360.t1	gi|543341453|ref|XP_005517227.1| PREDICTED: protein-L-isoaspartate O-methyltransferase domain-containing protein 1 isoform X2 [Pseudopodoces humilis]	103	232	22	179	2e-26	158	38.61
aug3.g8360.t1	gi|507538823|ref|XP_004653426.1| PREDICTED: protein-L-isoaspartate O-methyltransferase domain-containing protein 1 isoform X2 [Jaculus jaculus]	103	197	22	116	2e-26	95	51.58
aug3.g8360.t1	gi|543252363|ref|XP_005418365.1| PREDICTED: protein-L-isoaspartate O-methyltransferase domain-containing protein 1 isoform X2 [Geospiza fortis]	103	232	22	179	3e-26	158	38.61
aug3.g8360.t1	gi|74183580|dbj|BAE36635.1| unnamed protein product [Mus musculus]	9	126	58	176	2e-25	119	43.7
aug3.g8360.t1	gi|532117615|ref|XP_005342990.1| PREDICTED: protein-L-isoaspartate O-methyltransferase domain-containing protein 2-like, partial [Ictidomys tridecemlineatus]	103	194	22	113	3e-25	92	48.91
aug3.g8360.t1	gi|194385398|dbj|BAG65076.1| unnamed protein product [Homo sapiens]	9	126	58	176	4e-25	119	42.86
aug3.g8360.t1	gi|556980848|ref|XP_005997036.1| PREDICTED: protein-L-isoaspartate O-methyltransferase domain-containing protein 1 [Latimeria chalumnae]	125	245	58	179	1e-24	122	42.62
aug3.g8360.t1	gi|557947992|ref|NP_001273711.1| protein-L-isoaspartate O-methyltransferase domain-containing protein 1 isoform 2 [Homo sapiens]	63	186	58	182	2e-24	125	41.6
aug3.g8360.t1	gi|14715059|gb|AAH10693.1| PCMTD1 protein, partial [Homo sapiens]	14	134	57	176	4e-24	122	42.62
aug3.g8360.t1	gi|512902013|ref|XP_004899629.1| PREDICTED: protein-L-isoaspartate O-methyltransferase domain-containing protein 2-like [Heterocephalus glaber] gi|512946902|ref|XP_004835935.1| PREDICTED: protein-L-isoaspartate O-methyltransferase domain-containing protein 2-like isoform X2 [Heterocephalus glaber] gi|351709521|gb|EHB12440.1| Protein-L-isoaspartate O-methyltransferase domain-containing protein 2 […	103	194	22	113	6e-24	92	48.91
aug3.g8360.t1	gi|402592989|gb|EJW86916.1| protein-L-isoaspartate O-methyltransferase, partial [Wuchereria bancrofti]	108	295	22	210	7e-22	190	33.68
aug3.g8360.t1	gi|312072297|ref|XP_003139001.1| protein-L-isoaspartate O-methyltransferase domain-containing protein 2 [Loa loa] gi|307765836|gb|EFO25070.1| protein-L-isoaspartate O-methyltransferase domain-containing protein 2 [Loa loa]	108	295	22	210	5e-21	191	34.55
aug3.g8360.t1	gi|156369825|ref|XP_001628174.1| predicted protein [Nematostella vectensis] gi|156215144|gb|EDO36111.1| predicted protein [Nematostella vectensis]	102	192	26	117	1e-19	92	47.83
aug3.g8360.t1	gi|560141267|emb|CDJ80299.1| Protein-L-isoaspartate(D-aspartate) O-methyltransferase domain containing protein [Haemonchus contortus]	113	285	22	197	4e-19	180	33.89
aug3.g8360.t1	gi|449669538|ref|XP_002162749.2| PREDICTED: uncharacterized protein LOC100214952 [Hydra vulgaris]	80	193	24	138	5e-18	115	37.39
aug3.g8360.t1	gi|256079515|ref|XP_002576032.1| protein-l-isoaspartate o-methyltransferase [Schistosoma mansoni]	102	272	22	183	1e-17	179	35.75
aug3.g8360.t1	gi|546671309|gb|ERL83677.1| hypothetical protein D910_00853 [Dendroctonus ponderosae]	4	74	68	142	2e-17	75	49.33
aug3.g8360.t1	gi|568294684|gb|ETN81499.1| Protein-L-isoaspartate(D-aspartate) O-methyltransferase [Necator americanus]	111	282	22	195	2e-17	177	31.64
aug3.g8360.t1	gi|56567094|gb|AAV98562.1| chromosome 20 open reading frame 36-like protein [Macaca mulatta]	1	109	84	193	8e-16	110	40.91
aug3.g8360.t1	gi|221115903|ref|XP_002159056.1| PREDICTED: protein-L-isoaspartate O-methyltransferase domain-containing protein 2-like [Hydra vulgaris]	102	195	22	115	5e-15	95	44.21
aug3.g8360.t1	gi|26348291|dbj|BAC37785.1| unnamed protein product [Mus musculus]	1	86	96	182	7e-12	90	41.11
aug3.g8360.t1	gi|281207276|gb|EFA81459.1| predicted protein [Polysphondylium pallidum PN500]	99	228	8	141	6e-11	134	32.09
aug3.g8360.t1	gi|358253998|dbj|GAA54031.1| protein-L-isoaspartate O-methyltransferase domain-containing protein 2 [Clonorchis sinensis]	265	366	79	181	4e-09	105	34.29
aug3.g8360.t1	gi|167522735|ref|XP_001745705.1| hypothetical protein [Monosiga brevicollis MX1] gi|163776054|gb|EDQ89676.1| predicted protein [Monosiga brevicollis MX1]	108	322	22	238	1e-08	232	25.86
aug3.g8360.t1	gi|268563656|ref|XP_002638893.1| Hypothetical protein CBG22118 [Caenorhabditis briggsae]	106	261	22	179	2e-08	163	29.45
aug3.g8360.t1	gi|546686675|gb|ERL95795.1| hypothetical protein D910_00312, partial [Dendroctonus ponderosae]	103	145	22	64	4e-08	43	60.47
aug3.g8360.t1	gi|470239407|ref|XP_004351469.1| hypothetical protein DFA_10827 [Dictyostelium fasciculatum] gi|328866569|gb|EGG14953.1| hypothetical protein DFA_10827 [Dictyostelium fasciculatum]	91	218	8	141	5e-08	135	30.37
aug3.g8360.t1	gi|568905407|ref|XP_006495598.1| PREDICTED: protein-L-isoaspartate O-methyltransferase domain-containing protein 1 isoform X1 [Mus musculus] gi|568905409|ref|XP_006495599.1| PREDICTED: protein-L-isoaspartate O-methyltransferase domain-containing protein 1 isoform X2 [Mus musculus]	1	80	96	176	5e-08	81	40.74
aug3.g8360.t1	gi|488589212|ref|XP_004479896.1| PREDICTED: protein-L-isoaspartate O-methyltransferase domain-containing protein 1-like isoform 2 [Dasypus novemcinctus] gi|488589214|ref|XP_004479897.1| PREDICTED: protein-L-isoaspartate O-methyltransferase domain-containing protein 1-like isoform 3 [Dasypus novemcinctus]	1	80	96	176	6e-08	81	39.51
aug3.g8360.t1	gi|585717107|ref|XP_006901668.1| PREDICTED: protein-L-isoaspartate O-methyltransferase domain-containing protein 1-like isoform X3 [Elephantulus edwardii]	1	80	96	176	6e-08	81	39.51
aug3.g8360.t1	gi|562820976|ref|XP_006140416.1| PREDICTED: protein-L-isoaspartate O-methyltransferase domain-containing protein 1 isoform X4 [Tupaia chinensis]	1	80	96	176	6e-08	81	39.51
aug3.g8360.t1	gi|544452250|ref|XP_005563357.1| PREDICTED: protein-L-isoaspartate O-methyltransferase domain-containing protein 1 isoform X3 [Macaca fascicularis]	1	80	96	176	6e-08	81	39.51
aug3.g8360.t1	gi|585150545|ref|XP_006727728.1| PREDICTED: protein-L-isoaspartate O-methyltransferase domain-containing protein 1 isoform X3 [Leptonychotes weddellii]	1	80	96	176	6e-08	81	39.51
aug3.g8360.t1	gi|221044972|dbj|BAH14163.1| unnamed protein product [Homo sapiens]	1	80	96	176	7e-08	81	39.51
aug3.g8360.t1	gi|557948029|ref|NP_001273712.1| protein-L-isoaspartate O-methyltransferase domain-containing protein 1 isoform 3 [Homo sapiens] gi|119607117|gb|EAW86711.1| protein-L-isoaspartate (D-aspartate) O-methyltransferase domain containing 1, isoform CRA_b [Homo sapiens] gi|119607118|gb|EAW86712.1| protein-L-isoaspartate (D-aspartate) O-methyltransferase domain containing 1, isoform CRA_b [Homo sapiens]	1	80	96	176	7e-08	81	39.51
aug3.g8360.t1	gi|560964634|ref|XP_006204725.1| PREDICTED: protein-L-isoaspartate O-methyltransferase domain-containing protein 1 isoform X3 [Vicugna pacos]	1	80	96	176	8e-08	81	39.51
aug3.g8360.t1	gi|546671575|gb|ERL83834.1| hypothetical protein D910_01088, partial [Dendroctonus ponderosae]	103	145	22	64	1e-07	43	55.81
aug3.g8360.t1	gi|560929917|ref|XP_006191104.1| PREDICTED: protein-L-isoaspartate O-methyltransferase domain-containing protein 1 isoform X3 [Camelus ferus]	1	80	96	176	1e-07	81	39.51
aug3.g8360.t1	gi|564258871|ref|XP_006268364.1| PREDICTED: protein-L-isoaspartate O-methyltransferase domain-containing protein 1 isoform X2 [Alligator mississippiensis]	1	80	96	176	2e-07	81	39.51
aug3.g8360.t1	gi|256079517|ref|XP_002576033.1| protein-l-isoaspartate o-methyltransferase [Schistosoma mansoni]	99	210	73	183	3e-07	120	35
aug3.g8360.t1	gi|444517035|gb|ELV11356.1| Protein-L-isoaspartate O-methyltransferase domain-containing protein 2 [Tupaia chinensis]	106	142	78	114	5e-07	37	62.16
aug3.g8360.t1	gi|76157176|gb|AAX28182.2| SJCHGC07051 protein [Schistosoma japonicum]	27	129	79	183	5e-07	111	34.23
aug3.g8360.t1	gi|226480036|emb|CAX73314.1| Protein-L-isoaspartate O-methyltransferase domain-containing protein 1 [Schistosoma japonicum]	277	379	79	183	1e-06	111	34.23
aug3.g8362.t1	gi|6448469|dbj|BAA86911.1| homologue of Sarcophaga 26,29kDa proteinase [Periplaneta americana]	1	552	1	553	0	565	53.1
aug3.g8362.t1	gi|195128649|ref|XP_002008774.1| GI11630 [Drosophila mojavensis] gi|193920383|gb|EDW19250.1| GI11630 [Drosophila mojavensis]	3	547	8	553	0	560	54.29
aug3.g8362.t1	gi|350425511|ref|XP_003494144.1| PREDICTED: counting factor associated protein D-like [Bombus impatiens]	4	549	3	553	0	562	52.67
aug3.g8362.t1	gi|307180251|gb|EFN68284.1| Cathepsin L [Camponotus floridanus]	7	555	8	553	0	561	54.01
aug3.g8362.t1	gi|340728972|ref|XP_003402785.1| PREDICTED: counting factor associated protein D-like [Bombus terrestris]	4	549	3	553	0	562	52.67
aug3.g8362.t1	gi|322787487|gb|EFZ13575.1| hypothetical protein SINV_11743 [Solenopsis invicta]	8	552	7	553	0	560	53.21
aug3.g8362.t1	gi|572264525|ref|XP_006610438.1| PREDICTED: counting factor associated protein D-like [Apis dorsata]	4	549	3	553	0	564	52.3
aug3.g8362.t1	gi|571501325|ref|XP_006562600.1| PREDICTED: LOW QUALITY PROTEIN: counting factor associated protein D-like [Apis mellifera]	7	549	8	553	0	557	51.71
aug3.g8362.t1	gi|380013206|ref|XP_003690657.1| PREDICTED: counting factor associated protein D-like [Apis florea]	3	549	5	553	0	560	51.79
aug3.g8362.t1	gi|383860620|ref|XP_003705787.1| PREDICTED: counting factor associated protein D-like [Megachile rotundata]	24	549	28	553	0	537	53.63
aug3.g8362.t1	gi|501290999|dbj|BAN20283.1| proteinase [Riptortus pedestris]	23	547	27	553	0	536	54.1
aug3.g8362.t1	gi|195590156|ref|XP_002084812.1| GD14469 [Drosophila simulans] gi|194196821|gb|EDX10397.1| GD14469 [Drosophila simulans]	22	549	27	553	0	539	55.29
aug3.g8362.t1	gi|20428641|ref|NP_620470.1| 26-29kD-proteinase [Drosophila melanogaster] gi|6448467|dbj|BAA86910.1| homologue of Sarcophaga 26,29kDa proteinase [Drosophila melanogaster] gi|7294432|gb|AAF49777.1| 26-29kD-proteinase [Drosophila melanogaster] gi|21483518|gb|AAM52734.1| RE18380p [Drosophila melanogaster]	22	549	27	553	0	539	55.29
aug3.g8362.t1	gi|195327474|ref|XP_002030443.1| GM25442 [Drosophila sechellia] gi|194119386|gb|EDW41429.1| GM25442 [Drosophila sechellia]	22	549	27	553	0	539	55.1
aug3.g8362.t1	gi|194749983|ref|XP_001957411.1| GF24054 [Drosophila ananassae] gi|190624693|gb|EDV40217.1| GF24054 [Drosophila ananassae]	4	549	9	553	0	557	53.32
aug3.g8362.t1	gi|195494228|ref|XP_002094747.1| GE21992 [Drosophila yakuba] gi|194180848|gb|EDW94459.1| GE21992 [Drosophila yakuba]	22	549	27	553	0	539	54.92
aug3.g8362.t1	gi|195379510|ref|XP_002048521.1| GJ11312 [Drosophila virilis] gi|194155679|gb|EDW70863.1| GJ11312 [Drosophila virilis]	22	549	27	553	0	541	54.16
aug3.g8362.t1	gi|194870649|ref|XP_001972693.1| GG15663 [Drosophila erecta] gi|190654476|gb|EDV51719.1| GG15663 [Drosophila erecta]	17	549	22	553	0	544	54.6
aug3.g8362.t1	gi|557757378|ref|XP_005178422.1| PREDICTED: counting factor associated protein D-like [Musca domestica]	14	550	19	553	0	548	54.38
aug3.g8362.t1	gi|4521167|dbj|BAA76272.1| 26,29kDa proteinase [Sarcophaga peregrina]	22	550	27	553	0	542	55.17
aug3.g8362.t1	gi|498944499|ref|XP_004522056.1| PREDICTED: counting factor associated protein D-like [Ceratitis capitata]	3	551	7	553	0	562	54.27
aug3.g8362.t1	gi|195020395|ref|XP_001985188.1| GH14645 [Drosophila grimshawi] gi|193898670|gb|EDV97536.1| GH14645 [Drosophila grimshawi]	22	549	27	553	0	539	53.8
aug3.g8362.t1	gi|195428245|ref|XP_002062184.1| GK16790 [Drosophila willistoni] gi|194158269|gb|EDW73170.1| GK16790 [Drosophila willistoni]	4	549	9	553	0	557	52.78
aug3.g8362.t1	gi|156384930|ref|XP_001633385.1| predicted protein [Nematostella vectensis] gi|156220454|gb|EDO41322.1| predicted protein [Nematostella vectensis]	1	547	1	553	0	558	51.08
aug3.g8362.t1	gi|241577796|ref|XP_002403652.1| midgut cysteine proteinase, putative [Ixodes scapularis] gi|215500253|gb|EEC09747.1| midgut cysteine proteinase, putative [Ixodes scapularis]	4	564	11	553	0	564	50.89
aug3.g8362.t1	gi|125979159|ref|XP_001353612.1| GA21427 [Drosophila pseudoobscura pseudoobscura] gi|54642377|gb|EAL31126.1| GA21427 [Drosophila pseudoobscura pseudoobscura]	17	549	22	553	0	544	53.12
aug3.g8362.t1	gi|321478980|gb|EFX89936.1| hypothetical protein DAPPUDRAFT_309603 [Daphnia pulex]	67	584	34	553	0	529	54.06
aug3.g8362.t1	gi|156554010|ref|XP_001605879.1| PREDICTED: counting factor associated protein D-like [Nasonia vitripennis]	4	550	3	551	0	561	50.09
aug3.g8362.t1	gi|282158089|ref|NP_001164088.1| cathepsin L precursor [Tribolium castaneum]	26	552	28	553	0	538	53.16
aug3.g8362.t1	gi|83944666|gb|ABC48937.1| cathepsin L like protease [Glossina morsitans morsitans]	1	550	1	553	0	566	50.53
aug3.g8362.t1	gi|158284547|ref|XP_307325.4| Anopheles gambiae str. PEST AGAP012577-PA [Anopheles gambiae str. PEST] gi|157021017|gb|EAA03137.4| AGAP012577-PA [Anopheles gambiae str. PEST]	1	547	1	553	0	565	51.15
aug3.g8362.t1	gi|524898859|ref|XP_005105873.1| PREDICTED: counting factor associated protein D-like [Aplysia californica]	7	550	7	553	0	559	52.42
aug3.g8362.t1	gi|157113282|ref|XP_001657758.1| cathepsin l [Aedes aegypti] gi|108877803|gb|EAT42028.1| AAEL006389-PA, partial [Aedes aegypti]	5	537	22	553	0	544	50.37
aug3.g8362.t1	gi|556112617|gb|ESP01269.1| hypothetical protein LOTGIDRAFT_111926, partial [Lottia gigantea]	1	509	26	553	0	530	51.51
aug3.g8362.t1	gi|170064305|ref|XP_001867470.1| cathepsin l [Culex quinquefasciatus] gi|167881732|gb|EDS45115.1| cathepsin l [Culex quinquefasciatus]	4	547	10	553	0	549	51.37
aug3.g8362.t1	gi|449676370|ref|XP_002156627.2| PREDICTED: counting factor associated protein D-like [Hydra vulgaris]	4	550	1	553	0	563	49.02
aug3.g8362.t1	gi|91992512|gb|ABE72972.1| cathepsin L [Aedes aegypti]	4	547	11	553	0	555	49.73
aug3.g8362.t1	gi|512905756|ref|XP_004926024.1| PREDICTED: counting factor associated protein D-like isoform X1 [Bombyx mori] gi|512905760|ref|XP_004926025.1| PREDICTED: counting factor associated protein D-like isoform X2 [Bombyx mori]	22	551	26	551	0	542	52.03
aug3.g8362.t1	gi|307202924|gb|EFN82144.1| Digestive cysteine proteinase 1 [Harpegnathos saltator]	2	484	71	553	0	494	54.86
aug3.g8362.t1	gi|573887439|ref|XP_006631493.1| PREDICTED: counting factor associated protein D-like [Lepisosteus oculatus]	5	546	7	553	0	557	49.55
aug3.g8362.t1	gi|551521511|ref|XP_005812245.1| PREDICTED: counting factor associated protein D-like [Xiphophorus maculatus]	4	550	5	553	0	561	48.31
aug3.g8362.t1	gi|332374780|gb|AEE62531.1| unknown [Dendroctonus ponderosae]	21	543	28	553	0	536	49.63
aug3.g8362.t1	gi|529437155|ref|XP_005238341.1| PREDICTED: counting factor associated protein D-like [Falco peregrinus]	7	543	5	550	0	553	49.37
aug3.g8362.t1	gi|62955235|ref|NP_001017633.1| uncharacterized protein LOC550326 precursor [Danio rerio] gi|62202194|gb|AAH92817.1| Zgc:110239 [Danio rerio]	1	545	1	553	0	560	47.5
aug3.g8362.t1	gi|443691408|gb|ELT93269.1| hypothetical protein CAPTEDRAFT_181131 [Capitella teleta]	29	541	34	553	0	526	53.23
aug3.g8362.t1	gi|209155876|gb|ACI34170.1| Digestive cysteine proteinase 2 precursor [Salmo salar]	6	550	9	553	0	557	48.11
aug3.g8362.t1	gi|332022677|gb|EGI62958.1| Counting factor associated protein D [Acromyrmex echinatior]	4	525	3	553	0	563	49.2
aug3.g8362.t1	gi|556961611|ref|XP_005991096.1| PREDICTED: counting factor associated protein D-like [Latimeria chalumnae]	24	545	26	553	0	534	50.94
aug3.g8362.t1	gi|357624871|gb|EHJ75484.1| putative 26,29kDa proteinase [Danaus plexippus]	5	551	8	551	0	560	49.11
aug3.g8362.t1	gi|410911058|ref|XP_003969007.1| PREDICTED: counting factor associated protein D-like [Takifugu rubripes]	1	548	5	553	0	560	47.68
aug3.g8362.t1	gi|348542138|ref|XP_003458543.1| PREDICTED: counting factor associated protein D-like [Oreochromis niloticus]	26	550	28	553	0	539	48.42
aug3.g8362.t1	gi|432881828|ref|XP_004073923.1| PREDICTED: counting factor associated protein D-like [Oryzias latipes]	15	562	1	553	0	562	47.86
aug3.g8362.t1	gi|224081608|ref|XP_002191568.1| PREDICTED: counting factor associated protein D-like [Taeniopygia guttata]	4	542	1	550	3e-180	556	48.02
aug3.g8362.t1	gi|543373008|ref|XP_005529723.1| PREDICTED: counting factor associated protein D-like [Pseudopodoces humilis]	12	542	5	550	3e-180	552	48.91
aug3.g8362.t1	gi|530624989|ref|XP_005302043.1| PREDICTED: counting factor associated protein D-like [Chrysemys picta bellii]	8	545	10	550	7e-180	550	49.27
aug3.g8362.t1	gi|499047682|ref|XP_004574399.1| PREDICTED: counting factor associated protein D-like [Maylandia zebra]	26	550	28	553	7e-180	539	48.24
aug3.g8362.t1	gi|554861645|ref|XP_005940925.1| PREDICTED: counting factor associated protein D-like [Haplochromis burtoni]	26	550	28	553	8e-180	539	48.24
aug3.g8362.t1	gi|548353413|ref|XP_005728959.1| PREDICTED: counting factor associated protein D-like [Pundamilia nyererei]	26	550	28	553	1e-179	539	48.24
aug3.g8362.t1	gi|557267838|ref|XP_006019286.1| PREDICTED: counting factor associated protein D-like [Alligator sinensis]	26	543	26	550	1e-179	529	49.53
aug3.g8362.t1	gi|242008549|ref|XP_002425065.1| predicted protein [Pediculus humanus corporis] gi|212508730|gb|EEB12327.1| predicted protein [Pediculus humanus corporis]	29	545	30	542	3e-179	528	51.33
aug3.g8362.t1	gi|525022175|ref|XP_005058581.1| PREDICTED: counting factor associated protein D-like isoform X1 [Ficedula albicollis]	24	542	24	550	3e-179	533	49.53
aug3.g8362.t1	gi|327285051|ref|XP_003227248.1| PREDICTED: counting factor associated protein D-like [Anolis carolinensis]	6	546	8	553	3e-179	553	48.28
aug3.g8362.t1	gi|555690283|gb|ESN93515.1| hypothetical protein HELRODRAFT_88556, partial [Helobdella robusta]	1	531	32	553	2e-178	544	52.39
aug3.g8362.t1	gi|525022177|ref|XP_005058582.1| PREDICTED: counting factor associated protein D-like isoform X2 [Ficedula albicollis]	24	542	24	550	8e-178	533	49.34
aug3.g8362.t1	gi|584000437|ref|XP_006795275.1| PREDICTED: counting factor associated protein D-like [Neolamprologus brichardi]	26	554	28	553	5e-177	539	48.24
aug3.g8362.t1	gi|542181401|ref|XP_005496422.1| PREDICTED: counting factor associated protein D-like [Zonotrichia albicollis]	1	533	7	550	9e-177	550	49.09
aug3.g8362.t1	gi|161408099|dbj|BAF94153.1| 26,29 kDa proteinase-like cysteine protease [Plautia stali]	8	519	7	520	2e-176	523	50.48
aug3.g8362.t1	gi|558127535|ref|XP_006115575.1| PREDICTED: counting factor associated protein D-like [Pelodiscus sinensis]	28	539	28	550	2e-176	528	49.24
aug3.g8362.t1	gi|543718949|ref|XP_005500707.1| PREDICTED: counting factor associated protein D-like [Columba livia]	7	537	5	550	2e-176	553	47.38
aug3.g8362.t1	gi|527244941|ref|XP_005140813.1| PREDICTED: counting factor associated protein D-like [Melopsittacus undulatus]	4	540	11	550	4e-175	549	48.27
aug3.g8362.t1	gi|557267840|ref|XP_006019287.1| PREDICTED: counting factor associated protein D-like [Alligator sinensis]	24	539	28	550	5e-175	529	49.53
aug3.g8362.t1	gi|541953489|ref|XP_005433071.1| PREDICTED: counting factor associated protein D-like [Falco cherrug]	7	546	5	550	2e-174	561	47.77
aug3.g8362.t1	gi|326932936|ref|XP_003212567.1| PREDICTED: counting factor associated protein D-like [Meleagris gallopavo]	71	569	34	550	5e-172	523	49.33
aug3.g8362.t1	gi|478257331|gb|ENN77491.1| hypothetical protein YQE_06017, partial [Dendroctonus ponderosae]	21	532	28	538	1e-170	522	49.43
aug3.g8362.t1	gi|546679558|gb|ERL90006.1| hypothetical protein D910_07364 [Dendroctonus ponderosae]	21	532	28	538	3e-170	522	49.43
aug3.g8362.t1	gi|209693437|ref|NP_001129411.1| cathepsin K-1 precursor [Acyrthosiphon pisum]	20	556	11	551	8e-170	551	47.19
aug3.g8362.t1	gi|543278049|ref|XP_005427189.1| PREDICTED: counting factor associated protein D-like [Geospiza fortis]	7	510	16	550	1e-169	541	48.43
aug3.g8362.t1	gi|529437207|ref|XP_005238366.1| PREDICTED: counting factor associated protein D-like [Falco peregrinus]	13	529	28	550	1e-169	529	48.2
aug3.g8362.t1	gi|260821900|ref|XP_002606341.1| hypothetical protein BRAFLDRAFT_118507 [Branchiostoma floridae] gi|229291682|gb|EEN62351.1| hypothetical protein BRAFLDRAFT_118507 [Branchiostoma floridae]	6	546	5	553	4e-168	563	48.13
aug3.g8362.t1	gi|391341656|ref|XP_003745143.1| PREDICTED: uncharacterized protein LOC100900885 [Metaseiulus occidentalis]	809	1356	7	553	4e-167	560	48.39
aug3.g8362.t1	gi|391341656|ref|XP_003745143.1| PREDICTED: uncharacterized protein LOC100900885 [Metaseiulus occidentalis]	28	577	9	553	3e-117	564	37.77
aug3.g8362.t1	gi|195995651|ref|XP_002107694.1| hypothetical protein TRIADDRAFT_36902 [Trichoplax adhaerens] gi|190588470|gb|EDV28492.1| hypothetical protein TRIADDRAFT_36902 [Trichoplax adhaerens]	2	543	1	553	1e-166	557	44.88
aug3.g8362.t1	gi|558127527|ref|XP_006115573.1| PREDICTED: counting factor associated protein D-like [Pelodiscus sinensis]	15	544	10	550	2e-166	552	47.1
aug3.g8362.t1	gi|391339556|ref|XP_003744114.1| PREDICTED: counting factor associated protein D-like [Metaseiulus occidentalis]	2	560	5	551	1e-161	563	45.83
aug3.g8362.t1	gi|568258723|gb|ETN66800.1| cathepsin l [Anopheles darlingi]	1	502	1	509	2e-161	522	48.85
aug3.g8362.t1	gi|465966589|gb|EMP31095.1| Counting factor associated protein D [Chelonia mydas]	54	558	37	550	1e-158	517	46.23
aug3.g8362.t1	gi|390363592|ref|XP_790934.3| PREDICTED: counting factor associated protein D-like [Strongylocentrotus purpuratus]	12	557	3	553	2e-158	568	45.07
aug3.g8362.t1	gi|328722454|ref|XP_001951172.2| PREDICTED: counting factor associated protein D-like [Acyrthosiphon pisum]	38	558	28	553	4e-157	536	44.78
aug3.g8362.t1	gi|198285481|gb|ACH85279.1| cathepsin l-like [Salmo salar]	1	443	110	553	5e-157	455	49.89
aug3.g8362.t1	gi|564262801|ref|XP_006270274.1| PREDICTED: counting factor associated protein D-like [Alligator mississippiensis]	28	509	28	550	3e-156	527	46.68
aug3.g8362.t1	gi|565320274|gb|ETE71239.1| Counting factor associated protein D, partial [Ophiophagus hannah]	12	388	176	550	8e-151	377	56.76
aug3.g8362.t1	gi|28932702|gb|AAO60045.1| midgut cysteine proteinase 2 [Rhipicephalus appendiculatus]	6	564	6	553	5e-148	568	45.77
aug3.g8362.t1	gi|514688088|ref|XP_004991620.1| hypothetical protein PTSG_07816 [Salpingoeca rosetta] gi|326430129|gb|EGD75699.1| hypothetical protein PTSG_07816 [Salpingoeca rosetta]	2	538	1	546	4e-145	557	41.29
aug3.g8362.t1	gi|405976506|gb|EKC41011.1| Counting factor associated protein D [Crassostrea gigas]	8	347	218	551	1e-142	341	61.58
aug3.g8362.t1	gi|530625431|ref|XP_005302261.1| PREDICTED: counting factor associated protein D-like [Chrysemys picta bellii]	16	420	148	550	1e-140	406	50.74
aug3.g8362.t1	gi|389611850|dbj|BAM19484.1| cathepsin L [Papilio xuthus]	1	340	218	551	2e-139	341	60.41
aug3.g8362.t1	gi|47229488|emb|CAF99476.1| unnamed protein product [Tetraodon nigroviridis]	8	477	148	553	2e-135	471	46.28
aug3.g8362.t1	gi|390355503|ref|XP_001200245.2| PREDICTED: counting factor associated protein D-like [Strongylocentrotus purpuratus]	12	506	3	553	2e-134	565	41.95
aug3.g8362.t1	gi|530625429|ref|XP_005302260.1| PREDICTED: digestive cysteine proteinase 2-like [Chrysemys picta bellii]	47	383	218	550	5e-134	338	57.4
aug3.g8362.t1	gi|91992516|gb|ABE72974.1| cathepsin L [Ochlerotatus atropalpus]	2	312	245	553	1e-130	311	58.2
aug3.g8362.t1	gi|340378677|ref|XP_003387854.1| PREDICTED: counting factor associated protein D-like [Amphimedon queenslandica]	26	539	32	553	6e-130	533	40.71
aug3.g8362.t1	gi|270011045|gb|EFA07493.1| cathepsin L precursor [Tribolium castaneum]	24	426	28	429	6e-127	414	48.31
aug3.g8362.t1	gi|449267783|gb|EMC78685.1| Digestive cysteine proteinase 1, partial [Columba livia]	3	316	232	550	1e-126	320	56.25
aug3.g8362.t1	gi|156392785|ref|XP_001636228.1| predicted protein [Nematostella vectensis] gi|156223329|gb|EDO44165.1| predicted protein [Nematostella vectensis]	1	511	34	553	1e-125	530	40.19
aug3.g8362.t1	gi|527244943|ref|XP_005140814.1| PREDICTED: uncharacterized protein LOC101876923 [Melopsittacus undulatus]	21	459	21	550	1e-123	535	38.88
aug3.g8362.t1	gi|167520318|ref|XP_001744498.1| hypothetical protein [Monosiga brevicollis MX1] gi|163776829|gb|EDQ90447.1| predicted protein [Monosiga brevicollis MX1]	24	537	28	544	3e-122	539	39.7
aug3.g8362.t1	gi|300120790|emb|CBK21032.2| unnamed protein product [Blastocystis hominis]	8	512	20	550	4e-118	536	39.93
aug3.g8362.t1	gi|195175517|ref|XP_002028493.1| GL18069 [Drosophila persimilis] gi|194103698|gb|EDW25741.1| GL18069 [Drosophila persimilis]	3	276	263	553	1e-115	294	59.52
aug3.g8362.t1	gi|148970410|gb|ABR20116.1| venom cathepsin cysteine peptidase, partial [Mesobuthus eupeus]	2	220	335	553	5e-114	219	73.06
aug3.g8362.t1	gi|558127531|ref|XP_006115574.1| PREDICTED: LOW QUALITY PROTEIN: digestive cysteine proteinase 1-like [Pelodiscus sinensis]	149	485	212	550	1e-113	340	50
aug3.g8362.t1	gi|558127531|ref|XP_006115574.1| PREDICTED: LOW QUALITY PROTEIN: digestive cysteine proteinase 1-like [Pelodiscus sinensis]	61	144	39	122	1e-07	84	35.71
aug3.g8362.t1	gi|194246075|gb|ACF35529.1| midgut cysteine proteinase 2 [Dermacentor variabilis]	9	235	325	553	2e-110	230	69.13
aug3.g8362.t1	gi|156367164|ref|XP_001627289.1| predicted protein [Nematostella vectensis] gi|156214194|gb|EDO35189.1| predicted protein [Nematostella vectensis]	3	514	27	548	5e-109	525	38.67
aug3.g8362.t1	gi|195995653|ref|XP_002107695.1| hypothetical protein TRIADDRAFT_51454 [Trichoplax adhaerens] gi|190588471|gb|EDV28493.1| hypothetical protein TRIADDRAFT_51454 [Trichoplax adhaerens]	11	542	34	550	5e-105	542	33.95
aug3.g8362.t1	gi|530740645|gb|EQC38887.1| hypothetical protein SDRG_03845 [Saprolegnia diclina VS20]	70	591	6	550	8e-102	564	39.01
aug3.g8362.t1	gi|574468367|gb|ETV95386.1| hypothetical protein H310_11267 [Aphanomyces invadans]	87	591	28	550	4e-99	539	38.03
aug3.g8362.t1	gi|391341652|ref|XP_003745141.1| PREDICTED: counting factor associated protein D-like [Metaseiulus occidentalis]	209	751	19	553	1e-98	557	35.55
aug3.g8362.t1	gi|568025237|gb|ETL99255.1| hypothetical protein L917_03870 [Phytophthora parasitica]	64	593	1	550	1e-98	562	36.83
aug3.g8362.t1	gi|567967518|gb|ETK92692.1| hypothetical protein L915_04011 [Phytophthora parasitica] gi|567995980|gb|ETL46105.1| hypothetical protein L916_03958 [Phytophthora parasitica] gi|570333568|gb|ETO81516.1| hypothetical protein F444_04195 [Phytophthora parasitica P1976] gi|570957671|gb|ETP22650.1| hypothetical protein F441_04103 [Phytophthora parasitica CJ01A1]	64	593	1	550	4e-98	562	36.65
aug3.g8362.t1	gi|301122899|ref|XP_002909176.1| cathepsin, cysteine protease family C01A, putative [Phytophthora infestans T30-4] gi|262099938|gb|EEY57990.1| cathepsin, cysteine protease family C01A, putative [Phytophthora infestans T30-4]	64	593	1	550	4e-98	560	36.61
aug3.g8362.t1	gi|566029912|gb|ETI52823.1| hypothetical protein F443_04142 [Phytophthora parasitica P1569] gi|568055664|gb|ETM52408.1| hypothetical protein L914_03979 [Phytophthora parasitica]	64	593	1	550	8e-98	562	36.65
aug3.g8362.t1	gi|568098559|gb|ETN13286.1| hypothetical protein PPTG_08165 [Phytophthora parasitica INRA-310]	64	593	1	550	9e-98	562	36.65
aug3.g8362.t1	gi|574110739|gb|ETV76237.1| hypothetical protein H257_09732 [Aphanomyces astaci]	87	594	28	550	4e-96	541	38.26
aug3.g8362.t1	gi|449670651|ref|XP_002168787.2| PREDICTED: uncharacterized protein LOC100201231 [Hydra vulgaris]	283	830	20	551	3e-95	564	34.57
aug3.g8362.t1	gi|323450461|gb|EGB06342.1| hypothetical protein AURANDRAFT_59223 [Aureococcus anophagefferens]	22	535	34	550	1e-94	533	37.9
aug3.g8362.t1	gi|389615359|dbj|BAM20657.1| cathepsin L, partial [Papilio polytes]	6	374	11	374	3e-94	380	44.21
aug3.g8362.t1	gi|195995655|ref|XP_002107696.1| hypothetical protein TRIADDRAFT_19901 [Trichoplax adhaerens] gi|190588472|gb|EDV28494.1| hypothetical protein TRIADDRAFT_19901 [Trichoplax adhaerens]	38	561	27	550	1e-92	539	32.28
aug3.g8362.t1	gi|206725499|ref|NP_001128673.1| cathepsin L like protein precursor [Bombyx mori] gi|198041259|dbj|BAG70408.1| cathepsin L like protein [Bombyx mori]	53	545	57	551	3e-92	514	36.77
aug3.g8362.t1	gi|325180654|emb|CCA15059.1| cathepsin putative [Albugo laibachii Nc14]	90	615	9	550	5e-92	563	34.81
aug3.g8362.t1	gi|570993252|gb|ETP50631.1| hypothetical protein F442_04115 [Phytophthora parasitica P10297]	97	573	57	550	2e-91	506	37.94
aug3.g8362.t1	gi|330800456|ref|XP_003288252.1| hypothetical protein DICPUDRAFT_55299 [Dictyostelium purpureum] gi|325081708|gb|EGC35214.1| hypothetical protein DICPUDRAFT_55299 [Dictyostelium purpureum]	4	524	8	550	4e-91	550	34.18
aug3.g8362.t1	gi|363746764|ref|XP_003643791.1| PREDICTED: digestive cysteine proteinase 2-like, partial [Gallus gallus]	1	199	352	550	1e-89	199	65.83
aug3.g8362.t1	gi|470492677|ref|XP_004346039.1| cathepsin Llike proteinase [Acanthamoeba castellanii str. Neff] gi|440800456|gb|ELR21495.1| cathepsin Llike proteinase [Acanthamoeba castellanii str. Neff]	17	554	22	550	2e-89	567	33.86
aug3.g8362.t1	gi|281206749|gb|EFA80934.1| counting factor associated protein [Polysphondylium pallidum PN500]	30	527	34	550	4e-89	530	35.66
aug3.g8362.t1	gi|301090471|ref|XP_002895448.1| cathepsin, cysteine protease family C01A, putative [Phytophthora infestans T30-4] gi|262098628|gb|EEY56680.1| cathepsin, cysteine protease family C01A, putative [Phytophthora infestans T30-4]	2	366	187	550	6e-89	367	43.32
aug3.g8362.t1	gi|66812702|ref|XP_640530.1| counting factor associated protein [Dictyostelium discoideum AX4] gi|74897159|sp|Q54TR1.1|CFAD_DICDI RecName: Full=Counting factor associated protein D; Flags: Precursor gi|60468561|gb|EAL66564.1| counting factor associated protein [Dictyostelium discoideum AX4]	5	525	9	550	8e-86	551	33.39
aug3.g8362.t1	gi|156354963|ref|XP_001623448.1| predicted protein [Nematostella vectensis] gi|156210148|gb|EDO31348.1| predicted protein [Nematostella vectensis]	3	392	161	551	4e-85	405	37.53
aug3.g8362.t1	gi|254746342|emb|CAX16636.1| putative C1A cysteine protease precursor [Manduca sexta]	28	543	29	551	2e-83	550	33.82
aug3.g8362.t1	gi|187944195|gb|ACD40324.1| cathepsin L-like protease [Helicoverpa armigera]	55	548	57	551	3e-81	510	33.92
aug3.g8362.t1	gi|357621272|gb|EHJ73161.1| putative C1A cysteine protease precursor [Danaus plexippus]	57	543	57	551	5e-81	509	33.99
aug3.g8362.t1	gi|254746348|emb|CAX16639.1| putative C1A cysteine protease precursor [Spodoptera frugiperda]	7	536	5	550	3e-80	561	32.98
aug3.g8362.t1	gi|457866955|emb|CCQ18588.1| Cysteine proteinase Cathepsin F [Sycon ciliatum]	28	328	255	550	5e-80	304	45.07
aug3.g8362.t1	gi|161408097|dbj|BAF94152.1| cathepsin L-like cysteine protease 2 [Plautia stali]	25	331	250	550	6e-80	310	46.45
aug3.g8362.t1	gi|501293791|dbj|BAN20647.1| cathepsin L [Riptortus pedestris]	12	325	230	550	2e-79	328	44.51
aug3.g8362.t1	gi|492370627|gb|AGL33706.1| cathepsin L3 [Sinonovacula constricta]	39	344	248	550	6e-79	309	44.01
aug3.g8362.t1	gi|156397875|ref|XP_001637915.1| predicted protein [Nematostella vectensis] gi|156225031|gb|EDO45852.1| predicted protein [Nematostella vectensis]	28	328	251	550	8e-79	304	44.41
aug3.g8362.t1	gi|156368926|ref|XP_001627942.1| predicted protein [Nematostella vectensis] gi|156214905|gb|EDO35879.1| predicted protein [Nematostella vectensis]	4	310	235	537	1e-78	311	41.48
aug3.g8362.t1	gi|228244|prf||1801240B Cys protease 2	19	320	251	550	3e-78	306	44.77
aug3.g8362.t1	gi|29165304|gb|AAO65603.1| cathepsin L precursor [Hydra vulgaris]	25	321	250	550	4e-78	302	45.7
aug3.g8362.t1	gi|118123|sp|P25782.1|CYSP2_HOMAM RecName: Full=Digestive cysteine proteinase 2; Flags: Precursor gi|11053|emb|CAA45128.1| cysteine proteinase preproenzyme [Homarus americanus]	19	320	251	550	5e-78	306	44.77
aug3.g8362.t1	gi|156354979|ref|XP_001623456.1| predicted protein [Nematostella vectensis] gi|156210156|gb|EDO31356.1| predicted protein [Nematostella vectensis]	4	310	235	537	5e-78	311	41.48
aug3.g8362.t1	gi|156354996|ref|XP_001623463.1| predicted protein [Nematostella vectensis] gi|156210166|gb|EDO31363.1| predicted protein [Nematostella vectensis]	4	312	235	537	7e-78	313	41.53
aug3.g8362.t1	gi|156368930|ref|XP_001627944.1| predicted protein [Nematostella vectensis] gi|156214907|gb|EDO35881.1| predicted protein [Nematostella vectensis]	4	315	235	537	1e-77	318	41.51
aug3.g8362.t1	gi|254746346|emb|CAX16638.1| putative C1A cysteine protease precursor [Spodoptera frugiperda]	39	550	34	551	2e-77	533	33.4
aug3.g8362.t1	gi|501293796|dbj|BAN20648.1| cathepsin L [Riptortus pedestris]	25	332	250	550	3e-77	312	44.23
aug3.g8362.t1	gi|221090861|ref|XP_002167224.1| PREDICTED: cathepsin L-like [Hydra vulgaris]	25	321	250	550	4e-77	302	45.36
aug3.g8362.t1	gi|156355026|ref|XP_001623478.1| predicted protein [Nematostella vectensis] gi|156210181|gb|EDO31378.1| predicted protein [Nematostella vectensis]	1	306	248	551	4e-77	312	41.03
aug3.g8362.t1	gi|121543825|gb|ABM55577.1| putative cathepsin L-like protease [Maconellicoccus hirsutus]	27	338	248	550	5e-77	313	45.37
aug3.g8362.t1	gi|449673497|ref|XP_002169904.2| PREDICTED: cathepsin L-like [Hydra vulgaris]	17	322	232	550	5e-77	321	43.93
aug3.g8362.t1	gi|50539796|ref|NP_001002368.1| cathepsin L.1 precursor [Danio rerio] gi|528506398|ref|XP_005158834.1| PREDICTED: cathepsin L.1 isoform X1 [Danio rerio] gi|49900360|gb|AAH75887.1| Cathepsin L.1 [Danio rerio]	26	331	252	550	5e-77	309	47.25
aug3.g8362.t1	gi|33348836|gb|AAQ16118.1| cathepsin L-like cysteine proteinase B [Rhipicephalus haemaphysaloides haemaphysaloides]	30	332	255	550	8e-77	310	45.81
aug3.g8362.t1	gi|485896134|gb|AGK88355.1| cathepsin L, partial [Hyalomma anatolicum anatolicum]	3	309	248	550	2e-76	315	44.76
aug3.g8362.t1	gi|340370270|ref|XP_003383669.1| PREDICTED: cathepsin L1-like [Amphimedon queenslandica]	21	321	250	550	3e-76	306	44.12
aug3.g8362.t1	gi|568256053|gb|ETN64675.1| cathepsin l [Anopheles darlingi]	23	341	248	550	3e-76	324	44.14
aug3.g8362.t1	gi|156354961|ref|XP_001623447.1| predicted protein [Nematostella vectensis] gi|156210147|gb|EDO31347.1| predicted protein [Nematostella vectensis]	1	294	248	537	5e-76	298	41.61
aug3.g8362.t1	gi|161408095|dbj|BAF94151.1| cathepsin L-like cysteine protease 1 [Plautia stali]	23	327	252	550	1e-75	309	43.37
aug3.g8362.t1	gi|1483570|emb|CAA68066.1| cathepsin l [Litopenaeus vannamei]	20	325	248	550	2e-75	309	43.69
aug3.g8362.t1	gi|118119|sp|P13277.2|CYSP1_HOMAM RecName: Full=Digestive cysteine proteinase 1; Flags: Precursor gi|11051|emb|CAA45127.1| cysteine proteinase preproenzyme [Homarus americanus] gi|228243|prf||1801240A Cys protease 1	19	319	251	550	4e-75	310	44.52
aug3.g8362.t1	gi|170041165|ref|XP_001848344.1| cathepsin l [Culex quinquefasciatus] gi|167864709|gb|EDS28092.1| cathepsin l [Culex quinquefasciatus]	23	337	248	550	4e-75	320	44.69
aug3.g8362.t1	gi|157132324|ref|XP_001655999.1| cathepsin l [Aedes aegypti] gi|108881694|gb|EAT45919.1| AAEL002833-PA [Aedes aegypti]	23	336	248	550	4e-75	317	44.79
aug3.g8362.t1	gi|254674508|dbj|BAH86062.1| cysteine protease [Haemaphysalis longicornis]	23	330	248	550	5e-75	318	44.03
aug3.g8362.t1	gi|91092014|ref|XP_970644.1| PREDICTED: similar to cathepsin-L-like cysteine peptidase 02 [Tribolium castaneum] gi|270001249|gb|EEZ97696.1| cathepsin L precursor [Tribolium castaneum]	23	334	248	550	5e-75	320	45
aug3.g8362.t1	gi|156398078|ref|XP_001638016.1| predicted protein [Nematostella vectensis] gi|156225133|gb|EDO45953.1| predicted protein [Nematostella vectensis]	30	323	255	550	5e-75	301	44.85
aug3.g8362.t1	gi|555689570|gb|ESN92802.1| hypothetical protein HELRODRAFT_185163 [Helobdella robusta]	44	342	255	550	6e-75	302	44.04
aug3.g8362.t1	gi|402770499|gb|AFQ98384.1| cathepsin L, partial [Hyalomma anatolicum anatolicum] gi|485896136|gb|AGK88356.1| cathepsin L, partial [Hyalomma anatolicum anatolicum] gi|485896144|gb|AGK88359.1| cathepsin L, partial [Hyalomma anatolicum anatolicum] gi|485896147|gb|AGK88360.1| cathepsin L, partial [Hyalomma anatolicum anatolicum]	3	309	248	550	7e-75	315	44.13
aug3.g8362.t1	gi|312306194|gb|ADQ73946.1| cathepsin L [Paralithodes camtschaticus]	21	321	251	550	9e-75	305	43.61
aug3.g8362.t1	gi|485896150|gb|AGK88361.1| cathepsin L, partial [Hyalomma anatolicum anatolicum]	3	309	248	550	9e-75	315	44.13
aug3.g8362.t1	gi|470301089|ref|XP_004347262.1| cathepsin L2 [Capsaspora owczarzaki ATCC 30864] gi|320169658|gb|EFW46557.1| cathepsin L2 [Capsaspora owczarzaki ATCC 30864]	22	321	252	550	1e-74	303	43.23
aug3.g8362.t1	gi|156355008|ref|XP_001623469.1| predicted protein [Nematostella vectensis] gi|156210172|gb|EDO31369.1| predicted protein [Nematostella vectensis]	4	301	235	537	1e-74	310	41.29
aug3.g8362.t1	gi|38147395|gb|AAR12010.1| cathepsin L-like proteinase [Triatoma infestans]	10	325	240	550	1e-74	321	42.06
aug3.g8362.t1	gi|315131333|emb|CBM69275.1| venom protein Ci-80a [Chelonus inanitus]	1	162	390	551	2e-74	162	70.37
aug3.g8362.t1	gi|91992508|gb|ABE72970.1| cathepsin L [Aedes aegypti]	23	336	248	550	2e-74	317	44.79
aug3.g8362.t1	gi|485896141|gb|AGK88358.1| cathepsin L, partial [Hyalomma anatolicum anatolicum]	3	309	248	550	3e-74	315	43.81
aug3.g8362.t1	gi|485896138|gb|AGK88357.1| cathepsin L, partial [Hyalomma anatolicum anatolicum]	3	309	248	550	3e-74	315	43.81
aug3.g8362.t1	gi|238481789|gb|ACR43934.1| cathepsin L-like cysteine proteinase [Haliotis diversicolor supertexta]	45	344	255	550	4e-74	303	45.87
aug3.g8362.t1	gi|33112583|gb|AAP94047.1| cathepsin-L-like cysteine peptidase 03 [Tenebrio molitor]	23	334	248	550	6e-74	315	44.76
aug3.g8362.t1	gi|402770507|gb|AFQ98388.1| cathepsin L [Rhipicephalus microplus]	3	329	229	550	7e-74	330	41.82
aug3.g8362.t1	gi|402770505|gb|AFQ98387.1| cathepsin L [Rhipicephalus microplus]	3	329	229	550	7e-74	330	41.82
aug3.g8362.t1	gi|330434686|gb|AEC22811.1| cathepsin L [Macrobrachium nipponense]	23	339	246	550	9e-74	320	43.12
aug3.g8362.t1	gi|154183745|gb|ABS70713.1| cathepsin L-like cysteine proteinase [Dermacentor variabilis]	23	330	248	550	9e-74	311	43.41
aug3.g8362.t1	gi|449683741|ref|XP_002155462.2| PREDICTED: cathepsin L-like [Hydra vulgaris]	19	321	239	550	1e-73	313	44.09
aug3.g8362.t1	gi|156399477|ref|XP_001638528.1| predicted protein [Nematostella vectensis] gi|156225649|gb|EDO46465.1| predicted protein [Nematostella vectensis]	30	322	255	550	1e-73	298	45.3
aug3.g8362.t1	gi|33348834|gb|AAQ16117.1| cathepsin L-like cysteine proteinase A [Rhipicephalus haemaphysaloides haemaphysaloides]	16	329	241	550	1e-73	319	42.63
aug3.g8362.t1	gi|402770501|gb|AFQ98385.1| cathepsin L [Rhipicephalus microplus] gi|485896157|gb|AGK88364.1| cathepsin L [Rhipicephalus microplus]	23	329	248	550	1e-73	310	42.9
aug3.g8362.t1	gi|194246077|gb|ACF35530.1| midgut cysteine proteinase 2 [Dermacentor variabilis]	8	377	132	503	1e-73	384	38.02
aug3.g8362.t1	gi|7381610|gb|AAF61565.1|AF227957_1 cathepsin L-like proteinase precursor [Rhipicephalus microplus]	3	329	229	550	1e-73	330	41.82
aug3.g8362.t1	gi|485896155|gb|AGK88363.1| cathepsin L [Rhipicephalus microplus]	3	329	229	550	2e-73	330	41.82
aug3.g8362.t1	gi|402770511|gb|AFQ98390.1| cathepsin L [Rhipicephalus microplus] gi|402770513|gb|AFQ98391.1| cathepsin L [Rhipicephalus microplus]	3	329	229	550	2e-73	330	41.82
aug3.g8362.t1	gi|485896152|gb|AGK88362.1| cathepsin L, partial [Hyalomma anatolicum anatolicum]	3	309	248	550	2e-73	315	43.49
aug3.g8362.t1	gi|470628118|ref|XP_004320974.1| PREDICTED: cathepsin L1-like [Tursiops truncatus]	3	330	226	550	2e-73	334	41.32
aug3.g8362.t1	gi|501290391|dbj|BAN20187.1| cathepsin L [Riptortus pedestris]	28	327	250	550	2e-73	308	43.18
aug3.g8362.t1	gi|402770517|gb|AFQ98393.1| cathepsin L [Rhipicephalus microplus]	23	329	248	550	3e-73	310	42.9
aug3.g8362.t1	gi|557783308|ref|XP_005191262.1| PREDICTED: cathepsin L-like [Musca domestica]	23	334	248	550	3e-73	317	44.79
aug3.g8362.t1	gi|325303202|tpg|DAA34687.1| TPA_inf: cathepsin L-like cysteine proteinase B [Amblyomma variegatum]	32	334	255	550	3e-73	310	44.19
aug3.g8362.t1	gi|402770515|gb|AFQ98392.1| cathepsin L [Rhipicephalus microplus]	23	329	248	550	3e-73	310	42.9
aug3.g8362.t1	gi|449663703|ref|XP_002169139.2| PREDICTED: uncharacterized protein LOC100198320 [Hydra vulgaris]	708	1030	234	547	3e-73	328	40.24
aug3.g8362.t1	gi|55740406|gb|AAV63979.1| cathepsin L1 precursor [Artemia parthenogenetica]	34	335	255	550	3e-73	305	43.28
aug3.g8362.t1	gi|156371477|ref|XP_001628790.1| predicted protein [Nematostella vectensis] gi|156215775|gb|EDO36727.1| predicted protein [Nematostella vectensis]	26	327	250	550	3e-73	306	45.1
aug3.g8362.t1	gi|402770509|gb|AFQ98389.1| cathepsin L [Rhipicephalus microplus]	23	329	248	550	4e-73	314	42.68
aug3.g8362.t1	gi|545368626|ref|XP_005649091.1| cysteine proteinase [Coccomyxa subellipsoidea C-169] gi|384251069|gb|EIE24547.1| cysteine proteinase [Coccomyxa subellipsoidea C-169]	17	529	42	551	4e-73	543	31.86
aug3.g8362.t1	gi|465966588|gb|EMP31094.1| Cathepsin L [Chelonia mydas]	47	269	281	492	5e-73	223	54.71
aug3.g8362.t1	gi|146217394|gb|ABQ10739.1| cathepsin L [Penaeus monodon]	25	338	248	550	5e-73	318	43.4
aug3.g8362.t1	gi|72008176|ref|XP_780713.1| PREDICTED: cathepsin L-like [Strongylocentrotus purpuratus]	22	332	246	550	5e-73	315	44.13
aug3.g8362.t1	gi|30023547|gb|AAO48766.2| cathepsin L-like cysteine proteinase [Tenebrio molitor]	23	334	248	550	6e-73	315	44.13
aug3.g8362.t1	gi|343978787|gb|AEM76722.1| cathepsin L-like proteinase [Triatoma brasiliensis]	25	327	250	550	6e-73	312	42.95
aug3.g8362.t1	gi|158300877|ref|XP_001689282.1| AGAP011828-PA [Anopheles gambiae str. PEST] gi|157013372|gb|EDO63348.1| AGAP011828-PA [Anopheles gambiae str. PEST]	24	341	248	550	6e-73	321	44.86
aug3.g8362.t1	gi|470266812|ref|XP_004361867.1| counting factor associated protein [Dictyostelium fasciculatum] gi|328875652|gb|EGG24016.1| counting factor associated protein [Dictyostelium fasciculatum]	28	525	34	550	6e-73	539	33.58
aug3.g8362.t1	gi|530736|emb|CAA56915.1| cathepsin l [Nephrops norvegicus] gi|1582621|prf||2119193B cathepsin L-related Cys protease	11	310	251	550	6e-73	309	43.37
aug3.g8362.t1	gi|402770503|gb|AFQ98386.1| cathepsin L [Rhipicephalus microplus]	3	329	229	550	9e-73	330	41.52
aug3.g8362.t1	gi|261289789|ref|XP_002611756.1| hypothetical protein BRAFLDRAFT_236363 [Branchiostoma floridae] gi|229297128|gb|EEN67766.1| hypothetical protein BRAFLDRAFT_236363 [Branchiostoma floridae]	8	305	260	550	1e-72	300	43
aug3.g8362.t1	gi|478264135|gb|ENN82151.1| hypothetical protein YQE_01471, partial [Dendroctonus ponderosae]	19	331	248	550	1e-72	321	44.55
aug3.g8362.t1	gi|546675230|gb|ERL86466.1| hypothetical protein D910_03872 [Dendroctonus ponderosae]	23	335	248	550	1e-72	321	44.55
aug3.g8362.t1	gi|340370276|ref|XP_003383672.1| PREDICTED: digestive cysteine proteinase 2-like [Amphimedon queenslandica]	22	322	250	550	1e-72	310	40.97
aug3.g8362.t1	gi|5081735|gb|AAD39513.1|AF147207_1 cathepsin L-like protease precursor [Artemia franciscana]	34	335	255	550	1e-72	305	42.3
aug3.g8362.t1	gi|33112581|gb|AAP94046.1| cathepsin-L-like cysteine peptidase 02 [Tenebrio molitor]	23	334	248	550	1e-72	315	44.13
aug3.g8362.t1	gi|556106800|gb|ESO95452.1| hypothetical protein LOTGIDRAFT_117223 [Lottia gigantea]	13	316	250	550	1e-72	308	44.48
aug3.g8362.t1	gi|390337645|ref|XP_001199228.2| PREDICTED: cathepsin L-like [Strongylocentrotus purpuratus]	22	330	246	550	2e-72	315	44.13
aug3.g8362.t1	gi|229367042|gb|ACQ58501.1| Cathepsin L precursor [Anoplopoma fimbria]	26	331	252	550	2e-72	309	44.01
aug3.g8362.t1	gi|391328505|ref|XP_003738729.1| PREDICTED: cathepsin L-like [Metaseiulus occidentalis]	22	320	255	550	3e-72	302	43.71
aug3.g8362.t1	gi|55740402|gb|AAV63977.1| cathepsin L precursor [Artemia franciscana]	34	335	255	550	4e-72	305	42.62
aug3.g8362.t1	gi|195429415|ref|XP_002062758.1| GK19626 [Drosophila willistoni] gi|194158843|gb|EDW73744.1| GK19626 [Drosophila willistoni]	25	338	248	550	4e-72	318	42.77
aug3.g8362.t1	gi|229366214|gb|ACQ58087.1| Cathepsin L precursor [Anoplopoma fimbria]	26	331	252	550	4e-72	309	44.01
aug3.g8362.t1	gi|151573014|gb|ABS17682.1| cathepsin L-1 [Artemia salina]	30	331	255	550	5e-72	305	43.28
aug3.g8362.t1	gi|157779038|gb|ABV71063.1| cathepsin L3 precursor [Schistosoma mansoni] gi|360044915|emb|CCD82463.1| subfamily C1A unassigned peptidase (C01 family) [Schistosoma mansoni]	63	367	255	550	7e-72	307	42.67
aug3.g8362.t1	gi|470294574|ref|XP_004344432.1| cathepsin L2 [Capsaspora owczarzaki ATCC 30864] gi|320164780|gb|EFW41679.1| cathepsin L2 [Capsaspora owczarzaki ATCC 30864]	26	331	248	550	7e-72	312	43.59
aug3.g8362.t1	gi|226477902|emb|CAX72658.1| Cathepsin L precursor [Schistosoma japonicum] gi|226488903|emb|CAX74801.1| Cathepsin L precursor [Schistosoma japonicum]	56	369	246	550	8e-72	319	41.07
aug3.g8362.t1	gi|56758090|gb|AAW27185.1| SJCHGC06231 protein [Schistosoma japonicum]	56	369	246	550	1e-71	319	41.07
aug3.g8362.t1	gi|498933591|ref|XP_004540471.1| PREDICTED: cathepsin L-like [Maylandia zebra]	26	331	252	550	1e-71	309	44.01
aug3.g8362.t1	gi|327263389|ref|XP_003216502.1| PREDICTED: cathepsin L1-like [Anolis carolinensis]	22	336	245	550	1e-71	320	43.12
aug3.g8362.t1	gi|584007164|ref|XP_006798555.1| PREDICTED: cathepsin L-like [Neolamprologus brichardi]	26	331	252	550	1e-71	309	44.98
aug3.g8362.t1	gi|126681066|gb|ABO26562.1| cathepsin L-like cysteine protease [Ixodes ricinus]	30	331	255	549	1e-71	307	42.67
aug3.g8362.t1	gi|156325009|ref|XP_001618537.1| hypothetical protein NEMVEDRAFT_v1g44827 [Nematostella vectensis] gi|156199245|gb|EDO26437.1| predicted protein [Nematostella vectensis]	1	283	248	537	2e-71	295	41.36
aug3.g8362.t1	gi|309380130|gb|ADO65978.1| cathepsin L [Eriocheir sinensis] gi|309380134|gb|ADO65980.1| cathepsin L [Eriocheir sinensis]	22	322	252	550	2e-71	304	42.11
aug3.g8362.t1	gi|2765358|emb|CAA74241.1| cathepsin L [Litopenaeus vannamei]	18	322	248	550	2e-71	314	42.68
aug3.g8362.t1	gi|551499187|ref|XP_005801144.1| PREDICTED: cathepsin L-like [Xiphophorus maculatus]	26	331	252	550	2e-71	311	44.69
aug3.g8362.t1	gi|348542776|ref|XP_003458860.1| PREDICTED: cathepsin L-like [Oreochromis niloticus]	26	331	252	550	2e-71	309	43.69
aug3.g8362.t1	gi|238816977|gb|ACR56863.1| cathepsin L-like cysteine proteinase [Delia coarctata]	23	335	248	550	2e-71	318	42.45
aug3.g8362.t1	gi|391332597|ref|XP_003740719.1| PREDICTED: cathepsin L-like [Metaseiulus occidentalis]	24	327	250	550	2e-71	308	44.16
aug3.g8362.t1	gi|410923307|ref|XP_003975123.1| PREDICTED: cathepsin L1-like [Takifugu rubripes]	21	333	245	550	2e-71	318	43.71
aug3.g8362.t1	gi|225706370|gb|ACO09031.1| Cathepsin L precursor [Osmerus mordax]	22	334	245	550	3e-71	317	41.64
aug3.g8362.t1	gi|262410743|gb|ACY66807.1| cathepsin L [Aphis gossypii]	26	338	248	550	3e-71	316	42.72
aug3.g8362.t1	gi|573887475|ref|XP_006631511.1| PREDICTED: cathepsin L-like [Lepisosteus oculatus]	26	331	252	550	4e-71	309	43.04
aug3.g8362.t1	gi|548342807|ref|XP_005723886.1| PREDICTED: cathepsin L-like isoform X2 [Pundamilia nyererei]	26	330	252	550	4e-71	309	44.01
aug3.g8362.t1	gi|332375975|gb|AEE63128.1| unknown [Dendroctonus ponderosae]	23	335	248	550	4e-71	321	44.24
aug3.g8362.t1	gi|156354971|ref|XP_001623452.1| predicted protein [Nematostella vectensis] gi|156210152|gb|EDO31352.1| predicted protein [Nematostella vectensis]	4	301	235	537	4e-71	310	40.65
aug3.g8362.t1	gi|728637|emb|CAA59441.1| cathepsin l [Litopenaeus vannamei]	19	323	248	550	6e-71	314	42.68
aug3.g8362.t1	gi|334332718|ref|XP_001367502.2| PREDICTED: cathepsin L1-like [Monodelphis domestica]	22	330	245	550	6e-71	313	42.17
aug3.g8362.t1	gi|261289785|ref|XP_002611754.1| hypothetical protein BRAFLDRAFT_284341 [Branchiostoma floridae] gi|229297126|gb|EEN67764.1| hypothetical protein BRAFLDRAFT_284341 [Branchiostoma floridae]	14	324	246	550	6e-71	313	40.89
aug3.g8362.t1	gi|530734|emb|CAA56914.1| cathepsin l [Nephrops norvegicus] gi|1582620|prf||2119193A cathepsin L-related Cys protease	19	321	251	550	7e-71	311	41.8
aug3.g8362.t1	gi|151176971|gb|ABR88030.1| digestive cysteine protease [Dermestes frischii]	23	336	248	550	7e-71	322	43.17
aug3.g8362.t1	gi|32394730|gb|AAM96001.1| cathepsin L precursor [Metapenaeus ensis]	3	303	252	550	8e-71	305	41.97
aug3.g8362.t1	gi|32394728|gb|AAM96000.1| cathepsin L precursor [Metapenaeus ensis]	19	319	252	550	8e-71	305	41.97
aug3.g8362.t1	gi|348546019|ref|XP_003460476.1| PREDICTED: cathepsin L-like [Oreochromis niloticus]	26	331	252	550	8e-71	309	44.66
aug3.g8362.t1	gi|466074212|ref|XP_004283089.1| PREDICTED: cathepsin L1 [Orcinus orca]	3	330	226	550	9e-71	334	40.72
aug3.g8362.t1	gi|390337642|ref|XP_780653.3| PREDICTED: cathepsin L-like [Strongylocentrotus purpuratus]	22	330	246	550	9e-71	315	44.13
aug3.g8362.t1	gi|556097093|gb|ESO85745.1| hypothetical protein LOTGIDRAFT_221163 [Lottia gigantea]	71	374	250	550	1e-70	309	44.01
aug3.g8362.t1	gi|557257617|emb|CDJ26731.1| cathepsin L-like cysteine peptidase 2 protein [Tityus serrulatus]	20	333	235	550	1e-70	325	43.08
aug3.g8362.t1	gi|114625736|ref|XP_001153919.1| PREDICTED: cathepsin L2 isoform 2 [Pan troglodytes] gi|114625742|ref|XP_520130.2| PREDICTED: cathepsin L2 isoform 5 [Pan troglodytes]	22	331	245	550	1e-70	315	41.59
aug3.g8362.t1	gi|390368662|ref|XP_780781.2| PREDICTED: cathepsin L-like [Strongylocentrotus purpuratus]	22	330	246	550	1e-70	315	43.81
aug3.g8362.t1	gi|151573016|gb|ABS17683.1| cathepsin L-1 [Artemia persimilis]	30	331	255	550	1e-70	305	42.3
aug3.g8362.t1	gi|542264300|ref|XP_003460538.2| PREDICTED: cathepsin L-like [Oreochromis niloticus]	55	360	252	550	1e-70	309	44.66
aug3.g8362.t1	gi|194320502|gb|ACF48469.1| cathepsin L [Triatoma brasiliensis]	25	327	250	550	2e-70	309	42.39
aug3.g8362.t1	gi|225718114|gb|ACO14903.1| Cathepsin L precursor [Caligus clemensi]	30	333	252	550	2e-70	309	44.66
aug3.g8362.t1	gi|291243608|ref|XP_002741693.1| PREDICTED: counting factor associated protein D-like, partial [Saccoglossus kowalevskii]	1	327	1	343	2e-70	345	38.84
aug3.g8362.t1	gi|52630917|gb|AAU84922.1| putative cathepsin L [Aphis citricidus]	26	338	248	550	2e-70	316	42.41
aug3.g8362.t1	gi|350641222|gb|AEQ35001.1| cathepsin i [Tigriopus japonicus]	1	295	261	550	2e-70	303	43.56
aug3.g8362.t1	gi|348542774|ref|XP_003458859.1| PREDICTED: cathepsin L-like [Oreochromis niloticus]	26	327	252	550	2e-70	306	44.77
aug3.g8362.t1	gi|397499865|ref|XP_003820654.1| PREDICTED: cathepsin L2 isoform 1 [Pan paniscus] gi|397499867|ref|XP_003820655.1| PREDICTED: cathepsin L2 isoform 2 [Pan paniscus]	14	331	233	550	2e-70	327	40.98
aug3.g8362.t1	gi|290462225|gb|ADD24160.1| Cathepsin L [Lepeophtheirus salmonis]	29	331	252	550	3e-70	308	44.16
aug3.g8362.t1	gi|196002275|ref|XP_002111005.1| expressed hypothetical protein [Trichoplax adhaerens] gi|190586956|gb|EDV27009.1| expressed hypothetical protein [Trichoplax adhaerens]	24	322	251	550	3e-70	303	43.56
aug3.g8362.t1	gi|501289754|dbj|BAN20087.1| cathepsin L [Riptortus pedestris]	22	324	252	550	3e-70	307	43
aug3.g8362.t1	gi|226469954|emb|CAX70258.1| Cathepsin L precursor [Schistosoma japonicum]	56	369	246	550	3e-70	319	40.44
aug3.g8362.t1	gi|585714903|ref|XP_002731907.2| PREDICTED: cathepsin L-like [Saccoglossus kowalevskii]	1	180	374	553	3e-70	180	59.44
aug3.g8362.t1	gi|82796372|gb|ABB91778.1| cathepsin L [Hymeniacidon perlevis]	16	320	246	550	3e-70	310	42.9
aug3.g8362.t1	gi|426362423|ref|XP_004048364.1| PREDICTED: cathepsin L2 isoform 1 [Gorilla gorilla gorilla] gi|426362425|ref|XP_004048365.1| PREDICTED: cathepsin L2 isoform 2 [Gorilla gorilla gorilla]	22	331	245	550	4e-70	315	41.27
aug3.g8362.t1	gi|209693435|ref|NP_001129410.1| cathepsin L precursor [Acyrthosiphon pisum] gi|251823771|ref|NP_001156569.1| cathepsin L precursor [Acyrthosiphon pisum]	26	338	248	550	4e-70	316	42.09
aug3.g8362.t1	gi|554830253|ref|XP_005925710.1| PREDICTED: cathepsin L-like [Haplochromis burtoni]	26	331	252	550	4e-70	309	43.69
aug3.g8362.t1	gi|21425246|emb|CAD33266.1| cathepsin L [Aphis gossypii]	26	338	248	550	4e-70	316	42.09
aug3.g8362.t1	gi|293342579|ref|XP_001065885.2| PREDICTED: cathepsin L1 [Rattus norvegicus] gi|293354415|ref|XP_225137.5| PREDICTED: cathepsin L1 [Rattus norvegicus] gi|149039747|gb|EDL93863.1| rCG24278 [Rattus norvegicus]	4	327	230	550	4e-70	332	41.57
aug3.g8362.t1	gi|47086859|ref|NP_997749.1| cathepsin La precursor [Danio rerio] gi|42542930|gb|AAH66490.1| Cathepsin L1, a [Danio rerio]	22	334	245	550	4e-70	317	42.59
aug3.g8362.t1	gi|432936690|ref|XP_004082231.1| PREDICTED: cathepsin L-like [Oryzias latipes]	26	331	252	550	5e-70	309	43.04
aug3.g8362.t1	gi|572318967|ref|XP_006625043.1| PREDICTED: cathepsin L-like isoform X1 [Apis dorsata] gi|572318969|ref|XP_006625044.1| PREDICTED: cathepsin L-like isoform X2 [Apis dorsata]	24	336	248	550	5e-70	319	42.63
aug3.g8362.t1	gi|528479738|ref|XP_005165326.1| PREDICTED: cathepsin La isoform X2 [Danio rerio]	22	334	245	550	5e-70	317	42.59
aug3.g8362.t1	gi|380014284|ref|XP_003691169.1| PREDICTED: cathepsin L-like [Apis florea]	24	336	248	550	5e-70	317	42.59
aug3.g8362.t1	gi|571575601|ref|XP_006557802.1| PREDICTED: cathepsin L-like isoform X1 [Apis mellifera]	24	336	248	550	6e-70	319	42.63
aug3.g8362.t1	gi|555689561|gb|ESN92793.1| hypothetical protein HELRODRAFT_185160 [Helobdella robusta]	39	337	255	550	6e-70	302	41.39
aug3.g8362.t1	gi|229893789|gb|ACQ90252.1| cathepsin L [Pinctada fucata]	51	357	249	550	7e-70	310	43.87
aug3.g8362.t1	gi|528479736|ref|XP_005165325.1| PREDICTED: cathepsin La isoform X1 [Danio rerio]	48	360	245	550	8e-70	317	42.59
aug3.g8362.t1	gi|501299283|dbj|BAN21484.1| cathepsin L, partial [Riptortus pedestris]	25	314	255	543	8e-70	296	44.59
aug3.g8362.t1	gi|498933557|ref|XP_004540467.1| PREDICTED: cathepsin L-like isoform X1 [Maylandia zebra]	26	331	252	550	9e-70	309	43.37
aug3.g8362.t1	gi|16304178|gb|AAL16954.1|AF426414_1 cathepsin L-like cysteine protease precursor [Delia radicum]	23	334	248	550	9e-70	317	41.64
aug3.g8362.t1	gi|195056367|ref|XP_001995082.1| GH22826 [Drosophila grimshawi] gi|193899288|gb|EDV98154.1| GH22826 [Drosophila grimshawi]	24	337	248	550	1e-69	318	43.08
aug3.g8362.t1	gi|23110960|ref|NP_001324.2| cathepsin L2 preproprotein [Homo sapiens] gi|320118898|ref|NP_001188504.1| cathepsin L2 preproprotein [Homo sapiens] gi|578817067|ref|XP_006717023.1| PREDICTED: cathepsin L2 isoform X1 [Homo sapiens] gi|12644075|sp|O60911.2|CATL2_HUMAN RecName: Full=Cathepsin L2; AltName: Full=Cathepsin U; AltName: Full=Cathepsin V; Flags: Precursor gi|3107915|dbj|BAA25909.1| cathepsi…	22	331	245	550	1e-69	315	41.27
aug3.g8362.t1	gi|441593109|ref|XP_003260582.2| PREDICTED: cathepsin L2 isoform 1 [Nomascus leucogenys]	22	331	245	550	1e-69	315	40.95
aug3.g8362.t1	gi|507707267|ref|XP_004716655.1| PREDICTED: cathepsin K [Echinops telfairi]	4	329	230	553	1e-69	331	39.88
aug3.g8362.t1	gi|357624858|gb|EHJ75471.1| putative C1A cysteine protease precursor [Danaus plexippus]	32	520	34	544	1e-69	521	32.44
aug3.g8362.t1	gi|544495934|ref|XP_005582397.1| PREDICTED: cathepsin L2 isoform X3 [Macaca fascicularis] gi|355567966|gb|EHH24307.1| Cathepsin L2 [Macaca mulatta] gi|355753494|gb|EHH57540.1| Cathepsin L2 [Macaca fascicularis]	14	331	233	550	1e-69	327	40.98
aug3.g8362.t1	gi|548342802|ref|XP_005723884.1| PREDICTED: cathepsin L-like [Pundamilia nyererei]	26	333	252	550	1e-69	311	43.73
aug3.g8362.t1	gi|391343119|ref|XP_003745860.1| PREDICTED: cathepsin L-like [Metaseiulus occidentalis]	74	381	245	549	1e-69	311	41.8
aug3.g8362.t1	gi|3087790|emb|CAA75029.1| cathepsin L2 [Homo sapiens]	22	331	245	550	1e-69	315	41.27
aug3.g8362.t1	gi|109112413|ref|XP_001106814.1| PREDICTED: cathepsin L2 isoform 3 [Macaca mulatta] gi|297271422|ref|XP_002800251.1| PREDICTED: cathepsin L2 [Macaca mulatta]	14	331	233	550	2e-69	327	40.98
aug3.g8362.t1	gi|340374922|ref|XP_003385986.1| PREDICTED: cathepsin L-like [Amphimedon queenslandica]	22	323	250	550	2e-69	315	41.59
aug3.g8362.t1	gi|402898110|ref|XP_003912074.1| PREDICTED: cathepsin L2 [Papio anubis]	14	331	233	550	2e-69	327	40.98
aug3.g8362.t1	gi|33520126|gb|AAQ21040.1| cathepsin L precursor [Branchiostoma belcheri tsingtauense]	14	324	246	550	2e-69	314	42.36
aug3.g8362.t1	gi|542207848|ref|XP_003453289.2| PREDICTED: cathepsin L-like [Oreochromis niloticus]	45	331	271	550	2e-69	290	45.52
aug3.g8362.t1	gi|261289783|ref|XP_002611753.1| hypothetical protein BRAFLDRAFT_236364 [Branchiostoma floridae] gi|229297125|gb|EEN67763.1| hypothetical protein BRAFLDRAFT_236364 [Branchiostoma floridae]	12	304	265	550	2e-69	296	43.58
aug3.g8362.t1	gi|228245|prf||1801240C Cys protease 3	18	318	251	550	2e-69	309	41.42
aug3.g8362.t1	gi|340368360|ref|XP_003382720.1| PREDICTED: digestive cysteine proteinase 2-like [Amphimedon queenslandica]	21	321	250	550	2e-69	305	41.31
aug3.g8362.t1	gi|557024758|ref|XP_006012548.1| PREDICTED: cathepsin L-like isoform X1 [Latimeria chalumnae] gi|557024760|ref|XP_006012549.1| PREDICTED: cathepsin L-like isoform X2 [Latimeria chalumnae]	26	330	252	550	2e-69	308	42.86
aug3.g8362.t1	gi|498933599|ref|XP_004540474.1| PREDICTED: cathepsin L-like isoform X1 [Maylandia zebra] gi|498933601|ref|XP_004540475.1| PREDICTED: cathepsin L-like isoform X2 [Maylandia zebra]	19	331	241	550	3e-69	320	43.12
aug3.g8362.t1	gi|554830261|ref|XP_005925714.1| PREDICTED: cathepsin L-like [Haplochromis burtoni]	19	331	241	550	3e-69	320	42.81
aug3.g8362.t1	gi|391336140|ref|XP_003742440.1| PREDICTED: cathepsin L-like [Metaseiulus occidentalis]	31	327	255	550	3e-69	300	44
aug3.g8362.t1	gi|405971603|gb|EKC36430.1| Cathepsin L [Crassostrea gigas]	54	357	250	550	4e-69	307	42.67
aug3.g8362.t1	gi|554830259|ref|XP_005925713.1| PREDICTED: cathepsin L-like [Haplochromis burtoni]	26	331	252	550	5e-69	309	43.37
aug3.g8362.t1	gi|2804262|dbj|BAA24442.1| cysteine proteinase [Sitophilus zeamais]	23	335	248	550	6e-69	316	42.72
aug3.g8362.t1	gi|24653516|ref|NP_725347.1| cysteine proteinase-1, isoform A [Drosophila melanogaster] gi|24653518|ref|NP_725348.1| cysteine proteinase-1, isoform B [Drosophila melanogaster] gi|1658527|gb|AAB18345.1| cysteine proteinase 1 [Drosophila melanogaster] gi|2305221|gb|AAB65749.1| cysteine proteinase-1 [Drosophila melanogaster] gi|7303249|gb|AAF58311.1| cysteine proteinase-1, isoform A [Drosophila mela…	25	338	248	550	7e-69	319	41.07
aug3.g8362.t1	gi|391338870|ref|XP_003743778.1| PREDICTED: cathepsin L-like isoform 1 [Metaseiulus occidentalis] gi|391338872|ref|XP_003743779.1| PREDICTED: cathepsin L-like isoform 2 [Metaseiulus occidentalis] gi|391338874|ref|XP_003743780.1| PREDICTED: cathepsin L-like isoform 3 [Metaseiulus occidentalis]	27	328	252	550	8e-69	306	43.46
aug3.g8362.t1	gi|571493221|ref|XP_006592475.1| PREDICTED: vignain-like [Glycine max]	31	333	245	550	8e-69	311	43.73
aug3.g8362.t1	gi|492370646|gb|AGL33707.1| cathepsin L4 [Sinonovacula constricta]	30	342	239	550	9e-69	317	39.75
aug3.g8362.t1	gi|261289811|ref|XP_002611767.1| hypothetical protein BRAFLDRAFT_284308 [Branchiostoma floridae] gi|229297139|gb|EEN67777.1| hypothetical protein BRAFLDRAFT_284308 [Branchiostoma floridae]	21	333	249	550	9e-69	317	42.9
aug3.g8362.t1	gi|527274478|ref|XP_005154981.1| PREDICTED: cathepsin L1 [Melopsittacus undulatus]	22	335	245	550	1e-68	319	40.44
aug3.g8362.t1	gi|350412176|ref|XP_003489564.1| PREDICTED: cathepsin L-like [Bombus impatiens]	24	336	248	550	1e-68	319	42.01
aug3.g8362.t1	gi|555695332|gb|ESN98564.1| hypothetical protein HELRODRAFT_185843 [Helobdella robusta]	10	342	228	550	1e-68	336	38.69
aug3.g8362.t1	gi|72005575|ref|XP_783218.1| PREDICTED: cathepsin L2-like isoform 2 [Strongylocentrotus purpuratus] gi|390337647|ref|XP_003724610.1| PREDICTED: cathepsin L2-like isoform 1 [Strongylocentrotus purpuratus]	20	331	236	550	1e-68	324	42.28
aug3.g8362.t1	gi|391338876|ref|XP_003743781.1| PREDICTED: cathepsin L-like isoform 4 [Metaseiulus occidentalis]	32	333	252	550	1e-68	306	43.46
aug3.g8362.t1	gi|555689568|gb|ESN92800.1| hypothetical protein HELRODRAFT_96079 [Helobdella robusta]	44	342	255	550	1e-68	302	41.39
aug3.g8362.t1	gi|24653514|ref|NP_523735.2| cysteine proteinase-1, isoform C [Drosophila melanogaster] gi|118572624|sp|Q95029.2|CATL_DROME RecName: Full=Cathepsin L; AltName: Full=Cysteine proteinase 1; Contains: RecName: Full=Cathepsin L heavy chain; Contains: RecName: Full=Cathepsin L light chain; Flags: Precursor gi|21627209|gb|AAM68565.1| cysteine proteinase-1, isoform C [Drosophila melanogaster]	55	368	248	550	1e-68	319	41.07
aug3.g8362.t1	gi|255522980|gb|ACU12382.1| RE21773p [Drosophila melanogaster]	59	372	248	550	1e-68	319	41.07
aug3.g8362.t1	gi|198432215|ref|XP_002130162.1| PREDICTED: cathepsin L1-like [Ciona intestinalis]	14	328	242	550	1e-68	319	41.38
aug3.g8362.t1	gi|22653679|sp|Q26636.1|CATL_SARPE RecName: Full=Cathepsin L; Contains: RecName: Full=Cathepsin L heavy chain; Contains: RecName: Full=Cathepsin L light chain; Flags: Precursor gi|505140|dbj|BAA03970.1| cathepsin L precursor [Sarcophaga peregrina]	24	336	248	550	1e-68	318	41.51
aug3.g8362.t1	gi|410898132|ref|XP_003962552.1| PREDICTED: cathepsin L-like [Takifugu rubripes]	27	332	252	550	2e-68	309	42.72
aug3.g8362.t1	gi|194883222|ref|XP_001975702.1| GG20414 [Drosophila erecta] gi|190658889|gb|EDV56102.1| GG20414 [Drosophila erecta]	25	338	248	550	2e-68	318	41.51
aug3.g8362.t1	gi|118125|sp|P25784.1|CYSP3_HOMAM RecName: Full=Digestive cysteine proteinase 3; Flags: Precursor	19	318	251	550	2e-68	309	41.75
aug3.g8362.t1	gi|189053498|dbj|BAG35664.1| unnamed protein product [Homo sapiens]	22	331	245	550	2e-68	315	40.95
aug3.g8362.t1	gi|21953244|emb|CAD42716.1| putative cathepsin L [Myzus persicae]	26	338	248	550	2e-68	316	41.46
aug3.g8362.t1	gi|340368358|ref|XP_003382719.1| PREDICTED: digestive cysteine proteinase 2-like [Amphimedon queenslandica]	21	324	250	550	2e-68	315	40.95
aug3.g8362.t1	gi|392884266|gb|AFM90965.1| cathepsin L [Callorhinchus milii]	26	335	245	550	2e-68	323	41.18
aug3.g8362.t1	gi|11055|emb|CAA45129.1| cysteine proteinase preproenzyme [Homarus americanus]	18	317	251	550	2e-68	309	41.75
aug3.g8362.t1	gi|221117518|ref|XP_002157675.1| PREDICTED: cathepsin L-like [Hydra vulgaris]	18	337	237	550	2e-68	322	40.06
aug3.g8362.t1	gi|586527908|ref|XP_006918879.1| PREDICTED: cathepsin L1-like isoform X1 [Pteropus alecto]	22	330	245	550	2e-68	315	40.95
aug3.g8362.t1	gi|242020003|ref|XP_002430447.1| Cathepsin L precursor, putative [Pediculus humanus corporis] gi|212515585|gb|EEB17709.1| Cathepsin L precursor, putative [Pediculus humanus corporis]	23	345	248	553	3e-68	327	40.98
aug3.g8362.t1	gi|392881548|gb|AFM89606.1| cathepsin L [Callorhinchus milii]	26	335	245	550	3e-68	323	41.18
aug3.g8362.t1	gi|387914010|gb|AFK10614.1| cathepsin L [Callorhinchus milii] gi|392873762|gb|AFM85713.1| cathepsin L [Callorhinchus milii] gi|392877488|gb|AFM87576.1| cathepsin L [Callorhinchus milii]	26	335	245	550	3e-68	323	41.18
aug3.g8362.t1	gi|572318971|ref|XP_006625045.1| PREDICTED: cathepsin L-like isoform X3 [Apis dorsata]	2	304	258	550	3e-68	309	43.37
aug3.g8362.t1	gi|571575603|ref|XP_006557803.1| PREDICTED: cathepsin L-like isoform X2 [Apis mellifera]	2	304	258	550	3e-68	309	43.37
aug3.g8362.t1	gi|334332720|ref|XP_001367595.2| PREDICTED: cathepsin L1-like [Monodelphis domestica]	20	333	239	553	4e-68	322	40.68
aug3.g8362.t1	gi|195334204|ref|XP_002033774.1| GM21500 [Drosophila sechellia] gi|194125744|gb|EDW47787.1| GM21500 [Drosophila sechellia]	25	338	248	550	4e-68	319	40.75
aug3.g8362.t1	gi|297684914|ref|XP_002820054.1| PREDICTED: cathepsin L2 isoform 2 [Pongo abelii]	14	331	233	550	4e-68	327	39.76
aug3.g8362.t1	gi|470301070|ref|XP_004347256.1| cathepsin L2 [Capsaspora owczarzaki ATCC 30864] gi|320169652|gb|EFW46551.1| cathepsin L2 [Capsaspora owczarzaki ATCC 30864]	21	322	252	550	4e-68	305	42.3
aug3.g8362.t1	gi|118429523|gb|ABK91809.1| cathepsin L-like proteinase precursor [Clonorchis sinensis]	62	370	248	550	4e-68	315	40.95
aug3.g8362.t1	gi|33242878|gb|AAQ01143.1| cathepsin [Branchiostoma lanceolatum]	24	331	252	550	4e-68	313	43.13
aug3.g8362.t1	gi|146152090|gb|ABQ08058.1| cathepsin L [Misgurnus mizolepis]	22	334	245	550	4e-68	317	41.96
aug3.g8362.t1	gi|195484843|ref|XP_002090843.1| GE12574 [Drosophila yakuba] gi|194176944|gb|EDW90555.1| GE12574 [Drosophila yakuba]	25	338	248	550	4e-68	318	40.88
aug3.g8362.t1	gi|529442019|ref|XP_005240741.1| PREDICTED: cathepsin L1-like [Falco peregrinus]	26	335	245	550	4e-68	319	40.75
aug3.g8362.t1	gi|195124431|ref|XP_002006696.1| GI21205 [Drosophila mojavensis] gi|193911764|gb|EDW10631.1| GI21205 [Drosophila mojavensis]	23	336	248	550	4e-68	317	41.01
aug3.g8362.t1	gi|41688064|dbj|BAD08618.1| cathepsin L preproprotein [Cyprinus carpio]	22	334	245	550	4e-68	317	42.27
aug3.g8362.t1	gi|348531519|ref|XP_003453256.1| PREDICTED: cathepsin L-like [Oreochromis niloticus]	26	331	252	550	5e-68	309	42.72
aug3.g8362.t1	gi|584007168|ref|XP_006798557.1| PREDICTED: cathepsin L-like [Neolamprologus brichardi]	26	331	252	550	5e-68	309	43.04
aug3.g8362.t1	gi|405966499|gb|EKC31777.1| Cathepsin L [Crassostrea gigas]	31	328	255	550	5e-68	302	43.05
aug3.g8362.t1	gi|195583187|ref|XP_002081405.1| GD10995 [Drosophila simulans] gi|194193414|gb|EDX06990.1| GD10995 [Drosophila simulans]	25	338	248	550	5e-68	319	40.75
aug3.g8362.t1	gi|443694581|gb|ELT95681.1| hypothetical protein CAPTEDRAFT_173171 [Capitella teleta]	24	339	236	550	5e-68	322	41.3
aug3.g8362.t1	gi|255580657|ref|XP_002531151.1| cysteine protease, putative [Ricinus communis] gi|223529264|gb|EEF31236.1| cysteine protease, putative [Ricinus communis]	32	337	245	550	6e-68	316	41.46
aug3.g8362.t1	gi|564319375|ref|XP_006222381.1| PREDICTED: cathepsin L1 [Rattus norvegicus] gi|564390215|ref|XP_006253592.1| PREDICTED: cathepsin L1 [Rattus norvegicus] gi|149039745|gb|EDL93861.1| rCG24317, isoform CRA_a [Rattus norvegicus]	2	327	228	550	6e-68	334	40.12
aug3.g8362.t1	gi|340727787|ref|XP_003402217.1| PREDICTED: cathepsin L-like [Bombus terrestris]	24	336	248	550	6e-68	319	41.69
aug3.g8362.t1	gi|390476660|ref|XP_003735160.1| PREDICTED: LOW QUALITY PROTEIN: cathepsin K [Callithrix jacchus]	4	329	230	553	6e-68	331	39.27
aug3.g8362.t1	gi|33242872|gb|AAQ01140.1| cathepsin [Branchiostoma lanceolatum]	21	331	249	550	7e-68	314	42.68
aug3.g8362.t1	gi|510812706|gb|AGN52669.1| cathepsin L [Channa striata]	22	334	245	550	7e-68	317	40.38
aug3.g8362.t1	gi|297684916|ref|XP_002820055.1| PREDICTED: cathepsin L2 isoform 3 [Pongo abelii]	33	342	245	550	8e-68	315	40.32
aug3.g8362.t1	gi|562871807|ref|XP_006163854.1| PREDICTED: cathepsin L1-like isoform X1 [Tupaia chinensis] gi|444519959|gb|ELV12909.1| Cathepsin L1 [Tupaia chinensis]	3	330	226	550	8e-68	334	38.02
aug3.g8362.t1	gi|560973950|ref|XP_006209297.1| PREDICTED: cathepsin L1-like [Vicugna pacos]	3	330	226	550	8e-68	334	38.92
aug3.g8362.t1	gi|472369527|ref|XP_004404279.1| PREDICTED: cathepsin K [Odobenus rosmarus divergens]	3	330	227	553	9e-68	334	38.62
aug3.g8362.t1	gi|33242874|gb|AAQ01141.1| cathepsin [Branchiostoma lanceolatum]	21	331	249	550	1e-67	314	42.68
aug3.g8362.t1	gi|50657027|emb|CAH04631.1| cathepsin H [Suberites domuncula]	35	332	252	550	1e-67	303	41.25
aug3.g8362.t1	gi|390347681|ref|XP_801784.2| PREDICTED: cathepsin L1-like isoform 2 [Strongylocentrotus purpuratus]	10	333	230	550	1e-67	332	38.25
aug3.g8362.t1	gi|348531523|ref|XP_003453258.1| PREDICTED: cathepsin L-like [Oreochromis niloticus]	26	338	241	550	1e-67	322	43.17
aug3.g8362.t1	gi|548343399|ref|XP_005724151.1| PREDICTED: cathepsin L-like [Pundamilia nyererei]	166	471	252	550	1e-67	311	43.73
aug3.g8362.t1	gi|548343399|ref|XP_005724151.1| PREDICTED: cathepsin L-like [Pundamilia nyererei]	2	122	398	521	4e-20	126	46.83
aug3.g8362.t1	gi|6630972|gb|AAF19630.1|AF194426_1 cysteine proteinase precursor [Myxine glutinosa]	19	321	252	550	1e-67	307	43.32
aug3.g8362.t1	gi|524880980|ref|XP_005097146.1| PREDICTED: cathepsin L-like isoform X1 [Aplysia californica] gi|524880982|ref|XP_005097147.1| PREDICTED: cathepsin L-like isoform X2 [Aplysia californica] gi|524880984|ref|XP_005097148.1| PREDICTED: cathepsin L-like isoform X3 [Aplysia californica] gi|524880986|ref|XP_005097149.1| PREDICTED: cathepsin L-like isoform X4 [Aplysia californica] gi|524880988|ref|XP_005…	61	366	249	550	1e-67	313	43.13
aug3.g8362.t1	gi|195153545|ref|XP_002017686.1| GL17172 [Drosophila persimilis] gi|194113482|gb|EDW35525.1| GL17172 [Drosophila persimilis]	25	338	248	550	2e-67	317	40.38
aug3.g8362.t1	gi|525027131|ref|XP_005060999.1| PREDICTED: cathepsin L1 isoform X1 [Ficedula albicollis] gi|525027133|ref|XP_005061000.1| PREDICTED: cathepsin L1 isoform X2 [Ficedula albicollis]	22	335	245	550	2e-67	319	40.13
aug3.g8362.t1	gi|256082975|ref|XP_002577726.1| subfamily C1A unassigned peptidase (C01 family) [Schistosoma mansoni]	63	367	255	550	2e-67	307	42.67
aug3.g8362.t1	gi|261289779|ref|XP_002611751.1| hypothetical protein BRAFLDRAFT_284345 [Branchiostoma floridae] gi|229297123|gb|EEN67761.1| hypothetical protein BRAFLDRAFT_284345 [Branchiostoma floridae]	24	327	252	550	2e-67	308	43.83
aug3.g8362.t1	gi|34559455|gb|AAQ75437.1| cathepsin L-like protease [Helicoverpa armigera] gi|338855117|gb|AEJ31938.1| cathepsin L-like protease [Helicoverpa assulta]	23	338	248	550	2e-67	324	42.9
aug3.g8362.t1	gi|74927078|sp|Q86GF7.1|CRUST_PANBO RecName: Full=Crustapain; AltName: Full=NsCys; Flags: Precursor gi|28971811|dbj|BAC65417.1| crustapain [Pandalus borealis]	20	320	252	550	2e-67	312	41.03
aug3.g8362.t1	gi|470416951|ref|XP_004336939.1| Cysteine proteinase 5, putative [Acanthamoeba castellanii str. Neff] gi|440793751|gb|ELR14926.1| Cysteine proteinase 5, putative [Acanthamoeba castellanii str. Neff]	29	323	251	550	2e-67	301	42.52
aug3.g8362.t1	gi|33242870|gb|AAQ01139.1| cathepsin [Branchiostoma lanceolatum]	24	331	252	550	2e-67	311	43.09
aug3.g8362.t1	gi|542162405|ref|XP_005489869.1| PREDICTED: cathepsin L1 [Zonotrichia albicollis]	22	335	245	550	2e-67	319	40.13
aug3.g8362.t1	gi|326501772|dbj|BAK02675.1| predicted protein [Hordeum vulgare subsp. vulgare]	21	330	245	550	2e-67	315	42.86
aug3.g8362.t1	gi|269784818|ref|NP_001161481.1| cathepsin L1 precursor [Gallus gallus]	37	350	245	550	2e-67	319	39.81
aug3.g8362.t1	gi|119433808|gb|ABL74967.1| cysteine protease [Acanthamoeba castellanii]	30	327	252	550	3e-67	303	44.22
aug3.g8362.t1	gi|401758206|gb|AFQ01138.1| cathepsin L3-like protease, partial [Chilo suppressalis]	20	322	26	330	3e-67	315	41.27
aug3.g8362.t1	gi|30388235|gb|AAH51665.1| CDNA sequence BC051665 [Mus musculus]	22	327	245	550	3e-67	314	42.68
aug3.g8362.t1	gi|146215994|gb|ABQ10199.1| cysteine protease Cp1 [Actinidia deliciosa]	33	354	231	550	3e-67	329	40.43
aug3.g8362.t1	gi|543277295|ref|XP_005426941.1| PREDICTED: cathepsin L1 [Geospiza fortis]	22	335	245	550	3e-67	319	40.13
aug3.g8362.t1	gi|13928758|ref|NP_113748.1| cathepsin K precursor [Rattus norvegicus] gi|12585195|sp|O35186.1|CATK_RAT RecName: Full=Cathepsin K; Flags: Precursor gi|2305208|gb|AAB65743.1| cathepsin K [Rattus norvegicus] gi|50927597|gb|AAH78793.1| Cathepsin K [Rattus norvegicus] gi|149030667|gb|EDL85704.1| cathepsin K, isoform CRA_a [Rattus norvegicus]	10	329	236	553	3e-67	325	39.38
aug3.g8362.t1	gi|449679414|ref|XP_002161570.2| PREDICTED: cathepsin L-like [Hydra vulgaris]	49	350	252	550	3e-67	303	41.58
aug3.g8362.t1	gi|33242876|gb|AAQ01142.1| cathepsin [Branchiostoma lanceolatum]	21	331	249	550	3e-67	314	42.68
aug3.g8362.t1	gi|195381187|ref|XP_002049336.1| GJ20806 [Drosophila virilis] gi|194144133|gb|EDW60529.1| GJ20806 [Drosophila virilis]	23	336	248	550	3e-67	318	40.25
aug3.g8362.t1	gi|301767944|ref|XP_002919404.1| PREDICTED: cathepsin K-like [Ailuropoda melanoleuca] gi|281352889|gb|EFB28473.1| hypothetical protein PANDA_008011 [Ailuropoda melanoleuca]	3	330	227	553	4e-67	334	38.62
aug3.g8362.t1	gi|383849553|ref|XP_003700409.1| PREDICTED: cathepsin L-like [Megachile rotundata]	24	336	248	550	4e-67	321	41.12
aug3.g8362.t1	gi|15593246|gb|AAL02220.1|AF410880_1 cysteine protease CP7 precursor [Frankliniella occidentalis]	21	330	245	550	4e-67	316	39.87
aug3.g8362.t1	gi|556976157|ref|XP_005995579.1| PREDICTED: cathepsin L1-like isoform X1 [Latimeria chalumnae] gi|556976160|ref|XP_005995580.1| PREDICTED: cathepsin L1-like isoform X2 [Latimeria chalumnae]	21	333	245	550	4e-67	318	41.51
aug3.g8362.t1	gi|389608655|dbj|BAM17937.1| cathepsin L [Papilio xuthus]	23	338	248	550	4e-67	321	43.3
aug3.g8362.t1	gi|449275508|gb|EMC84350.1| Cathepsin L1, partial [Columba livia]	3	316	245	550	4e-67	318	40.25
aug3.g8362.t1	gi|330803818|ref|XP_003289899.1| hypothetical protein DICPUDRAFT_154350 [Dictyostelium purpureum] gi|325080010|gb|EGC33584.1| hypothetical protein DICPUDRAFT_154350 [Dictyostelium purpureum]	29	323	249	550	4e-67	305	40.33
aug3.g8362.t1	gi|15593252|gb|AAL02222.1|AF410882_1 cysteine protease CP14 precursor [Frankliniella occidentalis]	21	330	245	550	4e-67	316	39.87
aug3.g8362.t1	gi|125811033|ref|XP_001361727.1| GA25021, isoform A [Drosophila pseudoobscura pseudoobscura] gi|54636904|gb|EAL26307.1| GA25021, isoform A [Drosophila pseudoobscura pseudoobscura]	25	338	248	550	5e-67	317	40.06
aug3.g8362.t1	gi|18308182|gb|AAL67857.1|AF462309_1 cysteine proteinase [Acanthamoeba healyi]	46	327	269	550	5e-67	285	45.26
aug3.g8362.t1	gi|478486836|gb|AGJ03550.1| cathepsin L [Palaemon carinicauda]	23	322	250	550	5e-67	308	41.88
aug3.g8362.t1	gi|110625773|ref|NP_081620.2| cathepsin L-like 3 precursor [Mus musculus] gi|74208432|dbj|BAE26401.1| unnamed protein product [Mus musculus] gi|187955662|gb|AAI47425.1| RIKEN cDNA 2310051M13 gene [Mus musculus] gi|187957686|gb|AAI47424.1| RIKEN cDNA 2310051M13 gene [Mus musculus]	25	328	248	550	5e-67	316	42.09
aug3.g8362.t1	gi|1149525|emb|CAA64218.1| preprocathepsin K [Mus musculus]	4	329	230	553	5e-67	331	38.67
aug3.g8362.t1	gi|255580659|ref|XP_002531152.1| cysteine protease, putative [Ricinus communis] gi|223529265|gb|EEF31237.1| cysteine protease, putative [Ricinus communis]	32	337	245	550	5e-67	313	41.85
aug3.g8362.t1	gi|344953542|gb|AEN28617.1| cathepsin L-like cysteine protease [Epinephelus coioides]	21	333	245	550	5e-67	318	40.88
aug3.g8362.t1	gi|308322281|gb|ADO28278.1| cathepsin L [Ictalurus furcatus]	2	329	229	550	5e-67	331	37.76
aug3.g8362.t1	gi|554830267|ref|XP_005925716.1| PREDICTED: cathepsin L-like [Haplochromis burtoni]	26	330	252	550	6e-67	309	43.37
aug3.g8362.t1	gi|94421564|gb|ABF18889.1| cathepsin-L [Lygus lineolaris]	27	313	252	538	6e-67	299	43.14
aug3.g8362.t1	gi|562871809|ref|XP_006163855.1| PREDICTED: cathepsin L1-like isoform X2 [Tupaia chinensis]	3	329	226	550	6e-67	336	37.8
aug3.g8362.t1	gi|33242882|gb|AAQ01145.1| cathepsin [Branchiostoma lanceolatum]	21	331	249	550	6e-67	314	42.36
aug3.g8362.t1	gi|543734196|ref|XP_005508100.1| PREDICTED: cathepsin L1-like [Columba livia]	22	335	245	550	6e-67	318	40.25
aug3.g8362.t1	gi|159792912|gb|ABW98676.1| cathepsin L [Apostichopus japonicus]	21	329	245	550	6e-67	315	44.44
aug3.g8362.t1	gi|148224022|ref|NP_001087489.1| cathepsin L2 precursor [Xenopus laevis] gi|51258284|gb|AAH80004.1| MGC81823 protein [Xenopus laevis]	14	332	231	550	7e-67	333	39.34
aug3.g8362.t1	gi|471416204|ref|XP_004389625.1| PREDICTED: cathepsin K [Trichechus manatus latirostris]	4	329	230	553	7e-67	331	39.27
aug3.g8362.t1	gi|556096437|gb|ESO85089.1| hypothetical protein LOTGIDRAFT_204652 [Lottia gigantea]	22	328	248	550	8e-67	316	42.41
aug3.g8362.t1	gi|269954686|ref|NP_954599.2| uncharacterized protein LOC218275 precursor [Mus musculus]	22	327	245	550	8e-67	314	42.36
aug3.g8362.t1	gi|478261148|gb|ENN80682.1| hypothetical protein YQE_02899, partial [Dendroctonus ponderosae]	71	288	333	550	8e-67	221	52.04
aug3.g8362.t1	gi|318816588|ref|NP_001187996.1| cathepsin L precursor [Ictalurus punctatus] gi|308324547|gb|ADO29408.1| cathepsin L [Ictalurus punctatus]	26	331	252	550	9e-67	309	42.39
aug3.g8362.t1	gi|318037269|ref|NP_001187182.1| cathepsin L1 precursor [Ictalurus punctatus] gi|196475596|gb|ACG76367.1| cathepsin L [Ictalurus punctatus]	22	333	245	550	9e-67	316	41.14
aug3.g8362.t1	gi|4503151|ref|NP_000387.1| cathepsin K preproprotein [Homo sapiens] gi|1168793|sp|P43235.1|CATK_HUMAN RecName: Full=Cathepsin K; AltName: Full=Cathepsin O; AltName: Full=Cathepsin O2; AltName: Full=Cathepsin X; Flags: Precursor gi|562757|emb|CAA57649.1| Cathepsin O [Homo sapiens] gi|606923|gb|AAA65233.1| cathepsin O [Homo sapiens] gi|1195556|gb|AAB35521.1| cathepsin O2 [Homo sapiens] gi|16359188…	4	329	230	553	9e-67	333	39.04
aug3.g8362.t1	gi|60654335|gb|AAX29858.1| cathepsin K [synthetic construct] gi|60654337|gb|AAX29859.1| cathepsin K [synthetic construct]	4	329	230	553	9e-67	333	39.04
aug3.g8362.t1	gi|226821421|gb|ACO82386.1| cathepsin L-like protein [Lutjanus argentimaculatus]	12	298	272	550	1e-66	297	42.09
aug3.g8362.t1	gi|560922356|ref|XP_006187377.1| PREDICTED: cathepsin L1-like [Camelus ferus]	3	330	226	550	1e-66	334	38.62
aug3.g8362.t1	gi|23452059|gb|AAN32912.1| cathepsin [Danio rerio]	21	307	272	550	1e-66	290	43.45
aug3.g8362.t1	gi|334332714|ref|XP_001367224.2| PREDICTED: cathepsin L1-like [Monodelphis domestica]	22	332	245	550	1e-66	315	41.27
aug3.g8362.t1	gi|403302734|ref|XP_003942008.1| PREDICTED: cathepsin K isoform 1 [Saimiri boliviensis boliviensis]	4	329	230	553	1e-66	331	38.67
aug3.g8362.t1	gi|31982433|ref|NP_031828.2| cathepsin K precursor [Mus musculus] gi|568921741|ref|XP_006501037.1| PREDICTED: cathepsin K isoform X1 [Mus musculus] gi|12644320|sp|P55097.2|CATK_MOUSE RecName: Full=Cathepsin K; Flags: Precursor gi|3550487|emb|CAA06825.1| cathepsin K [Mus musculus] gi|12834090|dbj|BAB22783.1| unnamed protein product [Mus musculus] gi|28277388|gb|AAH46320.1| Cathepsin K [Mus musculu…	10	329	236	553	1e-66	325	39.08
aug3.g8362.t1	gi|551520050|ref|XP_005811517.1| PREDICTED: cathepsin L1-like [Xiphophorus maculatus]	21	332	245	550	1e-66	319	41.69
aug3.g8362.t1	gi|543357014|ref|XP_005522678.1| PREDICTED: cathepsin L1 [Pseudopodoces humilis]	22	335	245	550	1e-66	319	39.81
aug3.g8362.t1	gi|568983288|ref|XP_006517280.1| PREDICTED: uncharacterized protein LOC218275 isoform X1 [Mus musculus] gi|74211558|dbj|BAE26509.1| unnamed protein product [Mus musculus]	30	335	245	550	1e-66	314	42.36
aug3.g8362.t1	gi|443708542|gb|ELU03619.1| hypothetical protein CAPTEDRAFT_17807 [Capitella teleta]	43	347	252	550	1e-66	310	40.32
aug3.g8362.t1	gi|148709355|gb|EDL41301.1| cDNA sequence BC051665 [Mus musculus]	41	346	245	550	1e-66	314	42.36
aug3.g8362.t1	gi|330803820|ref|XP_003289900.1| hypothetical protein DICPUDRAFT_80649 [Dictyostelium purpureum] gi|325080011|gb|EGC33585.1| hypothetical protein DICPUDRAFT_80649 [Dictyostelium purpureum]	29	325	249	550	1e-66	310	42.26
aug3.g8362.t1	gi|144905112|dbj|BAF56429.1| cysteine proteinase [Lotus japonicus]	25	338	232	550	1e-66	325	41.85
aug3.g8362.t1	gi|511915046|ref|XP_004776834.1| PREDICTED: cathepsin K [Mustela putorius furo] gi|512007789|ref|XP_004821313.1| PREDICTED: cathepsin K [Mustela putorius furo]	7	330	232	553	1e-66	329	38.91
aug3.g8362.t1	gi|410978262|ref|XP_003995514.1| PREDICTED: cathepsin L1-like [Felis catus]	25	330	248	550	1e-66	312	41.03
aug3.g8362.t1	gi|261289787|ref|XP_002611755.1| hypothetical protein BRAFLDRAFT_284339 [Branchiostoma floridae] gi|229297127|gb|EEN67765.1| hypothetical protein BRAFLDRAFT_284339 [Branchiostoma floridae]	14	324	246	550	1e-66	314	41.72
aug3.g8362.t1	gi|357458911|ref|XP_003599736.1| Cysteine proteinase [Medicago truncatula] gi|357474719|ref|XP_003607644.1| Cysteine proteinase [Medicago truncatula] gi|355488784|gb|AES69987.1| Cysteine proteinase [Medicago truncatula] gi|355508699|gb|AES89841.1| Cysteine proteinase [Medicago truncatula]	25	337	232	550	1e-66	332	40.66
aug3.g8362.t1	gi|402856109|ref|XP_003892642.1| PREDICTED: cathepsin K [Papio anubis]	23	348	230	553	1e-66	331	38.37
aug3.g8362.t1	gi|505849353|ref|XP_004618132.1| PREDICTED: cathepsin K [Sorex araneus]	20	330	245	553	1e-66	316	39.56
aug3.g8362.t1	gi|299507656|gb|ADJ21807.1| cathepsin L [Oplegnathus fasciatus]	21	333	245	550	1e-66	317	40.38
aug3.g8362.t1	gi|554558792|ref|XP_005873796.1| PREDICTED: cathepsin L1-like [Myotis brandtii]	3	330	226	550	1e-66	334	37.72
aug3.g8362.t1	gi|506967983|gb|AGM32335.1| cathepsin L-like protein [Coptotermes formosanus]	18	332	248	550	2e-66	318	43.08
aug3.g8362.t1	gi|584007166|ref|XP_006798556.1| PREDICTED: cathepsin L-like [Neolamprologus brichardi]	26	327	252	546	2e-66	307	43
aug3.g8362.t1	gi|392873948|gb|AFM85806.1| cathepsin L [Callorhinchus milii]	26	335	245	550	2e-66	323	40.87
aug3.g8362.t1	gi|33242880|gb|AAQ01144.1| cathepsin [Branchiostoma lanceolatum]	21	331	249	550	2e-66	316	42.09
aug3.g8362.t1	gi|521030582|gb|EPQ12368.1| Cathepsin L1, partial [Myotis brandtii]	7	334	226	550	2e-66	334	37.72
aug3.g8362.t1	gi|501290060|dbj|BAN20126.1| cathepsin L [Riptortus pedestris]	20	320	252	550	2e-66	308	43.18
aug3.g8362.t1	gi|488540076|ref|XP_004461650.1| PREDICTED: cathepsin K [Dasypus novemcinctus]	6	330	231	553	2e-66	332	39.16
aug3.g8362.t1	gi|557266199|ref|XP_006018517.1| PREDICTED: cathepsin L1-like [Alligator sinensis]	22	335	245	550	2e-66	319	39.81
aug3.g8362.t1	gi|584007299|ref|XP_006798622.1| PREDICTED: cathepsin L-like [Neolamprologus brichardi]	18	314	261	550	2e-66	302	44.04
aug3.g8362.t1	gi|356565778|ref|XP_003551114.1| PREDICTED: thiol protease aleurain-like [Glycine max]	53	349	251	550	2e-66	302	41.39
aug3.g8362.t1	gi|6630974|gb|AAF19631.1|AF194427_1 cysteine proteinase precursor [Myxine glutinosa]	19	321	252	550	2e-66	307	42.67
aug3.g8362.t1	gi|344275468|ref|XP_003409534.1| PREDICTED: cathepsin K-like [Loxodonta africana]	4	329	230	553	2e-66	331	38.37
aug3.g8362.t1	gi|6435586|pdb|7PCK|A Chain A, Crystal Structure Of Wild Type Human Procathepsin K gi|6435587|pdb|7PCK|B Chain B, Crystal Structure Of Wild Type Human Procathepsin K gi|6435588|pdb|7PCK|C Chain C, Crystal Structure Of Wild Type Human Procathepsin K gi|6435589|pdb|7PCK|D Chain D, Crystal Structure Of Wild Type Human Procathepsin K gi|6435592|pdb|1BY8|A Chain A, The Crystal Structure Of Human Proca…	8	314	245	553	2e-66	318	40.57
aug3.g8362.t1	gi|533204013|ref|XP_005414514.1| PREDICTED: cathepsin K [Chinchilla lanigera]	4	329	230	553	2e-66	331	38.97
aug3.g8362.t1	gi|194757786|ref|XP_001961143.1| GF13722 [Drosophila ananassae] gi|190622441|gb|EDV37965.1| GF13722 [Drosophila ananassae]	111	414	258	550	2e-66	309	42.07
aug3.g8362.t1	gi|410968296|ref|XP_003990643.1| PREDICTED: cathepsin K isoform X1 [Felis catus] gi|586996644|ref|XP_006935157.1| PREDICTED: cathepsin K isoform X2 [Felis catus] gi|586996646|ref|XP_006935158.1| PREDICTED: cathepsin K isoform X3 [Felis catus]	3	330	227	553	2e-66	334	38.32
aug3.g8362.t1	gi|557331649|ref|XP_006038664.1| PREDICTED: aryl hydrocarbon receptor nuclear translocator-like isoform X2 [Alligator sinensis]	69	379	245	553	2e-66	316	40.19
aug3.g8362.t1	gi|557257619|emb|CDJ26732.1| cathepsin L-like cysteine peptidase 3 protein [Tityus serrulatus]	31	336	248	550	2e-66	316	40.51
aug3.g8362.t1	gi|564235512|ref|XP_006274673.1| PREDICTED: cathepsin K [Alligator mississippiensis]	69	379	245	553	2e-66	316	40.19
aug3.g8362.t1	gi|558154167|ref|XP_006095285.1| PREDICTED: cathepsin K [Myotis lucifugus]	5	331	229	553	3e-66	332	37.95
aug3.g8362.t1	gi|558221328|ref|XP_006135955.1| PREDICTED: cathepsin L1-like [Pelodiscus sinensis]	46	349	255	550	3e-66	309	41.1
aug3.g8362.t1	gi|66378053|gb|AAY45871.1| cathepsin L-like cysteine proteinase [Longidorus elongatus]	45	353	254	550	3e-66	312	43.59
aug3.g8362.t1	gi|49456399|emb|CAG46520.1| CTSK [Homo sapiens]	23	329	245	553	3e-66	318	40.57
aug3.g8362.t1	gi|524880105|ref|XP_005096720.1| PREDICTED: cathepsin L-like isoform X1 [Aplysia californica]	37	331	255	550	3e-66	301	42.19
aug3.g8362.t1	gi|47230018|emb|CAG10432.1| unnamed protein product [Tetraodon nigroviridis]	2	291	268	550	3e-66	293	43
aug3.g8362.t1	gi|291383486|ref|XP_002708337.1| PREDICTED: cathepsin L1 [Oryctolagus cuniculus]	22	330	245	550	3e-66	315	40.63
aug3.g8362.t1	gi|342305188|dbj|BAK55648.1| cathepsin L [Oplegnathus fasciatus]	21	333	245	550	3e-66	318	40.25
aug3.g8362.t1	gi|524880107|ref|XP_005096721.1| PREDICTED: cathepsin L-like isoform X2 [Aplysia californica]	25	319	255	550	3e-66	301	42.19
aug3.g8362.t1	gi|356515036|ref|XP_003526207.1| PREDICTED: thiol protease SEN102-like [Glycine max]	31	333	245	550	3e-66	315	42.22
aug3.g8362.t1	gi|499018829|ref|XP_004560204.1| PREDICTED: cathepsin S-like isoform X1 [Maylandia zebra]	13	334	230	553	3e-66	330	40
aug3.g8362.t1	gi|571462383|ref|XP_006582267.1| PREDICTED: thiol protease SEN102-like [Glycine max]	31	333	245	550	4e-66	315	42.22
aug3.g8362.t1	gi|426331364|ref|XP_004026652.1| PREDICTED: cathepsin K [Gorilla gorilla gorilla]	4	329	230	553	4e-66	333	38.74
aug3.g8362.t1	gi|306992173|gb|ADN19567.1| cathepsin L-like proteinase [Spodoptera frugiperda]	23	341	248	550	4e-66	324	42.9
aug3.g8362.t1	gi|388890776|gb|AFK80364.1| cysteine proteinase 3, partial [Acanthamoeba castellanii]	30	326	252	550	4e-66	302	41.39
aug3.g8362.t1	gi|585711659|ref|XP_006900186.1| PREDICTED: cathepsin K [Elephantulus edwardii]	4	329	230	553	4e-66	331	38.97
aug3.g8362.t1	gi|357627452|gb|EHJ77132.1| cathepsin L-like protease [Danaus plexippus]	23	338	248	550	4e-66	321	43.3
aug3.g8362.t1	gi|561005814|gb|ESW04808.1| hypothetical protein PHAVU_011G126700g [Phaseolus vulgaris]	31	330	245	550	5e-66	311	42.77
aug3.g8362.t1	gi|50657029|emb|CAH04632.1| cathepsin L [Suberites domuncula]	21	321	250	550	5e-66	305	39.34
aug3.g8362.t1	gi|185135439|ref|NP_001117777.1| procathepsin L precursor [Oncorhynchus mykiss] gi|14582899|gb|AAK69706.1|AF358668_1 procathepsin L [Oncorhynchus mykiss]	23	335	245	550	5e-66	316	39.56
aug3.g8362.t1	gi|548342804|ref|XP_005723885.1| PREDICTED: cathepsin L-like isoform X1 [Pundamilia nyererei]	26	330	252	550	5e-66	309	42.72
aug3.g8362.t1	gi|443724292|gb|ELU12369.1| hypothetical protein CAPTEDRAFT_165495 [Capitella teleta]	44	348	252	550	5e-66	316	40.82
aug3.g8362.t1	gi|116563690|gb|ABJ99858.1| cathepsin L [Hippoglossus hippoglossus]	13	333	231	550	5e-66	331	39.88
aug3.g8363.t1	gi|390349147|ref|XP_782975.2| PREDICTED: N-alpha-acetyltransferase 40-like [Strongylocentrotus purpuratus]	19	217	14	207	2e-45	199	39.7
aug3.g8363.t1	gi|556104885|gb|ESO93537.1| hypothetical protein LOTGIDRAFT_56489, partial [Lottia gigantea]	1	202	11	209	5e-43	202	40.1
aug3.g8363.t1	gi|307192909|gb|EFN75937.1| N-acetyltransferase 11 [Harpegnathos saltator]	1	205	1	207	6e-43	207	41.06
aug3.g8363.t1	gi|391327619|ref|XP_003738295.1| PREDICTED: N-alpha-acetyltransferase 40-like [Metaseiulus occidentalis]	27	205	32	211	1e-42	180	42.22
aug3.g8363.t1	gi|307176272|gb|EFN65903.1| N-acetyltransferase 11 [Camponotus floridanus]	1	180	1	181	1e-42	181	41.99
aug3.g8363.t1	gi|348529900|ref|XP_003452450.1| PREDICTED: N-alpha-acetyltransferase 40-like [Oreochromis niloticus] gi|498999038|ref|XP_004554386.1| PREDICTED: N-alpha-acetyltransferase 40-like [Maylandia zebra] gi|548531159|ref|XP_005751927.1| PREDICTED: N-alpha-acetyltransferase 40-like isoform X2 [Pundamilia nyererei] gi|554834607|ref|XP_005927815.1| PREDICTED: N-alpha-acetyltransferase 40-like [Haplochromi…	8	199	3	194	8e-42	192	38.54
aug3.g8363.t1	gi|528484770|ref|XP_005172339.1| PREDICTED: N-alpha-acetyltransferase 40 isoform X1 [Danio rerio]	15	231	3	215	8e-42	217	36.87
aug3.g8363.t1	gi|62955241|ref|NP_001017632.1| N-alpha-acetyltransferase 40 [Danio rerio] gi|82229995|sp|Q568K5.1|NAA40_DANRE RecName: Full=N-alpha-acetyltransferase 40; AltName: Full=N-acetyltransferase 11; AltName: Full=NatD catalytic subunit gi|62203338|gb|AAH92819.1| N-acetyltransferase 11 [Danio rerio]	8	224	3	215	8e-42	217	36.87
aug3.g8363.t1	gi|148229387|ref|NP_001087260.1| N-alpha-acetyltransferase 40 [Xenopus laevis] gi|82185585|sp|Q6NUH2.1|NAA40_XENLA RecName: Full=N-alpha-acetyltransferase 40; AltName: Full=N-acetyltransferase 11; AltName: Full=NatD catalytic subunit gi|46249449|gb|AAH68615.1| MGC78821 protein [Xenopus laevis]	8	199	3	194	9e-42	192	38.54
aug3.g8363.t1	gi|348564730|ref|XP_003468157.1| PREDICTED: N-alpha-acetyltransferase 40 [Cavia porcellus]	8	199	3	194	1e-41	192	38.02
aug3.g8363.t1	gi|513237370|ref|XP_003643576.2| PREDICTED: N-alpha-acetyltransferase 40 [Gallus gallus]	44	235	3	194	1e-41	192	38.02
aug3.g8363.t1	gi|156551271|ref|XP_001601002.1| PREDICTED: N-alpha-acetyltransferase 40, NatD catalytic subunit-like [Nasonia vitripennis]	4	206	8	207	1e-41	205	41.46
aug3.g8363.t1	gi|281350679|gb|EFB26263.1| hypothetical protein PANDA_004866 [Ailuropoda melanoleuca]	6	197	3	194	2e-41	192	38.02
aug3.g8363.t1	gi|301762684|ref|XP_002916767.1| PREDICTED: n-alpha-acetyltransferase 40, NatD catalytic subunit-like [Ailuropoda melanoleuca]	13	204	3	194	2e-41	192	38.02
aug3.g8363.t1	gi|472348751|ref|XP_004394082.1| PREDICTED: N-alpha-acetyltransferase 40 isoform 1 [Odobenus rosmarus divergens] gi|511901482|ref|XP_004770262.1| PREDICTED: N-alpha-acetyltransferase 40 isoform X2 [Mustela putorius furo] gi|512011663|ref|XP_004823212.1| PREDICTED: N-alpha-acetyltransferase 40 [Mustela putorius furo] gi|587003312|ref|XP_003993595.2| PREDICTED: N-alpha-acetyltransferase 40 [Felis c…	8	199	3	194	3e-41	192	38.02
aug3.g8363.t1	gi|545182069|ref|XP_005598496.1| PREDICTED: N-alpha-acetyltransferase 40 [Equus caballus]	43	234	3	194	4e-41	192	38.02
aug3.g8363.t1	gi|156358325|ref|XP_001624471.1| predicted protein [Nematostella vectensis] gi|156211254|gb|EDO32371.1| predicted protein [Nematostella vectensis]	15	208	22	211	5e-41	194	39.69
aug3.g8363.t1	gi|187608617|ref|NP_001120405.1| N(alpha)-acetyltransferase 40, NatD catalytic subunit [Xenopus (Silurana) tropicalis] gi|170284556|gb|AAI61120.1| LOC100145481 protein [Xenopus (Silurana) tropicalis]	8	199	3	194	5e-41	192	38.02
aug3.g8363.t1	gi|533139973|ref|XP_005384712.1| PREDICTED: N-alpha-acetyltransferase 40 [Chinchilla lanigera]	8	199	3	194	5e-41	192	37.5
aug3.g8363.t1	gi|440907356|gb|ELR57511.1| N-alpha-acetyltransferase 40, NatD catalytic subunit, partial [Bos mutus]	6	197	3	194	6e-41	192	37.5
aug3.g8363.t1	gi|556954683|ref|XP_005988957.1| PREDICTED: N-alpha-acetyltransferase 40 [Latimeria chalumnae]	36	227	3	194	6e-41	192	38.02
aug3.g8363.t1	gi|395852220|ref|XP_003798638.1| PREDICTED: N-alpha-acetyltransferase 40 isoform 1 [Otolemur garnettii]	8	199	3	194	6e-41	192	38.02
aug3.g8363.t1	gi|149642773|ref|NP_001092474.1| N-alpha-acetyltransferase 40 [Bos taurus] gi|148743910|gb|AAI42518.1| NAT11 protein [Bos taurus] gi|296471446|tpg|DAA13561.1| TPA: N-alpha-acetyltransferase 40, NatD catalytic subunit [Bos taurus]	8	199	3	194	6e-41	192	37.5
aug3.g8363.t1	gi|426251956|ref|XP_004019685.1| PREDICTED: N-alpha-acetyltransferase 40 [Ovis aries]	8	199	3	194	6e-41	192	37.5
aug3.g8363.t1	gi|584054188|ref|XP_006771701.1| PREDICTED: N-alpha-acetyltransferase 40 [Myotis davidii]	8	199	3	194	7e-41	192	37.5
aug3.g8363.t1	gi|355754302|gb|EHH58267.1| N-alpha-acetyltransferase 40, NatD catalytic subunit, partial [Macaca fascicularis]	8	199	3	194	7e-41	192	37.5
aug3.g8363.t1	gi|355566369|gb|EHH22748.1| N-alpha-acetyltransferase 40, NatD catalytic subunit, partial [Macaca mulatta]	8	199	3	194	7e-41	192	37.5
aug3.g8363.t1	gi|402892984|ref|XP_003909685.1| PREDICTED: N-alpha-acetyltransferase 40 [Papio anubis] gi|532095810|ref|XP_005333573.1| PREDICTED: N-alpha-acetyltransferase 40 isoform X1 [Ictidomys tridecemlineatus] gi|544484951|ref|XP_005577544.1| PREDICTED: N-alpha-acetyltransferase 40 isoform X1 [Macaca fascicularis] gi|586552424|ref|XP_006911231.1| PREDICTED: N-alpha-acetyltransferase 40 [Pteropus alecto] g…	8	199	3	194	8e-41	192	37.5
aug3.g8363.t1	gi|189571650|ref|NP_079047.2| N-alpha-acetyltransferase 40 [Homo sapiens] gi|332250101|ref|XP_003274192.1| PREDICTED: N-alpha-acetyltransferase 40 [Nomascus leucogenys] gi|332836495|ref|XP_522044.3| PREDICTED: uncharacterized protein LOC466645 [Pan troglodytes] gi|397516763|ref|XP_003828592.1| PREDICTED: N-alpha-acetyltransferase 40 [Pan paniscus] gi|441605646|ref|XP_004087878.1| PREDICTED: N-alp…	8	199	3	194	8e-41	192	37.5
aug3.g8363.t1	gi|507545352|ref|XP_004656642.1| PREDICTED: N-alpha-acetyltransferase 40 isoform X1 [Jaculus jaculus]	8	199	3	194	9e-41	192	37.5
aug3.g8363.t1	gi|10435991|dbj|BAB14720.1| unnamed protein product [Homo sapiens] gi|325984269|gb|ADZ48533.1| N-alpha acetyl transferase 40 [Homo sapiens]	8	199	3	194	9e-41	192	37.5
aug3.g8363.t1	gi|254588079|ref|NP_081919.1| N-alpha-acetyltransferase 40 [Mus musculus] gi|354498412|ref|XP_003511309.1| PREDICTED: N-alpha-acetyltransferase 40, NatD catalytic subunit-like [Cricetulus griseus] gi|524919334|ref|XP_005063950.1| PREDICTED: N-alpha-acetyltransferase 40 isoform X1 [Mesocricetus auratus] gi|81902011|sp|Q8VE10.1|NAA40_MOUSE RecName: Full=N-alpha-acetyltransferase 40; AltName: Full=N…	8	199	3	194	9e-41	192	37.5
aug3.g8363.t1	gi|562841557|ref|XP_006149872.1| PREDICTED: N-alpha-acetyltransferase 40 [Tupaia chinensis]	8	199	3	194	1e-40	192	37.5
aug3.g8363.t1	gi|405978742|gb|EKC43106.1| N-acetyltransferase 11 [Crassostrea gigas]	26	200	21	194	1e-40	175	41.71
aug3.g8363.t1	gi|410929173|ref|XP_003977974.1| PREDICTED: N-alpha-acetyltransferase 40-like [Takifugu rubripes]	8	199	3	194	1e-40	192	38.54
aug3.g8363.t1	gi|543381019|ref|XP_005533703.1| PREDICTED: N-alpha-acetyltransferase 40 [Pseudopodoces humilis]	9	199	4	194	1e-40	191	37.17
aug3.g8363.t1	gi|426368954|ref|XP_004051463.1| PREDICTED: N-alpha-acetyltransferase 40 [Gorilla gorilla gorilla]	8	199	3	194	1e-40	192	37.5
aug3.g8363.t1	gi|459181781|ref|XP_002121681.2| PREDICTED: uncharacterized protein LOC100185371 [Ciona intestinalis]	27	207	23	207	1e-40	185	43.24
aug3.g8363.t1	gi|528767176|gb|EPY86835.1| hypothetical protein CB1_000297009 [Camelus ferus]	24	215	3	194	1e-40	192	37.5
aug3.g8363.t1	gi|512981213|ref|XP_004852612.1| PREDICTED: N-alpha-acetyltransferase 40 isoform X1 [Heterocephalus glaber]	8	199	3	194	1e-40	192	37.5
aug3.g8363.t1	gi|47215724|emb|CAG05735.1| unnamed protein product [Tetraodon nigroviridis]	6	197	3	194	1e-40	192	38.54
aug3.g8363.t1	gi|488542980|ref|XP_004463060.1| PREDICTED: N-alpha-acetyltransferase 40 [Dasypus novemcinctus]	8	199	3	194	2e-40	192	37.5
aug3.g8363.t1	gi|507948065|ref|XP_004682742.1| PREDICTED: N-alpha-acetyltransferase 40 isoform X1 [Condylura cristata]	4	178	20	194	2e-40	175	40.57
aug3.g8363.t1	gi|545806726|ref|XP_003122644.4| PREDICTED: N-alpha-acetyltransferase 40 [Sus scrofa]	9	200	3	194	2e-40	192	37.5
aug3.g8363.t1	gi|157818037|ref|NP_001101988.1| N-alpha-acetyltransferase 40, NatD catalytic subunit [Rattus norvegicus] gi|149062248|gb|EDM12671.1| similar to 4931433E08Rik protein (predicted) [Rattus norvegicus]	8	199	3	194	2e-40	192	37.5
aug3.g8363.t1	gi|291409478|ref|XP_002721078.1| PREDICTED: N-acetyltransferase 11 [Oryctolagus cuniculus]	8	199	3	194	3e-40	192	37.5
aug3.g8363.t1	gi|572312391|ref|XP_006621912.1| PREDICTED: N-alpha-acetyltransferase 40-like [Apis dorsata]	1	222	1	219	4e-40	224	38.84
aug3.g8363.t1	gi|471402976|ref|XP_004383858.1| PREDICTED: N-alpha-acetyltransferase 40 isoform 1 [Trichechus manatus latirostris]	4	178	20	194	4e-40	175	40.57
aug3.g8363.t1	gi|530637580|ref|XP_005305612.1| PREDICTED: N-alpha-acetyltransferase 40 isoform X4 [Chrysemys picta bellii]	19	210	3	194	4e-40	192	37.5
aug3.g8363.t1	gi|327288044|ref|XP_003228738.1| PREDICTED: n-alpha-acetyltransferase 40, NatD catalytic subunit-like [Anolis carolinensis]	31	222	3	194	4e-40	192	38.02
aug3.g8363.t1	gi|537194456|gb|ERE77767.1| N-alpha-acetyltransferase 40, NatD catalytic subunit-like protein [Cricetulus griseus]	78	269	3	194	5e-40	192	37.5
aug3.g8363.t1	gi|530637578|ref|XP_005305611.1| PREDICTED: N-alpha-acetyltransferase 40 isoform X3 [Chrysemys picta bellii] gi|558171325|ref|XP_006125129.1| PREDICTED: N-alpha-acetyltransferase 40 isoform X1 [Pelodiscus sinensis]	8	199	3	194	5e-40	192	37.5
aug3.g8363.t1	gi|530637576|ref|XP_005305610.1| PREDICTED: N-alpha-acetyltransferase 40 isoform X2 [Chrysemys picta bellii]	19	210	3	194	5e-40	192	37.5
aug3.g8363.t1	gi|395544714|ref|XP_003774252.1| PREDICTED: N-alpha-acetyltransferase 40 [Sarcophilus harrisii]	171	355	10	194	5e-40	185	40
aug3.g8363.t1	gi|530637574|ref|XP_005305609.1| PREDICTED: N-alpha-acetyltransferase 40 isoform X1 [Chrysemys picta bellii]	19	210	3	194	6e-40	192	37.5
aug3.g8363.t1	gi|554539688|ref|XP_005864498.1| PREDICTED: N-alpha-acetyltransferase 40 [Myotis brandtii]	68	252	10	194	6e-40	185	38.92
aug3.g8363.t1	gi|556776696|ref|XP_005983446.1| PREDICTED: N-alpha-acetyltransferase 40 isoform X1 [Pantholops hodgsonii]	4	178	20	194	6e-40	175	40
aug3.g8363.t1	gi|585716735|ref|XP_006901569.1| PREDICTED: N-alpha-acetyltransferase 40 isoform X1 [Elephantulus edwardii]	4	178	20	194	7e-40	175	40
aug3.g8363.t1	gi|472348753|ref|XP_004394083.1| PREDICTED: N-alpha-acetyltransferase 40 isoform 2 [Odobenus rosmarus divergens]	4	178	20	194	7e-40	175	40.57
aug3.g8363.t1	gi|585189976|ref|XP_006746288.1| PREDICTED: N-alpha-acetyltransferase 40 isoform X1 [Leptonychotes weddellii]	4	178	20	194	7e-40	175	40.57
aug3.g8363.t1	gi|557328017|ref|XP_006036946.1| PREDICTED: N-alpha-acetyltransferase 40 [Alligator sinensis]	40	230	4	194	9e-40	191	38.74
aug3.g8363.t1	gi|465976710|ref|XP_004264314.1| PREDICTED: N-alpha-acetyltransferase 40 isoform 1 [Orcinus orca] gi|470637341|ref|XP_004323982.1| PREDICTED: N-alpha-acetyltransferase 40 [Tursiops truncatus]	4	178	20	194	9e-40	175	40
aug3.g8363.t1	gi|241781187|ref|XP_002400258.1| N-acetyltransferase, putative [Ixodes scapularis] gi|215510702|gb|EEC20155.1| N-acetyltransferase, putative, partial [Ixodes scapularis]	4	203	7	207	1e-39	202	38.12
aug3.g8363.t1	gi|395852222|ref|XP_003798639.1| PREDICTED: N-alpha-acetyltransferase 40 isoform 2 [Otolemur garnettii]	4	178	20	194	1e-39	175	40.57
aug3.g8363.t1	gi|548527831|ref|XP_005699898.1| PREDICTED: N-alpha-acetyltransferase 40 [Capra hircus]	4	178	20	194	1e-39	175	40
aug3.g8363.t1	gi|507698184|ref|XP_004643836.1| PREDICTED: N-alpha-acetyltransferase 40 isoform X1 [Octodon degus]	4	178	20	194	1e-39	175	40
aug3.g8363.t1	gi|545531048|ref|XP_005631614.1| PREDICTED: N-alpha-acetyltransferase 40 [Canis lupus familiaris]	4	178	20	194	1e-39	175	40.57
aug3.g8363.t1	gi|555964257|ref|XP_005894198.1| PREDICTED: N-alpha-acetyltransferase 40 isoform X1 [Bos mutus]	4	178	20	194	1e-39	175	40
aug3.g8363.t1	gi|332250103|ref|XP_003274193.1| PREDICTED: N-alpha-acetyltransferase 40 [Nomascus leucogenys] gi|332836497|ref|XP_003313088.1| PREDICTED: uncharacterized protein LOC466645 [Pan troglodytes] gi|397516765|ref|XP_003828593.1| PREDICTED: N-alpha-acetyltransferase 40 [Pan paniscus] gi|530397391|ref|XP_005274353.1| PREDICTED: N-alpha-acetyltransferase 40 isoform X2 [Homo sapiens] gi|194386610|dbj|BAG6…	4	178	20	194	1e-39	175	40
aug3.g8363.t1	gi|402892986|ref|XP_003909686.1| PREDICTED: N-alpha-acetyltransferase 40 [Papio anubis] gi|544484960|ref|XP_005577548.1| PREDICTED: N-alpha-acetyltransferase 40 isoform X5 [Macaca fascicularis]	4	178	20	194	2e-39	175	40
aug3.g8363.t1	gi|465954234|gb|EMP25785.1| N-alpha-acetyltransferase 40, NatD catalytic subunit [Chelonia mydas]	8	199	3	194	2e-39	192	37.5
aug3.g8363.t1	gi|478526798|ref|XP_004437582.1| PREDICTED: N-alpha-acetyltransferase 40 isoform 1 [Ceratotherium simum simum] gi|560901054|ref|XP_006176930.1| PREDICTED: N-alpha-acetyltransferase 40 isoform X1 [Camelus ferus] gi|560989066|ref|XP_006216697.1| PREDICTED: N-alpha-acetyltransferase 40 isoform X1 [Vicugna pacos]	4	178	20	194	2e-39	175	40
aug3.g8363.t1	gi|380025999|ref|XP_003696749.1| PREDICTED: N-alpha-acetyltransferase 40-like [Apis florea]	21	212	23	215	2e-39	194	41.24
aug3.g8363.t1	gi|573910324|ref|XP_006642880.1| PREDICTED: N-alpha-acetyltransferase 40-like [Lepisosteus oculatus]	43	234	3	194	2e-39	192	37.5
aug3.g8363.t1	gi|532016324|ref|XP_005351925.1| PREDICTED: N-alpha-acetyltransferase 40 [Microtus ochrogaster]	4	178	20	194	2e-39	175	40
aug3.g8363.t1	gi|426368956|ref|XP_004051464.1| PREDICTED: N-alpha-acetyltransferase 40 [Gorilla gorilla gorilla]	4	178	20	194	3e-39	175	40
aug3.g8363.t1	gi|512853953|ref|XP_004887955.1| PREDICTED: N-alpha-acetyltransferase 40-like [Heterocephalus glaber]	155	339	10	194	4e-39	185	38.92
aug3.g8363.t1	gi|334332623|ref|XP_001368911.2| PREDICTED: n-alpha-acetyltransferase 40, NatD catalytic subunit-like [Monodelphis domestica]	165	355	4	194	4e-39	191	38.22
aug3.g8363.t1	gi|521024683|gb|EPQ06471.1| N-alpha-acetyltransferase 40, NatD catalytic subunit [Myotis brandtii]	4	178	20	194	4e-39	175	40
aug3.g8363.t1	gi|586460811|ref|XP_006861061.1| PREDICTED: N-alpha-acetyltransferase 40 isoform X1 [Chrysochloris asiatica]	4	178	20	194	4e-39	175	40
aug3.g8363.t1	gi|296218604|ref|XP_002755504.1| PREDICTED: N-alpha-acetyltransferase 40 isoform 1 [Callithrix jacchus]	4	178	20	194	4e-39	175	40
aug3.g8363.t1	gi|507693800|ref|XP_004713558.1| PREDICTED: N-alpha-acetyltransferase 40 [Echinops telfairi]	4	178	20	194	5e-39	175	39.43
aug3.g8363.t1	gi|551526808|ref|XP_005814879.1| PREDICTED: N-alpha-acetyltransferase 40-like [Xiphophorus maculatus]	22	173	43	194	6e-39	152	44.08
aug3.g8363.t1	gi|432920062|ref|XP_004079819.1| PREDICTED: N-alpha-acetyltransferase 40-like [Oryzias latipes]	51	197	48	194	9e-39	147	46.26
aug3.g8363.t1	gi|505849939|ref|XP_004618423.1| PREDICTED: N-alpha-acetyltransferase 40 [Sorex araneus]	4	178	20	194	1e-38	175	38.86
aug3.g8363.t1	gi|530637582|ref|XP_005305613.1| PREDICTED: N-alpha-acetyltransferase 40 isoform X5 [Chrysemys picta bellii] gi|558171329|ref|XP_006125130.1| PREDICTED: N-alpha-acetyltransferase 40 isoform X2 [Pelodiscus sinensis]	4	178	20	194	1e-38	175	40
aug3.g8363.t1	gi|340714185|ref|XP_003395612.1| PREDICTED: n-alpha-acetyltransferase 40, NatD catalytic subunit-like [Bombus terrestris]	14	212	16	215	1e-38	201	39.8
aug3.g8363.t1	gi|350417527|ref|XP_003491466.1| PREDICTED: N-alpha-acetyltransferase 40, NatD catalytic subunit-like [Bombus impatiens]	14	212	16	215	2e-38	201	39.8
aug3.g8363.t1	gi|12855273|dbj|BAB30275.1| unnamed protein product [Mus musculus]	55	237	15	194	3e-38	183	38.8
aug3.g8363.t1	gi|321458263|gb|EFX69334.1| hypothetical protein DAPPUDRAFT_300985 [Daphnia pulex]	20	206	22	207	4e-38	188	40.43
aug3.g8363.t1	gi|91094099|ref|XP_967118.1| PREDICTED: similar to predicted protein [Tribolium castaneum] gi|270010877|gb|EFA07325.1| hypothetical protein TcasGA2_TC015921 [Tribolium castaneum]	13	213	10	207	4e-38	203	39.41
aug3.g8363.t1	gi|571530595|ref|XP_006567972.1| PREDICTED: N-alpha-acetyltransferase 40-like isoform X1 [Apis mellifera]	21	216	23	219	4e-38	198	39.9
aug3.g8363.t1	gi|74186856|dbj|BAE20496.1| unnamed protein product [Mus musculus]	2	172	27	194	6e-38	171	40.35
aug3.g8363.t1	gi|530397389|ref|XP_005274352.1| PREDICTED: N-alpha-acetyltransferase 40 isoform X1 [Homo sapiens]	12	199	10	194	7e-38	188	38.83
aug3.g8363.t1	gi|59016795|emb|CAI46006.1| hypothetical protein [Homo sapiens]	28	179	43	194	7e-38	152	42.76
aug3.g8363.t1	gi|548531151|ref|XP_005751926.1| PREDICTED: N-alpha-acetyltransferase 40-like isoform X1 [Pundamilia nyererei]	54	200	48	194	8e-38	147	44.9
aug3.g8363.t1	gi|507948068|ref|XP_004682743.1| PREDICTED: N-alpha-acetyltransferase 40 isoform X2 [Condylura cristata]	13	159	48	194	1e-37	147	44.22
aug3.g8363.t1	gi|512981215|ref|XP_004852613.1| PREDICTED: N-alpha-acetyltransferase 40 isoform X2 [Heterocephalus glaber]	2	167	32	194	1e-37	166	41.57
aug3.g8363.t1	gi|544484954|ref|XP_005577545.1| PREDICTED: N-alpha-acetyltransferase 40 isoform X2 [Macaca fascicularis] gi|544484956|ref|XP_005577546.1| PREDICTED: N-alpha-acetyltransferase 40 isoform X3 [Macaca fascicularis]	8	198	3	193	2e-37	191	36.65
aug3.g8363.t1	gi|472348755|ref|XP_004394084.1| PREDICTED: N-alpha-acetyltransferase 40 isoform 3 [Odobenus rosmarus divergens]	1	159	34	194	2e-37	161	41.61
aug3.g8363.t1	gi|585189978|ref|XP_006746289.1| PREDICTED: N-alpha-acetyltransferase 40 isoform X2 [Leptonychotes weddellii]	1	159	34	194	3e-37	161	41.61
aug3.g8363.t1	gi|567985304|gb|ETL35648.1| hypothetical protein L916_12238 [Phytophthora parasitica] gi|570946720|gb|ETP11977.1| hypothetical protein F441_12558 [Phytophthora parasitica CJ01A1]	1	211	1	209	3e-37	211	36.02
aug3.g8363.t1	gi|566019326|gb|ETI42237.1| hypothetical protein F443_12593 [Phytophthora parasitica P1569] gi|568014707|gb|ETL88884.1| hypothetical protein L917_12081 [Phytophthora parasitica]	1	211	1	209	3e-37	211	36.02
aug3.g8363.t1	gi|291238219|ref|XP_002739028.1| PREDICTED: N-alpha-acetyltransferase 40-like [Saccoglossus kowalevskii]	27	215	22	207	3e-37	189	40.74
aug3.g8363.t1	gi|585716739|ref|XP_006901570.1| PREDICTED: N-alpha-acetyltransferase 40 isoform X2 [Elephantulus edwardii]	1	159	34	194	4e-37	161	40.99
aug3.g8363.t1	gi|567956631|gb|ETK82251.1| hypothetical protein L915_12323, partial [Phytophthora parasitica]	10	223	5	209	4e-37	214	36.45
aug3.g8363.t1	gi|465976712|ref|XP_004264315.1| PREDICTED: N-alpha-acetyltransferase 40 isoform 2 [Orcinus orca]	13	159	48	194	4e-37	147	43.54
aug3.g8363.t1	gi|432091188|gb|ELK24400.1| Ubiquitin thioesterase OTUB1 [Myotis davidii]	4	178	20	194	5e-37	175	40
aug3.g8363.t1	gi|570322927|gb|ETO70875.1| hypothetical protein F444_12694, partial [Phytophthora parasitica P1976]	15	228	5	209	5e-37	214	36.45
aug3.g8363.t1	gi|297267556|ref|XP_001118319.2| PREDICTED: n-alpha-acetyltransferase 40, NatD catalytic subunit-like [Macaca mulatta]	73	253	7	194	5e-37	188	37.23
aug3.g8363.t1	gi|511901480|ref|XP_004770261.1| PREDICTED: N-alpha-acetyltransferase 40 isoform X1 [Mustela putorius furo]	27	225	9	194	5e-37	199	37.19
aug3.g8363.t1	gi|507698188|ref|XP_004643837.1| PREDICTED: N-alpha-acetyltransferase 40 isoform X2 [Octodon degus]	13	159	48	194	6e-37	147	43.54
aug3.g8363.t1	gi|471402980|ref|XP_004383859.1| PREDICTED: N-alpha-acetyltransferase 40 isoform 2 [Trichechus manatus latirostris]	1	159	34	194	6e-37	161	40.99
aug3.g8363.t1	gi|556776698|ref|XP_005983447.1| PREDICTED: N-alpha-acetyltransferase 40 isoform X2 [Pantholops hodgsonii]	13	159	48	194	6e-37	147	43.54
aug3.g8363.t1	gi|555964259|ref|XP_005894199.1| PREDICTED: N-alpha-acetyltransferase 40 isoform X2 [Bos mutus]	13	159	48	194	7e-37	147	43.54
aug3.g8363.t1	gi|478526800|ref|XP_004437583.1| PREDICTED: N-alpha-acetyltransferase 40 isoform 2 [Ceratotherium simum simum]	13	159	48	194	7e-37	147	43.54
aug3.g8363.t1	gi|532095812|ref|XP_005333574.1| PREDICTED: N-alpha-acetyltransferase 40 isoform X2 [Ictidomys tridecemlineatus]	13	159	48	194	8e-37	147	43.54
aug3.g8363.t1	gi|568044965|gb|ETM42132.1| hypothetical protein L914_12158, partial [Phytophthora parasitica] gi|570979048|gb|ETP40105.1| hypothetical protein F442_12509, partial [Phytophthora parasitica P10297]	16	212	5	194	8e-37	197	37.06
aug3.g8363.t1	gi|560901056|ref|XP_006176931.1| PREDICTED: N-alpha-acetyltransferase 40 isoform X2 [Camelus ferus] gi|560989068|ref|XP_006216698.1| PREDICTED: N-alpha-acetyltransferase 40 isoform X2 [Vicugna pacos]	13	159	48	194	8e-37	147	43.54
aug3.g8363.t1	gi|507545354|ref|XP_004656643.1| PREDICTED: N-alpha-acetyltransferase 40 isoform X2 [Jaculus jaculus]	13	159	48	194	9e-37	147	43.54
aug3.g8363.t1	gi|194390826|dbj|BAG62172.1| unnamed protein product [Homo sapiens]	13	159	48	194	9e-37	147	43.54
aug3.g8363.t1	gi|397516767|ref|XP_003828594.1| PREDICTED: N-alpha-acetyltransferase 40 [Pan paniscus]	13	159	48	194	9e-37	147	43.54
aug3.g8363.t1	gi|395852224|ref|XP_003798640.1| PREDICTED: N-alpha-acetyltransferase 40 isoform 3 [Otolemur garnettii]	13	159	48	194	1e-36	147	43.54
aug3.g8363.t1	gi|524919336|ref|XP_005063951.1| PREDICTED: N-alpha-acetyltransferase 40 isoform X2 [Mesocricetus auratus]	13	159	48	194	1e-36	147	43.54
aug3.g8363.t1	gi|512853949|ref|XP_004887954.1| PREDICTED: N-alpha-acetyltransferase 40-like [Heterocephalus glaber]	5	151	48	194	1e-36	147	43.54
aug3.g8363.t1	gi|586460813|ref|XP_006861062.1| PREDICTED: N-alpha-acetyltransferase 40 isoform X2 [Chrysochloris asiatica]	1	159	34	194	2e-36	161	40.99
aug3.g8363.t1	gi|403293357|ref|XP_003937684.1| PREDICTED: N-alpha-acetyltransferase 40 [Saimiri boliviensis boliviensis]	13	159	48	194	2e-36	147	43.54
aug3.g8363.t1	gi|296218608|ref|XP_002755506.1| PREDICTED: N-alpha-acetyltransferase 40 isoform 3 [Callithrix jacchus]	13	159	48	194	2e-36	147	43.54
aug3.g8363.t1	gi|504174464|ref|XP_004596793.1| PREDICTED: N-alpha-acetyltransferase 40 [Ochotona princeps]	13	159	48	194	3e-36	147	42.86
aug3.g8363.t1	gi|383854297|ref|XP_003702658.1| PREDICTED: N-alpha-acetyltransferase 40-like, partial [Megachile rotundata]	14	204	16	207	3e-36	193	40.93
aug3.g8363.t1	gi|301113512|ref|XP_002998526.1| N-acetyltransferase, putative [Phytophthora infestans T30-4] gi|262111827|gb|EEY69879.1| N-acetyltransferase, putative [Phytophthora infestans T30-4]	3	180	36	211	3e-36	178	41.57
aug3.g8363.t1	gi|449684304|ref|XP_002165275.2| PREDICTED: N-alpha-acetyltransferase 40-like [Hydra vulgaris]	26	198	20	194	4e-36	175	40
aug3.g8363.t1	gi|524867737|ref|XP_005090676.1| PREDICTED: N-alpha-acetyltransferase 40-like [Aplysia californica]	28	219	22	209	6e-36	192	39.58
aug3.g8363.t1	gi|478263292|gb|ENN81673.1| hypothetical protein YQE_01926, partial [Dendroctonus ponderosae] gi|546679810|gb|ERL90203.1| hypothetical protein D910_07557 [Dendroctonus ponderosae]	16	228	10	219	6e-36	216	38.43
aug3.g8363.t1	gi|558201867|ref|XP_006105676.1| PREDICTED: N-alpha-acetyltransferase 40 [Myotis lucifugus]	141	287	48	194	6e-36	147	43.54
aug3.g8363.t1	gi|568291191|gb|ETN78989.1| acetyltransferase, GNAT family [Necator americanus]	32	183	57	209	1e-35	153	41.18
aug3.g8363.t1	gi|444724452|gb|ELW65055.1| N-alpha-acetyltransferase 40, NatD catalytic subunit [Tupaia chinensis]	8	227	3	194	2e-35	220	32.73
aug3.g8363.t1	gi|568091044|gb|ETN05870.1| hypothetical protein PPTG_23453 [Phytophthora parasitica INRA-310]	2	194	9	194	4e-35	193	37.31
aug3.g8363.t1	gi|348670083|gb|EGZ09905.1| hypothetical protein PHYSODRAFT_318403 [Phytophthora sojae]	17	226	11	212	5e-35	213	37.09
aug3.g8363.t1	gi|529426071|ref|XP_005232870.1| PREDICTED: N-alpha-acetyltransferase 40-like [Falco peregrinus] gi|541960320|ref|XP_005435899.1| PREDICTED: N-alpha-acetyltransferase 40-like [Falco cherrug]	106	282	10	186	5e-35	177	37.29
aug3.g8363.t1	gi|351702025|gb|EHB04944.1| N-acetyltransferase 11 [Heterocephalus glaber]	164	313	45	194	6e-35	150	43.33
aug3.g8363.t1	gi|351702025|gb|EHB04944.1| N-acetyltransferase 11 [Heterocephalus glaber]	19	146	67	194	6e-30	128	45.31
aug3.g8363.t1	gi|470294496|ref|XP_004344409.1| predicted protein [Capsaspora owczarzaki ATCC 30864] gi|320164757|gb|EFW41656.1| hypothetical protein CAOG_06788 [Capsaspora owczarzaki ATCC 30864]	13	229	23	207	1e-34	217	35.02
aug3.g8363.t1	gi|242010020|ref|XP_002425775.1| conserved hypothetical protein [Pediculus humanus corporis] gi|212509701|gb|EEB13037.1| conserved hypothetical protein [Pediculus humanus corporis]	14	187	8	181	2e-34	174	39.08
aug3.g8363.t1	gi|570310563|gb|ETO58511.1| hypothetical protein F444_23115 [Phytophthora parasitica P1976]	2	194	9	194	3e-34	193	37.31
aug3.g8363.t1	gi|560120207|emb|CDJ95169.1| GCN5-related N-acetyltransferase domain containing protein [Haemonchus contortus]	41	199	52	209	1e-33	160	40.62
aug3.g8363.t1	gi|506968289|gb|AGM32488.1| N-alpha-acetyltransferase 40 [Coptotermes formosanus]	2	215	3	207	5e-33	215	35.35
aug3.g8363.t1	gi|193629608|ref|XP_001947480.1| PREDICTED: n-alpha-acetyltransferase 40, NatD catalytic subunit-like [Acyrthosiphon pisum]	11	194	24	207	8e-33	188	36.17
aug3.g8363.t1	gi|119594591|gb|EAW74185.1| N-acetyltransferase 11, isoform CRA_b [Homo sapiens]	1	119	76	194	4e-32	119	47.9
aug3.g8363.t1	gi|239792374|dbj|BAH72539.1| ACYPI003901 [Acyrthosiphon pisum]	11	194	24	207	5e-32	188	35.64
aug3.g8363.t1	gi|195062046|ref|XP_001996123.1| GH13990 [Drosophila grimshawi] gi|193891915|gb|EDV90781.1| GH13990 [Drosophila grimshawi]	15	198	23	207	6e-31	185	38.92
aug3.g8363.t1	gi|197100433|ref|NP_001125833.1| N-alpha-acetyltransferase 40, NatD catalytic subunit [Pongo abelii] gi|55729380|emb|CAH91422.1| hypothetical protein [Pongo abelii]	8	172	3	167	8e-31	165	35.76
aug3.g8363.t1	gi|443689496|gb|ELT91870.1| hypothetical protein CAPTEDRAFT_94915, partial [Capitella teleta]	10	160	37	186	2e-30	151	37.75
aug3.g8363.t1	gi|545364444|ref|XP_005647283.1| acyl-CoA N-acyltransferase [Coccomyxa subellipsoidea C-169] gi|384249257|gb|EIE22739.1| acyl-CoA N-acyltransferase [Coccomyxa subellipsoidea C-169]	17	163	28	171	2e-30	148	41.89
aug3.g8363.t1	gi|339257732|ref|XP_003369052.1| N-acetyltransferase 11 [Trichinella spiralis] gi|316966768|gb|EFV51309.1| N-acetyltransferase 11 [Trichinella spiralis]	42	198	50	207	3e-30	158	37.34
aug3.g8363.t1	gi|195112441|ref|XP_002000781.1| GI22333 [Drosophila mojavensis] gi|193917375|gb|EDW16242.1| GI22333 [Drosophila mojavensis]	15	198	23	207	4e-30	185	39.46
aug3.g8363.t1	gi|574480913|gb|ETW07906.1| hypothetical protein H310_02314 [Aphanomyces invadans]	1	209	1	207	4e-30	214	35.05
aug3.g8363.t1	gi|511004606|gb|EPB85971.1| hypothetical protein HMPREF1544_07213 [Mucor circinelloides f. circinelloides 1006PhL]	14	189	28	194	1e-29	178	36.52
aug3.g8363.t1	gi|506968649|gb|AGM32668.1| N-alpha-acetyltransferase 40, partial [Coptotermes formosanus]	2	180	3	173	1e-28	179	34.64
aug3.g8363.t1	gi|574120414|gb|ETV85892.1| hypothetical protein H257_02432 [Aphanomyces astaci]	1	209	1	207	1e-28	215	34.42
aug3.g8363.t1	gi|554905865|gb|ESK87880.1| hypothetical protein Moror_15247 [Moniliophthora roreri MCA 2997]	1	162	11	181	1e-28	174	36.78
aug3.g8363.t1	gi|344295603|ref|XP_003419501.1| PREDICTED: N-alpha-acetyltransferase 40, NatD catalytic subunit-like [Loxodonta africana]	131	285	4	158	2e-28	155	36.13
aug3.g8363.t1	gi|345318803|ref|XP_001508948.2| PREDICTED: N-alpha-acetyltransferase 40, NatD catalytic subunit-like, partial [Ornithorhynchus anatinus]	24	179	3	158	3e-28	156	36.54
aug3.g8363.t1	gi|568255113|gb|ETN63960.1| N-acetyltransferase 11 [Anopheles darlingi]	18	205	24	207	4e-28	189	35.45
aug3.g8363.t1	gi|225710078|gb|ACO10885.1| N-acetyltransferase 11 [Caligus rogercresseyi]	43	200	57	211	6e-28	158	38.61
aug3.g8363.t1	gi|195394515|ref|XP_002055888.1| GJ10522 [Drosophila virilis] gi|194142597|gb|EDW59000.1| GJ10522 [Drosophila virilis]	53	200	59	207	1e-27	149	41.61
aug3.g8363.t1	gi|225711136|gb|ACO11414.1| N-acetyltransferase 11 [Caligus rogercresseyi]	43	200	57	211	2e-27	158	37.97
aug3.g8363.t1	gi|158296665|ref|XP_317017.4| AGAP008428-PA [Anopheles gambiae str. PEST] gi|157014819|gb|EAA12446.4| AGAP008428-PA [Anopheles gambiae str. PEST]	22	210	24	207	2e-27	190	34.74
aug3.g8363.t1	gi|195445120|ref|XP_002070182.1| GK11169 [Drosophila willistoni] gi|194166267|gb|EDW81168.1| GK11169 [Drosophila willistoni]	15	198	23	207	5e-27	185	35.68
aug3.g8363.t1	gi|565303999|gb|ETE59793.1| N-alpha-acetyltransferase 40, partial [Ophiophagus hannah]	45	193	3	163	6e-27	161	34.78
aug3.g8363.t1	gi|256064408|ref|XP_002570418.1| acetyltransferase (gnat) family containing protein [Schistosoma mansoni] gi|360043537|emb|CCD78950.1| putative acetyltransferase (gnat) family containing protein [Schistosoma mansoni]	17	200	16	194	7e-27	185	34.59
aug3.g8363.t1	gi|157132866|ref|XP_001662677.1| hypothetical protein AaeL_AAEL002891 [Aedes aegypti] gi|108881640|gb|EAT45865.1| AAEL002891-PA [Aedes aegypti]	23	206	24	207	1e-26	185	32.97
aug3.g8363.t1	gi|171680743|ref|XP_001905316.1| hypothetical protein [Podospora anserina S mat+] gi|170939999|emb|CAP65225.1| unnamed protein product [Podospora anserina S mat+]	31	208	33	204	2e-26	179	37.99
aug3.g8363.t1	gi|17565432|ref|NP_504573.1| Protein Y38A10A.7 [Caenorhabditis elegans] gi|351061786|emb|CCD69631.1| Protein Y38A10A.7 [Caenorhabditis elegans]	67	223	50	207	2e-26	158	36.08
aug3.g8363.t1	gi|498939411|ref|XP_004521181.1| PREDICTED: N-alpha-acetyltransferase 40-like [Ceratitis capitata]	50	197	59	207	2e-26	149	39.6
aug3.g8363.t1	gi|512886985|ref|XP_004921847.1| PREDICTED: N-alpha-acetyltransferase 40-like [Bombyx mori]	16	220	10	212	2e-26	206	33.5
aug3.g8363.t1	gi|567867177|ref|XP_006426211.1| hypothetical protein CICLE_v10026363mg [Citrus clementina] gi|557528201|gb|ESR39451.1| hypothetical protein CICLE_v10026363mg [Citrus clementina]	18	234	16	210	2e-26	218	32.57
aug3.g8363.t1	gi|552825328|ref|XP_005846799.1| hypothetical protein CHLNCDRAFT_24426 [Chlorella variabilis] gi|307106451|gb|EFN54697.1| hypothetical protein CHLNCDRAFT_24426 [Chlorella variabilis]	89	243	26	183	2e-26	159	35.22
aug3.g8363.t1	gi|530475129|gb|EQB55251.1| acetyltransferase [Colletotrichum gloeosporioides Cg-14]	35	223	39	217	2e-26	191	33.51
aug3.g8363.t1	gi|568823927|ref|XP_006466359.1| PREDICTED: N-alpha-acetyltransferase 40-like [Citrus sinensis]	18	234	16	210	2e-26	218	32.57
aug3.g8363.t1	gi|170041007|ref|XP_001848271.1| N-acetyltransferase 11 [Culex quinquefasciatus] gi|167864571|gb|EDS27954.1| N-acetyltransferase 11 [Culex quinquefasciatus]	16	206	18	209	3e-26	193	33.16
aug3.g8363.t1	gi|471559105|gb|EMR61584.1| putative gnat family acetyltransferase protein [Eutypa lata UCREL1]	18	230	7	213	6e-26	219	31.05
aug3.g8363.t1	gi|544484958|ref|XP_005577547.1| PREDICTED: N-alpha-acetyltransferase 40 isoform X4 [Macaca fascicularis]	9	169	4	194	6e-26	191	31.41
aug3.g8363.t1	gi|578821736|ref|XP_006718752.1| PREDICTED: N-alpha-acetyltransferase 40 isoform X3 [Homo sapiens]	9	169	4	194	7e-26	191	31.41
aug3.g8363.t1	gi|325182339|emb|CCA16792.1| Nacetyltransferase putative [Albugo laibachii Nc14]	34	218	30	194	8e-26	185	35.68
aug3.g8363.t1	gi|198449911|ref|XP_001357770.2| GA20464 [Drosophila pseudoobscura pseudoobscura] gi|198130811|gb|EAL26905.2| GA20464 [Drosophila pseudoobscura pseudoobscura]	15	198	23	207	9e-26	187	36.9
aug3.g8363.t1	gi|552936143|gb|ESA19454.1| hypothetical protein GLOINDRAFT_19571 [Rhizophagus irregularis DAOM 181602]	1	155	48	196	1e-25	156	37.18
aug3.g8363.t1	gi|195158855|ref|XP_002020300.1| GL13579 [Drosophila persimilis] gi|194117069|gb|EDW39112.1| GL13579 [Drosophila persimilis]	15	198	23	207	1e-25	187	36.9
aug3.g8363.t1	gi|530744602|gb|EQC42844.1| hypothetical protein SDRG_00563 [Saprolegnia diclina VS20]	3	203	9	207	1e-25	205	32.68
aug3.g8363.t1	gi|308500952|ref|XP_003112661.1| hypothetical protein CRE_30849 [Caenorhabditis remanei] gi|308267229|gb|EFP11182.1| hypothetical protein CRE_30849 [Caenorhabditis remanei]	36	193	49	207	1e-25	159	35.22
aug3.g8363.t1	gi|567150338|ref|XP_006416615.1| hypothetical protein EUTSA_v10008624mg [Eutrema salsugineum] gi|557094386|gb|ESQ34968.1| hypothetical protein EUTSA_v10008624mg [Eutrema salsugineum]	21	226	28	210	1e-25	207	32.85
aug3.g8363.t1	gi|194765310|ref|XP_001964770.1| GF22869 [Drosophila ananassae] gi|190615042|gb|EDV30566.1| GF22869 [Drosophila ananassae]	15	198	23	207	2e-25	185	35.14
aug3.g8363.t1	gi|358336584|dbj|GAA55050.1| N-alpha-acetyltransferase 40 NatD catalytic subunit [Clonorchis sinensis]	14	196	16	196	4e-25	189	31.22
aug3.g8363.t1	gi|42570083|ref|NP_683313.2| acyl-CoA N-acyltransferases-like protein [Arabidopsis thaliana] gi|332191583|gb|AEE29704.1| acyl-CoA N-acyltransferases-like protein [Arabidopsis thaliana]	39	253	16	210	5e-25	216	31.48
aug3.g8363.t1	gi|268557642|ref|XP_002636811.1| Hypothetical protein CBG09255 [Caenorhabditis briggsae] gi|187031999|emb|CAP29299.1| Protein CBG09255 [Caenorhabditis briggsae]	44	193	57	207	5e-25	151	35.1
aug3.g8363.t1	gi|585101680|gb|EWM21450.1| n-alpha-acetyltransferase catalytic subunit [Nannochloropsis gaditana]	84	263	44	209	6e-25	181	34.25
aug3.g8363.t1	gi|341891240|gb|EGT47175.1| hypothetical protein CAEBREN_18723 [Caenorhabditis brenneri]	44	193	57	207	9e-25	151	35.76
aug3.g8363.t1	gi|403418443|emb|CCM05143.1| predicted protein [Fibroporia radiculosa]	43	184	59	194	1e-24	143	36.36
aug3.g8363.t1	gi|473878241|gb|EMS47911.1| N-alpha-acetyltransferase 40, NatD catalytic subunit [Triticum urartu]	14	245	3	207	2e-24	234	31.62
aug3.g8363.t1	gi|367032178|ref|XP_003665372.1| hypothetical protein MYCTH_2067021 [Myceliophthora thermophila ATCC 42464] gi|347012643|gb|AEO60127.1| hypothetical protein MYCTH_2067021 [Myceliophthora thermophila ATCC 42464]	38	218	40	209	2e-24	182	33.52
aug3.g8363.t1	gi|297850230|ref|XP_002892996.1| predicted protein [Arabidopsis lyrata subsp. lyrata] gi|297338838|gb|EFH69255.1| predicted protein [Arabidopsis lyrata subsp. lyrata]	12	226	16	210	2e-24	216	31.48
aug3.g8363.t1	gi|195503203|ref|XP_002098553.1| GE10433 [Drosophila yakuba] gi|194184654|gb|EDW98265.1| GE10433 [Drosophila yakuba]	15	198	23	207	2e-24	185	34.59
aug3.g8363.t1	gi|573054795|gb|ETS74730.1| hypothetical protein PFICI_13214 [Pestalotiopsis fici W106-1]	2	189	15	194	4e-24	190	33.68
aug3.g8363.t1	gi|24651109|ref|NP_651715.1| CG7593 [Drosophila melanogaster] gi|7301814|gb|AAF56924.1| CG7593 [Drosophila melanogaster] gi|21430040|gb|AAM50698.1| GM12182p [Drosophila melanogaster] gi|220950052|gb|ACL87569.1| CG7593-PA [synthetic construct] gi|220959068|gb|ACL92077.1| CG7593-PA [synthetic construct]	15	198	23	207	4e-24	185	34.59
aug3.g8363.t1	gi|477526093|gb|ENH77963.1| GNAT family acetyltransferase nat4 [Colletotrichum orbiculare MAFF 240422]	30	214	34	209	5e-24	186	33.33
aug3.g8363.t1	gi|255075601|ref|XP_002501475.1| predicted protein [Micromonas sp. RCC299] gi|226516739|gb|ACO62733.1| predicted protein [Micromonas sp. RCC299]	6	136	69	197	5e-24	133	40.6
aug3.g8363.t1	gi|402592649|gb|EJW86576.1| hypothetical protein WUBG_02513 [Wuchereria bancrofti]	35	188	50	207	6e-24	158	34.18
aug3.g8363.t1	gi|527303169|gb|EPT03948.1| hypothetical protein FOMPIDRAFT_1046424 [Fomitopsis pinicola FP-58527 SS1]	496	650	46	194	7e-24	158	37.97
aug3.g8363.t1	gi|195574815|ref|XP_002105379.1| GD17683 [Drosophila simulans] gi|194201306|gb|EDX14882.1| GD17683 [Drosophila simulans]	15	198	23	207	7e-24	185	34.59
aug3.g8363.t1	gi|168010117|ref|XP_001757751.1| predicted protein [Physcomitrella patens] gi|162691027|gb|EDQ77391.1| predicted protein [Physcomitrella patens]	1	202	24	210	8e-24	202	31.68
aug3.g8363.t1	gi|194906168|ref|XP_001981325.1| GG12007 [Drosophila erecta] gi|190655963|gb|EDV53195.1| GG12007 [Drosophila erecta]	15	198	23	207	1e-23	185	34.05
aug3.g8363.t1	gi|195341265|ref|XP_002037231.1| GM12227 [Drosophila sechellia] gi|194131347|gb|EDW53390.1| GM12227 [Drosophila sechellia]	15	198	23	207	1e-23	185	34.05
aug3.g8363.t1	gi|123439472|ref|XP_001310507.1| acetyltransferase, GNAT family protein [Trichomonas vaginalis G3] gi|121892280|gb|EAX97577.1| acetyltransferase, GNAT family protein [Trichomonas vaginalis G3]	6	204	8	198	1e-23	203	33.99
aug3.g8363.t1	gi|115463653|ref|NP_001055426.1| Os05g0387800 [Oryza sativa Japonica Group] gi|54287596|gb|AAV31340.1| putative N-acetyltransferase [Oryza sativa Japonica Group] gi|113578977|dbj|BAF17340.1| Os05g0387800 [Oryza sativa Japonica Group]	21	248	10	207	1e-23	237	32.91
aug3.g8363.t1	gi|566196664|ref|XP_002318313.2| GCN5-related N-acetyltransferase family protein [Populus trichocarpa] gi|550326328|gb|EEE96533.2| GCN5-related N-acetyltransferase family protein [Populus trichocarpa]	45	256	16	210	2e-23	215	31.63
aug3.g8363.t1	gi|308802784|ref|XP_003078705.1| Acetyltransferase (GNAT) domain-containing protein (ISS) [Ostreococcus tauri] gi|116057158|emb|CAL51585.1| Acetyltransferase (GNAT) domain-containing protein (ISS) [Ostreococcus tauri]	20	179	54	207	2e-23	161	34.16
aug3.g8363.t1	gi|555932358|emb|CDJ09477.1| n alpha acetyltransferase 40, NatD catalytic [Hymenolepis microstoma]	64	209	56	181	2e-23	146	36.3
aug3.g8363.t1	gi|159489384|ref|XP_001702677.1| predicted protein [Chlamydomonas reinhardtii] gi|158280699|gb|EDP06456.1| predicted protein [Chlamydomonas reinhardtii]	23	149	68	194	3e-23	129	41.86
aug3.g8363.t1	gi|223997960|ref|XP_002288653.1| predicted protein [Thalassiosira pseudonana CCMP1335] gi|220975761|gb|EED94089.1| predicted protein [Thalassiosira pseudonana CCMP1335]	76	268	60	207	4e-23	193	35.23
aug3.g8363.t1	gi|565491262|ref|XP_006303270.1| hypothetical protein CARUB_v10010010mg [Capsella rubella] gi|565491264|ref|XP_006303271.1| hypothetical protein CARUB_v10010010mg [Capsella rubella] gi|482571981|gb|EOA36168.1| hypothetical protein CARUB_v10010010mg [Capsella rubella] gi|482571982|gb|EOA36169.1| hypothetical protein CARUB_v10010010mg [Capsella rubella]	39	253	16	210	4e-23	216	31.94
aug3.g8363.t1	gi|472582952|gb|EMS20614.1| N-acetyltransferase [Rhodosporidium toruloides NP11]	44	200	47	194	4e-23	158	39.87
aug3.g8363.t1	gi|565491266|ref|XP_006303272.1| hypothetical protein CARUB_v10010010mg [Capsella rubella] gi|482571983|gb|EOA36170.1| hypothetical protein CARUB_v10010010mg [Capsella rubella]	39	253	16	210	4e-23	216	31.94
aug3.g8363.t1	gi|302927433|ref|XP_003054497.1| hypothetical protein NECHADRAFT_75282 [Nectria haematococca mpVI 77-13-4] gi|256735438|gb|EEU48784.1| hypothetical protein NECHADRAFT_75282 [Nectria haematococca mpVI 77-13-4]	12	227	5	207	5e-23	218	29.82
aug3.g8363.t1	gi|462405214|gb|EMJ10678.1| hypothetical protein PRUPE_ppa010100mg [Prunus persica]	25	244	16	207	5e-23	221	30.77
aug3.g8363.t1	gi|475512042|gb|EMT05461.1| N-acetyltransferase 11 [Aegilops tauschii]	15	246	3	207	5e-23	234	31.2
aug3.g8363.t1	gi|501755274|emb|CCG81497.1| putative GNAT family acetyltransferase Nat4 [Taphrina deformans PYCC 5710]	36	183	49	194	5e-23	149	33.56
aug3.g8363.t1	gi|7509593|pir||T33995 hypothetical protein Y38A10A.6 - Caenorhabditis elegans	67	211	50	195	7e-23	146	35.62
aug3.g8363.t1	gi|567150335|ref|XP_006416614.1| hypothetical protein EUTSA_v10008624mg [Eutrema salsugineum] gi|557094385|gb|ESQ34967.1| hypothetical protein EUTSA_v10008624mg [Eutrema salsugineum]	17	181	66	210	8e-23	166	35.54
aug3.g8363.t1	gi|551639454|ref|XP_005822536.1| hypothetical protein GUITHDRAFT_118263 [Guillardia theta CCMP2712] gi|428166583|gb|EKX35556.1| hypothetical protein GUITHDRAFT_118263 [Guillardia theta CCMP2712]	69	203	71	207	1e-22	140	40
aug3.g8363.t1	gi|452847238|gb|EME49170.1| hypothetical protein DOTSEDRAFT_118324, partial [Dothistroma septosporum NZE10]	2	164	52	209	1e-22	164	36.59
aug3.g8363.t1	gi|168031111|ref|XP_001768065.1| predicted protein [Physcomitrella patens] gi|162680703|gb|EDQ67137.1| predicted protein [Physcomitrella patens]	12	207	3	188	1e-22	198	31.82
aug3.g8363.t1	gi|470316915|gb|EMR08653.1| hypothetical protein PNEG_03127 [Pneumocystis murina B123]	7	172	25	183	1e-22	166	31.93
aug3.g8363.t1	gi|449551246|gb|EMD42210.1| hypothetical protein CERSUDRAFT_129691 [Ceriporiopsis subvermispora B]	30	185	45	194	2e-22	157	35.67
aug3.g8363.t1	gi|312080090|ref|XP_003142452.1| hypothetical protein LOAG_06868 [Loa loa] gi|307762381|gb|EFO21615.1| hypothetical protein LOAG_06868 [Loa loa]	37	190	50	207	2e-22	158	33.54
aug3.g8363.t1	gi|336371719|gb|EGO00059.1| hypothetical protein SERLA73DRAFT_160099 [Serpula lacrymans var. lacrymans S7.3] gi|336384476|gb|EGO25624.1| hypothetical protein SERLADRAFT_437354 [Serpula lacrymans var. lacrymans S7.9]	15	216	30	209	2e-22	203	29.56
aug3.g8363.t1	gi|145345981|ref|XP_001417476.1| predicted protein [Ostreococcus lucimarinus CCE9901] gi|144577703|gb|ABO95769.1| predicted protein [Ostreococcus lucimarinus CCE9901]	1	154	60	207	2e-22	155	36.13
aug3.g8363.t1	gi|222631451|gb|EEE63583.1| hypothetical protein OsJ_18400 [Oryza sativa Japonica Group]	3	205	35	207	2e-22	209	33.97
aug3.g8363.t1	gi|508774259|gb|EOY21515.1| Acyl-CoA N-acyltransferases superfamily protein isoform 4 [Theobroma cacao]	20	231	16	212	2e-22	213	31.46
aug3.g8363.t1	gi|508774256|gb|EOY21512.1| Acyl-CoA N-acyltransferases superfamily protein isoform 1 [Theobroma cacao] gi|508774257|gb|EOY21513.1| Acyl-CoA N-acyltransferases superfamily protein isoform 1 [Theobroma cacao] gi|508774258|gb|EOY21514.1| Acyl-CoA N-acyltransferases superfamily protein isoform 1 [Theobroma cacao]	20	231	16	212	2e-22	213	31.46
aug3.g8363.t1	gi|302765549|ref|XP_002966195.1| hypothetical protein SELMODRAFT_86274 [Selaginella moellendorffii] gi|300165615|gb|EFJ32222.1| hypothetical protein SELMODRAFT_86274 [Selaginella moellendorffii]	3	226	16	218	3e-22	226	32.3
aug3.g8363.t1	gi|218196716|gb|EEC79143.1| hypothetical protein OsI_19805 [Oryza sativa Indica Group]	3	205	35	207	3e-22	209	33.97
aug3.g8363.t1	gi|549052633|emb|CCX30051.1| Similar to Uncharacterized N-acetyltransferase C825.04c; acc. no. Q9USH6 [Pyronema omphalodes CBS 100304]	7	165	30	194	3e-22	165	35.15
aug3.g8363.t1	gi|508774260|gb|EOY21516.1| Acyl-CoA N-acyltransferases superfamily protein isoform 5 [Theobroma cacao]	20	231	16	212	3e-22	213	31.46
aug3.g8363.t1	gi|557759193|ref|XP_005179321.1| PREDICTED: N-alpha-acetyltransferase 40-like [Musca domestica]	56	205	59	209	3e-22	151	36.42
aug3.g8363.t1	gi|389751904|gb|EIM92977.1| acyl-CoA N-acyltransferase [Stereum hirsutum FP-91666 SS1]	43	214	52	207	3e-22	173	34.1
aug3.g8363.t1	gi|226508720|ref|NP_001149697.1| LOC100283323 [Zea mays] gi|195629560|gb|ACG36421.1| N-acetyltransferase [Zea mays] gi|413939120|gb|AFW73671.1| N-acetyltransferase [Zea mays]	8	252	8	218	3e-22	247	30.77
aug3.g8363.t1	gi|302801019|ref|XP_002982266.1| hypothetical protein SELMODRAFT_116063 [Selaginella moellendorffii] gi|300149858|gb|EFJ16511.1| hypothetical protein SELMODRAFT_116063 [Selaginella moellendorffii]	3	226	16	218	3e-22	226	32.3
aug3.g8363.t1	gi|573920765|ref|XP_006647980.1| PREDICTED: N-alpha-acetyltransferase 40-like [Oryza brachyantha]	3	222	15	207	4e-22	224	30.8
aug3.g8363.t1	gi|508774262|gb|EOY21518.1| Acyl-CoA N-acyltransferases superfamily protein isoform 7, partial [Theobroma cacao]	20	231	16	212	4e-22	213	31.46
aug3.g8363.t1	gi|508774261|gb|EOY21517.1| Acyl-CoA N-acyltransferases superfamily protein isoform 6 [Theobroma cacao]	20	231	16	212	5e-22	213	31.46
aug3.g8363.t1	gi|413939118|gb|AFW73669.1| N-acetyltransferase [Zea mays]	37	281	8	218	5e-22	247	30.77
aug3.g8363.t1	gi|584127297|gb|EWG36716.1| hypothetical protein FVEG_00616 [Fusarium verticillioides 7600]	51	205	39	194	8e-22	157	33.76
aug3.g8363.t1	gi|389635583|ref|XP_003715444.1| hypothetical protein MGG_07226 [Magnaporthe oryzae 70-15] gi|351647777|gb|EHA55637.1| hypothetical protein MGG_07226 [Magnaporthe oryzae 70-15]	37	220	39	211	9e-22	185	32.43
aug3.g8363.t1	gi|392597331|gb|EIW86653.1| acyl-CoA N-acyltransferase [Coniophora puteana RWD-64-598 SS2]	50	206	68	207	1e-21	158	36.71
aug3.g8363.t1	gi|116784079|gb|ABK23205.1| unknown [Picea sitchensis]	33	256	16	210	1e-21	227	29.52
aug3.g8363.t1	gi|323507809|emb|CBQ67680.1| conserved hypothetical protein [Sporisorium reilianum SRZ2]	457	625	47	200	1e-21	170	33.53
aug3.g8363.t1	gi|196007312|ref|XP_002113522.1| hypothetical protein TRIADDRAFT_26664 [Trichoplax adhaerens] gi|190583926|gb|EDV23996.1| hypothetical protein TRIADDRAFT_26664 [Trichoplax adhaerens]	33	144	60	171	2e-21	112	37.5
aug3.g8363.t1	gi|255586151|ref|XP_002533736.1| N-acetyltransferase, putative [Ricinus communis] gi|223526352|gb|EEF28648.1| N-acetyltransferase, putative [Ricinus communis]	19	236	3	210	2e-21	219	29.68
aug3.g8363.t1	gi|470127065|ref|XP_004299499.1| PREDICTED: N-alpha-acetyltransferase 40-like [Fragaria vesca subsp. vesca]	27	246	16	207	2e-21	221	29.86
aug3.g8363.t1	gi|170085211|ref|XP_001873829.1| predicted protein [Laccaria bicolor S238N-H82] gi|164651381|gb|EDR15621.1| predicted protein [Laccaria bicolor S238N-H82]	37	175	56	194	2e-21	140	38.57
aug3.g8363.t1	gi|500259567|gb|EOO02362.1| putative gnat family acetyltransferase protein [Togninia minima UCRPA7]	11	194	36	209	2e-21	185	30.27
aug3.g8363.t1	gi|531865556|gb|EQL02447.1| acetyltransferase [Ophiocordyceps sinensis CO18]	21	181	39	200	4e-21	163	33.74
aug3.g8363.t1	gi|302416269|ref|XP_003005966.1| conserved hypothetical protein [Verticillium alfalfae VaMs.102] gi|261355382|gb|EEY17810.1| conserved hypothetical protein [Verticillium alfalfae VaMs.102]	80	260	40	211	4e-21	182	32.97
aug3.g8363.t1	gi|154412899|ref|XP_001579481.1| acetyltransferase, GNAT family protein [Trichomonas vaginalis G3] gi|121913688|gb|EAY18495.1| acetyltransferase, GNAT family protein [Trichomonas vaginalis G3]	12	195	13	194	4e-21	189	33.86
aug3.g8363.t1	gi|168030954|ref|XP_001767987.1| predicted protein [Physcomitrella patens] gi|162680829|gb|EDQ67262.1| predicted protein [Physcomitrella patens]	2	229	15	215	5e-21	228	28.51
aug3.g8363.t1	gi|242063214|ref|XP_002452896.1| hypothetical protein SORBIDRAFT_04g034560 [Sorghum bicolor] gi|241932727|gb|EES05872.1| hypothetical protein SORBIDRAFT_04g034560 [Sorghum bicolor]	1	256	1	218	5e-21	258	29.07
aug3.g8363.t1	gi|527203823|gb|EPS70171.1| hypothetical protein M569_04588, partial [Genlisea aurea]	8	204	16	194	6e-21	199	32.16
aug3.g8363.t1	gi|346974014|gb|EGY17466.1| hypothetical protein VDAG_01148 [Verticillium dahliae VdLs.17]	38	218	40	211	7e-21	183	33.33
aug3.g8363.t1	gi|6714290|gb|AAF25986.1|AC013354_5 F15H18.15 [Arabidopsis thaliana]	316	501	16	185	9e-21	187	31.55
aug3.g8363.t1	gi|510909119|ref|XP_004832698.1| conserved hypothetical protein [Babesia equi] gi|428672332|gb|EKX73246.1| conserved hypothetical protein [Babesia equi]	4	208	3	194	9e-21	206	31.07
aug3.g8363.t1	gi|443896168|dbj|GAC73512.1| nitrogen permease regulator NLRG/NPR2, partial [Pseudozyma antarctica T-34]	799	962	52	200	9e-21	165	33.94
aug3.g8363.t1	gi|572277399|gb|ETS00657.1| acetyltransferase [Trichoderma reesei RUT C-30]	14	220	13	207	9e-21	209	30.62
aug3.g8363.t1	gi|303276496|ref|XP_003057542.1| predicted protein [Micromonas pusilla CCMP1545] gi|226461894|gb|EEH59187.1| predicted protein [Micromonas pusilla CCMP1545]	14	203	43	207	1e-20	190	30.53
aug3.g8363.t1	gi|477508018|gb|ENH61312.1| hypothetical protein FOC1_g10016126 [Fusarium oxysporum f. sp. cubense race 1]	13	149	64	200	1e-20	138	36.23
aug3.g8363.t1	gi|587670856|gb|EWY93197.1| hypothetical protein FOYG_06490 [Fusarium oxysporum FOSC 3-a]	13	149	64	200	2e-20	138	36.23
aug3.g8363.t1	gi|501306586|dbj|GAC95628.1| DNA repair protein [Pseudozyma hubeiensis SY62]	414	596	41	209	2e-20	186	31.72
aug3.g8363.t1	gi|359495108|ref|XP_002263749.2| PREDICTED: N-alpha-acetyltransferase 40-like [Vitis vinifera] gi|296088809|emb|CBI38259.3| unnamed protein product [Vitis vinifera]	39	255	22	207	2e-20	218	31.19
aug3.g8363.t1	gi|502183908|ref|XP_004517242.1| PREDICTED: N-alpha-acetyltransferase 40-like isoform X1 [Cicer arietinum] gi|502183912|ref|XP_004517243.1| PREDICTED: N-alpha-acetyltransferase 40-like isoform X2 [Cicer arietinum]	23	246	13	207	2e-20	225	31.56
aug3.g8363.t1	gi|85001321|ref|XP_955379.1| Acetyltransferase (GNAT) family protein [Theileria annulata strain Ankara] gi|65303525|emb|CAI75903.1| Acetyltransferase (GNAT) family protein, putative [Theileria annulata]	95	237	57	194	2e-20	144	37.5
aug3.g8363.t1	gi|475663793|gb|EMT61588.1| hypothetical protein FOC4_g10014652 [Fusarium oxysporum f. sp. cubense race 4]	13	149	64	200	2e-20	138	35.51
aug3.g8363.t1	gi|367047581|ref|XP_003654170.1| hypothetical protein THITE_2116945 [Thielavia terrestris NRRL 8126] gi|347001433|gb|AEO67834.1| hypothetical protein THITE_2116945 [Thielavia terrestris NRRL 8126]	43	196	42	194	2e-20	155	31.61
aug3.g8363.t1	gi|403222797|dbj|BAM40928.1| uncharacterized protein TOT_030000189 [Theileria orientalis strain Shintoku]	62	211	50	194	2e-20	151	33.77
aug3.g8363.t1	gi|528315153|gb|EPY49733.1| histone N-acetyltransferase [Schizosaccharomyces cryophilus OY26]	27	164	52	194	3e-20	144	38.89
aug3.g8363.t1	gi|342875729|gb|EGU77444.1| hypothetical protein FOXB_12057 [Fusarium oxysporum Fo5176]	54	228	39	207	3e-20	177	31.64
aug3.g8363.t1	gi|573030306|gb|ETS63529.1| hypothetical protein PaG_01823 [Pseudozyma aphidis DSM 70725]	1609	1772	52	200	3e-20	165	32.73
aug3.g8363.t1	gi|393248106|gb|EJD55613.1| acyl-CoA N-acyltransferase [Auricularia delicata TFB-10046 SS5]	37	182	57	198	3e-20	147	34.69
aug3.g8363.t1	gi|322793500|gb|EFZ17038.1| hypothetical protein SINV_15407 [Solenopsis invicta]	2	130	8	133	3e-20	130	40
aug3.g8363.t1	gi|358059533|dbj|GAA94690.1| hypothetical protein E5Q_01343 [Mixia osmundae IAM 14324]	27	188	47	207	3e-20	169	35.5
aug3.g8363.t1	gi|565361216|ref|XP_006347353.1| PREDICTED: N-alpha-acetyltransferase 40-like [Solanum tuberosum]	29	247	16	210	3e-20	220	30.45
aug3.g8363.t1	gi|556515081|emb|CDJ18310.1| n alpha acetyltransferase 40 NatD catalytic [Echinococcus granulosus] gi|576698594|gb|EUB62126.1| N-acetyltransferase [Echinococcus granulosus]	77	223	67	194	4e-20	148	34.46
aug3.g8363.t1	gi|587670855|gb|EWY93196.1| hypothetical protein FOYG_06490 [Fusarium oxysporum FOSC 3-a]	49	223	39	207	4e-20	177	31.64
aug3.g8363.t1	gi|587670854|gb|EWY93195.1| hypothetical protein FOYG_06490 [Fusarium oxysporum FOSC 3-a]	50	224	39	207	4e-20	177	31.64
aug3.g8363.t1	gi|587704896|gb|EWZ51501.1| hypothetical protein FOZG_01565 [Fusarium oxysporum Fo47] gi|587719693|gb|EWZ91030.1| hypothetical protein FOWG_06768 [Fusarium oxysporum f. sp. lycopersici MN25]	13	163	64	207	4e-20	152	34.21
aug3.g8363.t1	gi|357137915|ref|XP_003570544.1| PREDICTED: N-alpha-acetyltransferase 40-like [Brachypodium distachyon]	14	240	3	207	4e-20	229	30.13
aug3.g8363.t1	gi|553134422|gb|EAA30391.2| hypothetical protein NCU06037 [Neurospora crassa OR74A]	49	231	38	209	5e-20	184	32.61
aug3.g8363.t1	gi|587754537|gb|EXA52253.1| hypothetical protein FOVG_00616 [Fusarium oxysporum f. sp. pisi HDV247]	13	149	64	200	6e-20	138	35.51
aug3.g8363.t1	gi|401407739|ref|XP_003883318.1| putative acetyltransferase domain-containing protein [Neospora caninum Liverpool] gi|325117735|emb|CBZ53286.1| putative acetyltransferase domain-containing protein [Neospora caninum Liverpool]	121	281	66	194	6e-20	161	37.89
aug3.g8363.t1	gi|398397333|ref|XP_003852124.1| hypothetical protein MYCGRDRAFT_109414 [Zymoseptoria tritici IPO323] gi|339472005|gb|EGP87100.1| hypothetical protein MYCGRDRAFT_109414 [Zymoseptoria tritici IPO323]	68	222	57	204	6e-20	156	32.69
aug3.g8363.t1	gi|517311391|emb|CCT62742.1| uncharacterized protein FFUJ_00674 [Fusarium fujikuroi IMI 58289]	73	203	64	194	9e-20	132	36.36
aug3.g8363.t1	gi|508774263|gb|EOY21519.1| Acyl-CoA N-acyltransferases superfamily protein isoform 8 [Theobroma cacao]	5	164	68	212	9e-20	161	36.02
aug3.g8363.t1	gi|219116248|ref|XP_002178919.1| predicted protein [Phaeodactylum tricornutum CCAP 1055/1] gi|217409686|gb|EEC49617.1| predicted protein [Phaeodactylum tricornutum CCAP 1055/1]	4	168	52	194	1e-19	165	31.52
aug3.g8363.t1	gi|587704895|gb|EWZ51500.1| hypothetical protein FOZG_01565 [Fusarium oxysporum Fo47] gi|587719692|gb|EWZ91029.1| hypothetical protein FOWG_06768 [Fusarium oxysporum f. sp. lycopersici MN25]	49	223	39	207	1e-19	177	31.07
aug3.g8363.t1	gi|302837193|ref|XP_002950156.1| hypothetical protein VOLCADRAFT_104565 [Volvox carteri f. nagariensis] gi|300264629|gb|EFJ48824.1| hypothetical protein VOLCADRAFT_104565 [Volvox carteri f. nagariensis]	14	135	73	194	1e-19	124	38.71
aug3.g8363.t1	gi|587704894|gb|EWZ51499.1| hypothetical protein FOZG_01565 [Fusarium oxysporum Fo47] gi|587719691|gb|EWZ91028.1| hypothetical protein FOWG_06768 [Fusarium oxysporum f. sp. lycopersici MN25]	50	224	39	207	1e-19	177	31.07
aug3.g8363.t1	gi|587754536|gb|EXA52252.1| hypothetical protein FOVG_00616 [Fusarium oxysporum f. sp. pisi HDV247]	49	223	39	207	1e-19	177	31.07
aug3.g8363.t1	gi|512198894|gb|EPE27728.1| Acyl-CoA N-acyltransferases (Nat) [Glarea lozoyensis ATCC 20868]	6	204	23	209	1e-19	200	32.5
aug3.g8363.t1	gi|587754535|gb|EXA52251.1| hypothetical protein FOVG_00616 [Fusarium oxysporum f. sp. pisi HDV247]	50	224	39	207	1e-19	177	31.07
aug3.g8363.t1	gi|395334642|gb|EJF67018.1| acyl-CoA N-acyltransferase [Dichomitus squalens LYAD-421 SS1]	7	196	10	199	2e-19	199	29.65
aug3.g8363.t1	gi|358366119|dbj|GAA82740.1| GNAT family acetyltransferase Nat4 [Aspergillus kawachii IFO 4308]	85	248	37	194	2e-19	165	30.91
aug3.g8363.t1	gi|71003520|ref|XP_756426.1| hypothetical protein UM00279.1 [Ustilago maydis 521] gi|46096031|gb|EAK81264.1| hypothetical protein UM00279.1 [Ustilago maydis 521]	1691	1856	44	194	2e-19	167	33.53
aug3.g8363.t1	gi|586724691|ref|XP_006849451.1| hypothetical protein AMTR_s00024p00072990 [Amborella trichopoda] gi|548853026|gb|ERN11032.1| hypothetical protein AMTR_s00024p00072990 [Amborella trichopoda]	61	229	68	211	2e-19	172	34.88
aug3.g8363.t1	gi|237837259|ref|XP_002367927.1| acetyltransferase domain-containing protein [Toxoplasma gondii ME49] gi|527312420|gb|EPT29050.1| acetyltransferase, GNAT family protein [Toxoplasma gondii ME49] gi|557739793|gb|ESS35675.1| acetyltransferase, GNAT family protein [Toxoplasma gondii VEG]	123	282	67	194	3e-19	160	36.88
aug3.g8363.t1	gi|568115980|gb|ETN38600.1| hypothetical protein HMPREF1541_06637 [Cyphellophora europaea CBS 101466]	25	214	32	209	3e-19	192	30.21
aug3.g8363.t1	gi|523577545|gb|EPR64180.1| acetyltransferase, GNAT family protein [Toxoplasma gondii GT1]	123	282	67	194	3e-19	160	36.88
aug3.g8363.t1	gi|514718743|ref|XP_004954069.1| PREDICTED: N-alpha-acetyltransferase 40-like isoform X1 [Setaria italica]	38	248	30	210	4e-19	215	33.49
aug3.g8363.t1	gi|358387709|gb|EHK25303.1| hypothetical protein TRIVIDRAFT_144179 [Trichoderma virens Gv29-8]	1	230	1	207	4e-19	232	31.47
aug3.g8363.t1	gi|551675151|ref|XP_005840330.1| hypothetical protein GUITHDRAFT_101053 [Guillardia theta CCMP2712] gi|428184495|gb|EKX53350.1| hypothetical protein GUITHDRAFT_101053 [Guillardia theta CCMP2712]	95	267	47	197	4e-19	175	32
aug3.g8363.t1	gi|357499289|ref|XP_003619933.1| N-acetyltransferase [Medicago truncatula] gi|355494948|gb|AES76151.1| N-acetyltransferase [Medicago truncatula]	19	245	10	207	4e-19	229	31.44
aug3.g8363.t1	gi|358391020|gb|EHK40425.1| hypothetical protein TRIATDRAFT_231033 [Trichoderma atroviride IMI 206040]	8	200	10	194	5e-19	195	31.79
aug3.g8363.t1	gi|350632168|gb|EHA20536.1| hypothetical protein ASPNIDRAFT_190873 [Aspergillus niger ATCC 1015]	1	141	52	194	5e-19	143	33.57
aug3.g8363.t1	gi|397572412|gb|EJK48245.1| hypothetical protein THAOC_32977 [Thalassiosira oceanica]	88	283	57	211	5e-19	197	30.96
aug3.g8363.t1	gi|121707041|ref|XP_001271714.1| GNAT family acetyltransferase Nat4, putative [Aspergillus clavatus NRRL 1] gi|119399862|gb|EAW10288.1| GNAT family acetyltransferase Nat4, putative [Aspergillus clavatus NRRL 1]	89	251	47	194	7e-19	164	29.27
aug3.g8363.t1	gi|528061345|gb|EPX70909.1| histone N-acetyltransferase [Schizosaccharomyces octosporus yFS286]	35	164	65	194	7e-19	131	37.4
aug3.g8363.t1	gi|115448969|ref|NP_001048264.1| Os02g0772300 [Oryza sativa Japonica Group] gi|46805364|dbj|BAD16865.1| GCN5-related N-acetyltransferase protein-like [Oryza sativa Japonica Group] gi|113537795|dbj|BAF10178.1| Os02g0772300 [Oryza sativa Japonica Group] gi|215701097|dbj|BAG92521.1| unnamed protein product [Oryza sativa Japonica Group]	32	223	15	183	7e-19	195	29.74
aug3.g8363.t1	gi|413939119|gb|AFW73670.1| hypothetical protein ZEAMMB73_468552 [Zea mays]	38	214	68	218	9e-19	179	34.64
aug3.g8363.t1	gi|125541303|gb|EAY87698.1| hypothetical protein OsI_09113 [Oryza sativa Indica Group]	32	278	15	218	1e-18	251	27.49
aug3.g8363.t1	gi|313219543|emb|CBY30466.1| unnamed protein product [Oikopleura dioica] gi|313226344|emb|CBY21488.1| unnamed protein product [Oikopleura dioica]	7	170	13	183	1e-18	174	33.33
aug3.g8363.t1	gi|561025943|gb|ESW24628.1| hypothetical protein PHAVU_004G146400g [Phaseolus vulgaris]	22	252	3	207	1e-18	233	28.76
aug3.g8363.t1	gi|545705513|ref|XP_005705076.1| N-acetyltransferase 11 [Galdieria sulphuraria] gi|452821527|gb|EME28556.1| N-acetyltransferase 11 [Galdieria sulphuraria]	76	231	69	214	2e-18	157	37.58
aug3.g8363.t1	gi|429847635|gb|ELA23215.1| GNAT family acetyltransferase [Colletotrichum gloeosporioides Nara gc5]	35	183	39	183	3e-18	150	32
aug3.g8363.t1	gi|145257169|ref|XP_001401634.1| GNAT family acetyltransferase Nat4 [Aspergillus niger CBS 513.88] gi|134058545|emb|CAK96433.1| unnamed protein product [Aspergillus niger]	84	246	42	194	3e-18	164	30.49
aug3.g8363.t1	gi|408388485|gb|EKJ68169.1| hypothetical protein FPSE_11636 [Fusarium pseudograminearum CS3096]	47	233	39	219	4e-18	189	28.04
aug3.g8363.t1	gi|453088312|gb|EMF16352.1| acyl-CoA N-acyltransferase, partial [Sphaerulina musiva SO2202]	4	158	57	209	4e-18	156	33.33
aug3.g8363.t1	gi|449439209|ref|XP_004137379.1| PREDICTED: N-alpha-acetyltransferase 40-like [Cucumis sativus] gi|449506702|ref|XP_004162823.1| PREDICTED: N-alpha-acetyltransferase 40-like [Cucumis sativus]	41	252	23	207	5e-18	213	29.58
aug3.g8363.t1	gi|380490842|emb|CCF35734.1| acetyltransferase [Colletotrichum higginsianum]	31	215	32	200	5e-18	186	30.65
aug3.g8363.t1	gi|392571237|gb|EIW64409.1| hypothetical protein TRAVEDRAFT_109407, partial [Trametes versicolor FP-101664 SS1]	4	140	55	183	6e-18	137	35.04
aug3.g8363.t1	gi|514718747|ref|XP_004954070.1| PREDICTED: N-alpha-acetyltransferase 40-like isoform X2 [Setaria italica]	73	238	72	210	7e-18	170	34.71
aug3.g8363.t1	gi|170594736|ref|XP_001902111.1| acetyltransferase, GNAT family protein [Brugia malayi] gi|158590408|gb|EDP29040.1| acetyltransferase, GNAT family protein [Brugia malayi]	35	197	50	207	7e-18	167	31.14
aug3.g8363.t1	gi|558856018|gb|ESU06101.1| hypothetical protein FGSG_11846 [Fusarium graminearum PH-1]	45	235	35	219	1e-17	193	27.46
aug3.g8363.t1	gi|159125082|gb|EDP50199.1| GNAT family acetyltransferase Nat4, putative [Aspergillus fumigatus A1163]	101	262	48	194	1e-17	163	28.22
aug3.g8363.t1	gi|19075554|ref|NP_588054.1| histone N-acetyltransferase Naa40 (predicted) [Schizosaccharomyces pombe 972h-] gi|74625836|sp|Q9USH6.1|YJQ4_SCHPO RecName: Full=Uncharacterized N-acetyltransferase C825.04c gi|6066739|emb|CAB58412.1| histone N-acetyltransferase Naa40 (predicted) [Schizosaccharomyces pombe]	33	184	49	200	1e-17	153	32.03
aug3.g8363.t1	gi|514718751|ref|XP_004954071.1| PREDICTED: N-alpha-acetyltransferase 40-like isoform X3 [Setaria italica]	38	227	30	194	2e-17	194	33.51
aug3.g8363.t1	gi|402085194|gb|EJT80092.1| hypothetical protein GGTG_00097 [Gaeumannomyces graminis var. tritici R3-111a-1]	75	233	39	194	2e-17	160	30.63
aug3.g8363.t1	gi|322695915|gb|EFY87715.1| GNAT family acetyltransferase Nat4 [Metarhizium acridum CQMa 102]	44	212	39	209	2e-17	172	31.98
aug3.g8363.t1	gi|336260693|ref|XP_003345140.1| hypothetical protein SMAC_07429 [Sordaria macrospora k-hell] gi|380096512|emb|CCC06560.1| unnamed protein product [Sordaria macrospora k-hell]	48	211	38	194	2e-17	165	32.73
aug3.g8363.t1	gi|571475458|ref|XP_006586637.1| PREDICTED: uncharacterized protein LOC100500318 isoform X1 [Glycine max]	26	254	13	207	2e-17	230	26.96
aug3.g8363.t1	gi|300175924|emb|CBK21920.2| unnamed protein product [Blastocystis hominis]	17	206	4	194	2e-17	198	27.78
aug3.g8363.t1	gi|328859039|gb|EGG08149.1| hypothetical protein MELLADRAFT_105094 [Melampsora larici-populina 98AG31]	1	155	76	198	2e-17	155	35.48
aug3.g8363.t1	gi|310796367|gb|EFQ31828.1| acetyltransferase [Colletotrichum graminicola M1.001]	31	241	34	214	2e-17	212	28.77
aug3.g8363.t1	gi|146323751|ref|XP_752005.2| GNAT family acetyltransferase Nat4 [Aspergillus fumigatus Af293] gi|129557554|gb|EAL89967.2| GNAT family acetyltransferase Nat4, putative [Aspergillus fumigatus Af293]	101	262	48	194	3e-17	163	28.22
aug3.g8363.t1	gi|440637550|gb|ELR07469.1| hypothetical protein GMDG_08438 [Pseudogymnoascus destructans 20631-21]	12	224	24	213	3e-17	214	28.5
aug3.g8363.t1	gi|294875998|ref|XP_002767502.1| conserved hypothetical protein [Perkinsus marinus ATCC 50983] gi|239869162|gb|EER00220.1| conserved hypothetical protein [Perkinsus marinus ATCC 50983]	38	197	48	194	3e-17	160	31.25
aug3.g8363.t1	gi|317146054|ref|XP_003189766.1| GNAT family acetyltransferase Nat4 [Aspergillus oryzae RIB40]	78	270	44	212	3e-17	194	28.87
aug3.g8363.t1	gi|156087771|ref|XP_001611292.1| acetyltransferase, GNAT family protein [Babesia bovis] gi|154798546|gb|EDO07724.1| acetyltransferase, GNAT family protein [Babesia bovis]	16	205	9	194	4e-17	193	31.61
aug3.g8363.t1	gi|521730670|gb|EPQ60753.1| hypothetical protein GLOTRDRAFT_135380 [Gloeophyllum trabeum ATCC 11539]	37	188	55	194	5e-17	153	32.68
aug3.g8363.t1	gi|255076637|ref|XP_002501993.1| predicted protein [Micromonas sp. RCC299] gi|226517258|gb|ACO63251.1| predicted protein [Micromonas sp. RCC299]	48	202	43	181	5e-17	155	30.97
aug3.g8363.t1	gi|558000497|gb|EST09897.1| hypothetical protein PSEUBRA_SCAF1g00352 [Pseudozyma sp. GHG001]	1597	1764	47	199	5e-17	169	33.14
aug3.g8363.t1	gi|71026252|ref|XP_762808.1| hypothetical protein [Theileria parva strain Muguga] gi|68349760|gb|EAN30525.1| hypothetical protein TP03_0684 [Theileria parva]	1	124	76	194	5e-17	125	39.2
aug3.g8363.t1	gi|399218377|emb|CCF75264.1| unnamed protein product [Babesia microti strain RI]	60	198	65	202	7e-17	144	33.33
aug3.g8363.t1	gi|406868783|gb|EKD21820.1| acetyltransferase [Marssonina brunnea f. sp. 'multigermtubi' MB_m1]	42	185	52	194	7e-17	145	33.79
aug3.g8363.t1	gi|242063216|ref|XP_002452897.1| hypothetical protein SORBIDRAFT_04g034570 [Sorghum bicolor] gi|241932728|gb|EES05873.1| hypothetical protein SORBIDRAFT_04g034570 [Sorghum bicolor]	9	170	87	218	1e-16	163	33.13
aug3.g8363.t1	gi|452989793|gb|EME89548.1| hypothetical protein MYCFIDRAFT_27838, partial [Pseudocercospora fijiensis CIRAD86]	30	185	56	200	1e-16	157	31.85
aug3.g8363.t1	gi|460391706|ref|XP_004241460.1| PREDICTED: N-alpha-acetyltransferase 40-like [Solanum lycopersicum]	9	157	87	210	1e-16	149	35.57
aug3.g8363.t1	gi|502183916|ref|XP_004517244.1| PREDICTED: N-alpha-acetyltransferase 40-like isoform X3 [Cicer arietinum]	31	218	11	182	2e-16	197	33.5
aug3.g8363.t1	gi|384496656|gb|EIE87147.1| hypothetical protein RO3G_11858 [Rhizopus delemar RA 99-880]	1	107	96	194	2e-16	109	42.2
aug3.g8363.t1	gi|322712072|gb|EFZ03645.1| GNAT family acetyltransferase Nat4, putative [Metarhizium anisopliae ARSEF 23]	51	219	39	209	2e-16	172	31.4
aug3.g8363.t1	gi|587914746|gb|EXC02512.1| N-alpha-acetyltransferase 40 [Morus notabilis]	9	140	87	194	2e-16	132	36.36
aug3.g8363.t1	gi|407916367|gb|EKG09740.1| hypothetical protein MPH_13173 [Macrophomina phaseolina MS6]	74	306	8	209	3e-16	238	25.63
aug3.g8363.t1	gi|551667355|ref|XP_005836438.1| hypothetical protein GUITHDRAFT_136122 [Guillardia theta CCMP2712] gi|428180591|gb|EKX49458.1| hypothetical protein GUITHDRAFT_136122 [Guillardia theta CCMP2712]	45	210	32	185	3e-16	169	31.95
aug3.g8363.t1	gi|399169284|emb|CCE29802.1| uncharacterized protein CPUR_03649 [Claviceps purpurea 20.1]	63	216	56	209	3e-16	157	35.03
aug3.g8363.t1	gi|539430932|gb|ERF68126.1| hypothetical protein EPUS_06937 [Endocarpon pusillum Z07020]	23	243	8	207	3e-16	223	26.91
aug3.g8363.t1	gi|528292412|emb|CCU81871.1| GNAT family acetyltransferase [Blumeria graminis f. sp. hordei DH14]	54	227	36	209	6e-16	177	31.64
aug3.g8363.t1	gi|315051854|ref|XP_003175301.1| hypothetical protein MGYG_02830 [Arthroderma gypseum CBS 118893] gi|311340616|gb|EFQ99818.1| hypothetical protein MGYG_02830 [Arthroderma gypseum CBS 118893]	92	243	52	194	6e-16	153	33.33
aug3.g8363.t1	gi|125583844|gb|EAZ24775.1| hypothetical protein OsJ_08549 [Oryza sativa Japonica Group]	32	236	15	183	7e-16	208	27.88
aug3.g8363.t1	gi|345571403|gb|EGX54217.1| hypothetical protein AOL_s00004g250 [Arthrobotrys oligospora ATCC 24927]	79	216	60	194	9e-16	139	35.97
aug3.g8363.t1	gi|402217843|gb|EJT97922.1| hypothetical protein DACRYDRAFT_84258 [Dacryopinax sp. DJM-731 SS1]	2	213	9	200	1e-15	216	29.17
aug3.g8363.t1	gi|521781839|gb|EPQ67946.1| hypothetical protein BGT96224_2534 [Blumeria graminis f. sp. tritici 96224]	53	227	35	209	1e-15	178	29.78
aug3.g8363.t1	gi|403174629|ref|XP_003333578.2| hypothetical protein PGTG_15000 [Puccinia graminis f. sp. tritici CRL 75-36-700-3] gi|375171055|gb|EFP89159.2| hypothetical protein PGTG_15000 [Puccinia graminis f. sp. tritici CRL 75-36-700-3]	1	132	76	194	1e-15	133	37.59
aug3.g8363.t1	gi|521588823|gb|EPQ32357.1| hypothetical protein PFL1_00553 [Pseudozyma flocculosa PF-1]	528	695	52	197	1e-15	169	29.59
aug3.g8363.t1	gi|565937501|gb|ETI26687.1| hypothetical protein G647_10347 [Cladophialophora carrionii CBS 160.54]	14	224	2	207	2e-15	223	28.25
aug3.g8363.t1	gi|357622200|gb|EHJ73764.1| hypothetical protein KGM_09815 [Danaus plexippus]	12	140	3	131	2e-15	129	31.01
aug3.g8363.t1	gi|485924231|gb|EOD49110.1| putative gnat family acetyltransferase nat4 protein [Neofusicoccum parvum UCRNP2]	99	289	52	209	2e-15	192	28.12
aug3.g8363.t1	gi|123453232|ref|XP_001314637.1| acetyltransferase, GNAT family protein [Trichomonas vaginalis G3] gi|121897193|gb|EAY02322.1| acetyltransferase, GNAT family protein [Trichomonas vaginalis G3]	35	197	27	194	2e-15	169	27.22
aug3.g8363.t1	gi|412986148|emb|CCO17348.1| predicted protein [Bathycoccus prasinos]	63	223	68	209	2e-15	166	29.52
aug3.g8363.t1	gi|298715581|emb|CBJ28134.1| conserved unknown protein [Ectocarpus siliculosus]	74	302	50	207	3e-15	229	27.07
aug3.g8363.t1	gi|119500888|ref|XP_001267201.1| GNAT family acetyltransferase Nat4, putative [Neosartorya fischeri NRRL 181] gi|119415366|gb|EAW25304.1| GNAT family acetyltransferase Nat4, putative [Neosartorya fischeri NRRL 181]	77	251	39	194	3e-15	176	26.14
aug3.g8363.t1	gi|378725787|gb|EHY52246.1| GNAT family acetyltransferase Nat4 [Exophiala dermatitidis NIH/UT8656]	9	200	30	207	4e-15	193	29.53
aug3.g8363.t1	gi|395736664|ref|XP_003776786.1| PREDICTED: LOW QUALITY PROTEIN: N-alpha-acetyltransferase 40-like [Pongo abelii]	21	207	7	193	4e-15	195	27.69
aug3.g8363.t1	gi|259481614|tpe|CBF75298.1| TPA: GNAT family acetyltransferase Nat4, putative (AFU_orthologue; AFUA_4G08210) [Aspergillus nidulans FGSC A4]	20	178	52	194	4e-15	160	29.38
aug3.g8363.t1	gi|67526735|ref|XP_661429.1| hypothetical protein AN3825.2 [Aspergillus nidulans FGSC A4] gi|40739900|gb|EAA59090.1| hypothetical protein AN3825.2 [Aspergillus nidulans FGSC A4]	121	279	52	194	7e-15	160	29.38
aug3.g8363.t1	gi|528502987|ref|XP_005173515.1| PREDICTED: N-alpha-acetyltransferase 40-like isoform X2 [Danio rerio]	8	136	3	131	8e-15	129	28.68
aug3.g8363.t1	gi|588906099|gb|EXF85712.1| acetyltransferase [Colletotrichum fioriniae PJ7]	24	245	27	214	9e-15	223	29.15
aug3.g8363.t1	gi|528502985|ref|XP_005173514.1| PREDICTED: N-alpha-acetyltransferase 40-like isoform X1 [Danio rerio]	15	143	3	131	9e-15	129	28.68
aug3.g8363.t1	gi|409051705|gb|EKM61181.1| hypothetical protein PHACADRAFT_134503 [Phanerochaete carnosa HHB-10118-sp]	11	154	50	181	1e-14	144	32.64
aug3.g8363.t1	gi|296811040|ref|XP_002845858.1| N-acetyltransferase 11 [Arthroderma otae CBS 113480] gi|238843246|gb|EEQ32908.1| N-acetyltransferase 11 [Arthroderma otae CBS 113480]	60	231	28	194	1e-14	177	28.81
aug3.g8363.t1	gi|123413615|ref|XP_001304312.1| MGC78821 protein [Trichomonas vaginalis G3] gi|121885755|gb|EAX91382.1| MGC78821 protein, putative [Trichomonas vaginalis G3]	24	190	24	194	1e-14	173	28.32
aug3.g8363.t1	gi|512188710|gb|EPE04480.1| gnat family acetyltransferase [Ophiostoma piceae UAMH 11346]	5	177	34	194	2e-14	174	26.44
aug3.g8363.t1	gi|473878239|gb|EMS47909.1| N-alpha-acetyltransferase 40, NatD catalytic subunit [Triticum urartu]	15	221	3	174	2e-14	212	30.66
aug3.g8363.t1	gi|400603096|gb|EJP70694.1| Acyl-CoA N-acyltransferase [Beauveria bassiana ARSEF 2860]	1	171	60	209	3e-14	172	28.49
aug3.g8363.t1	gi|50545627|ref|XP_500352.1| YALI0B00638p [Yarrowia lipolytica] gi|49646218|emb|CAG82566.1| YALI0B00638p [Yarrowia lipolytica CLIB122]	12	137	68	196	5e-14	129	34.11
aug3.g8363.t1	gi|477588660|gb|ENI05738.1| hypothetical protein COCC4DRAFT_136215 [Bipolaris maydis ATCC 48331]	17	209	35	209	6e-14	194	26.29
aug3.g8363.t1	gi|564258477|ref|XP_006268173.1| PREDICTED: N-alpha-acetyltransferase 40 [Alligator mississippiensis]	63	224	48	194	7e-14	167	31.14
aug3.g8363.t1	gi|258578097|ref|XP_002543230.1| conserved hypothetical protein [Uncinocarpus reesii 1704] gi|237903496|gb|EEP77897.1| conserved hypothetical protein [Uncinocarpus reesii 1704]	118	274	52	194	9e-14	158	31.01
aug3.g8363.t1	gi|326477697|gb|EGE01707.1| GNAT family acetyltransferase Nat4 [Trichophyton equinum CBS 127.97]	85	240	48	194	1e-13	157	31.21
aug3.g8363.t1	gi|326473235|gb|EGD97244.1| hypothetical protein TESG_04656 [Trichophyton tonsurans CBS 112818]	78	233	48	194	1e-13	157	31.21
aug3.g8363.t1	gi|540383406|gb|AFR94899.2| hypothetical protein CNAG_01247 [Cryptococcus neoformans var. grubii H99]	29	224	44	207	1e-13	199	29.65
aug3.g8363.t1	gi|327296457|ref|XP_003232923.1| hypothetical protein TERG_06913 [Trichophyton rubrum CBS 118892] gi|326465234|gb|EGD90687.1| hypothetical protein TERG_06913 [Trichophyton rubrum CBS 118892]	36	207	28	194	2e-13	177	31.07
aug3.g8363.t1	gi|388852390|emb|CCF54005.1| uncharacterized protein UHOR_00437 [Ustilago hordei]	460	614	56	194	2e-13	156	32.05
aug3.g8363.t1	gi|574993522|gb|ETW54637.1| hypothetical protein PFUGPA_03244 [Plasmodium falciparum Palo Alto/Uganda]	121	268	66	194	3e-13	149	30.2
aug3.g8363.t1	gi|302502885|ref|XP_003013403.1| GNAT family acetyltransferase Nat4, putative [Arthroderma benhamiae CBS 112371] gi|291176967|gb|EFE32763.1| GNAT family acetyltransferase Nat4, putative [Arthroderma benhamiae CBS 112371]	30	200	28	194	3e-13	177	30.51
aug3.g8363.t1	gi|576929825|gb|EUC43422.1| hypothetical protein COCMIDRAFT_100858 [Bipolaris oryzae ATCC 44560]	18	210	36	209	3e-13	194	25.77
aug3.g8363.t1	gi|213407810|ref|XP_002174676.1| conserved hypothetical protein [Schizosaccharomyces japonicus yFS275] gi|212002723|gb|EEB08383.1| histone N-acetyltransferase [Schizosaccharomyces japonicus yFS275]	36	164	67	194	3e-13	130	33.85
aug3.g8363.t1	gi|302695369|ref|XP_003037363.1| hypothetical protein SCHCODRAFT_49240 [Schizophyllum commune H4-8] gi|300111060|gb|EFJ02461.1| hypothetical protein SCHCODRAFT_49240 [Schizophyllum commune H4-8]	3	95	83	171	4e-13	93	37.63
aug3.g8363.t1	gi|551577963|ref|XP_005774583.1| hypothetical protein EMIHUDRAFT_207283 [Emiliania huxleyi CCMP1516] gi|485626439|gb|EOD22154.1| hypothetical protein EMIHUDRAFT_207283 [Emiliania huxleyi CCMP1516]	59	228	32	193	4e-13	171	26.32
aug3.g8363.t1	gi|183234835|ref|XP_001914091.1| acetyltransferase [Entamoeba histolytica HM-1:IMSS] gi|169800884|gb|EDS89133.1| acetyltransferase, putative [Entamoeba histolytica HM-1:IMSS] gi|449705998|gb|EMD45932.1| acetyltransferase, putative [Entamoeba histolytica KU27] gi|480527651|gb|ENY65975.1| acetyltransferase, putative [Entamoeba histolytica HM-1:IMSS-A]	38	156	57	181	4e-13	125	30.4
aug3.g8363.t1	gi|514696366|ref|XP_004995753.1| hypothetical protein PTSG_03167 [Salpingoeca rosetta] gi|326436947|gb|EGD82517.1| hypothetical protein PTSG_03167 [Salpingoeca rosetta]	74	219	54	196	5e-13	150	31.33
aug3.g8363.t1	gi|578489757|gb|EUN27179.1| hypothetical protein COCVIDRAFT_98895 [Bipolaris victoriae FI3]	17	209	35	209	6e-13	194	27.32
aug3.g8363.t1	gi|226291525|gb|EEH46953.1| conserved hypothetical protein [Paracoccidioides brasiliensis Pb18]	70	245	31	194	7e-13	184	26.63
aug3.g8363.t1	gi|167381789|ref|XP_001735856.1| N-acetyltransferase [Entamoeba dispar SAW760] gi|165901978|gb|EDR27928.1| N-acetyltransferase, putative [Entamoeba dispar SAW760]	38	156	57	181	8e-13	125	30.4
aug3.g8363.t1	gi|300175925|emb|CBK21921.2| unnamed protein product [Blastocystis hominis]	137	314	19	184	8e-13	178	25.84
aug3.g8363.t1	gi|576924477|gb|EUC38586.1| hypothetical protein COCCADRAFT_82713 [Bipolaris zeicola 26-R-13]	17	209	35	209	9e-13	194	26.8
aug3.g8363.t1	gi|302657955|ref|XP_003020688.1| GNAT family acetyltransferase Nat4, putative [Trichophyton verrucosum HKI 0517] gi|291184545|gb|EFE40070.1| GNAT family acetyltransferase Nat4, putative [Trichophyton verrucosum HKI 0517]	61	232	28	194	1e-12	177	29.94
aug3.g8363.t1	gi|225679772|gb|EEH18056.1| conserved hypothetical protein [Paracoccidioides brasiliensis Pb03]	46	227	24	194	2e-12	191	25.65
aug3.g8363.t1	gi|320035908|gb|EFW17848.1| conserved hypothetical protein [Coccidioides posadasii str. Silveira]	84	240	52	194	2e-12	160	30.63
aug3.g8363.t1	gi|392866484|gb|EJB11126.1| GNAT family acetyltransferase Nat4 [Coccidioides immitis RS]	84	240	52	194	2e-12	160	30.63
aug3.g8363.t1	gi|569007802|ref|XP_006527399.1| PREDICTED: N-alpha-acetyltransferase 40 isoform X1 [Mus musculus]	9	146	4	194	3e-12	191	25.13
aug3.g8363.t1	gi|303321233|ref|XP_003070611.1| GNAT family acetyltransferase, putative [Coccidioides posadasii C735 delta SOWgp] gi|240110307|gb|EER28466.1| GNAT family acetyltransferase, putative [Coccidioides posadasii C735 delta SOWgp]	138	294	52	194	3e-12	160	30.63
aug3.g8363.t1	gi|299755614|ref|XP_001828773.2| hypothetical protein CC1G_06759 [Coprinopsis cinerea okayama7#130] gi|298411304|gb|EAU93039.2| hypothetical protein CC1G_06759 [Coprinopsis cinerea okayama7#130]	4	135	83	209	4e-12	135	37.78
aug3.g8363.t1	gi|148701348|gb|EDL33295.1| mCG14898, isoform CRA_a [Mus musculus]	20	158	3	194	4e-12	192	25
aug3.g8363.t1	gi|327350720|gb|EGE79577.1| GNAT family acetyltransferase Nat4 [Ajellomyces dermatitidis ATCC 18188]	135	299	64	215	4e-12	166	28.92
aug3.g8363.t1	gi|194382822|dbj|BAG64581.1| unnamed protein product [Homo sapiens]	4	129	37	194	5e-12	158	28.48
aug3.g8363.t1	gi|34849761|gb|AAH58212.1| N-acetyltransferase 11 [Mus musculus]	21	82	133	194	5e-12	62	51.61
aug3.g8363.t1	gi|115397939|ref|XP_001214561.1| predicted protein [Aspergillus terreus NIH2624] gi|114192752|gb|EAU34452.1| predicted protein [Aspergillus terreus NIH2624]	81	242	47	194	6e-12	163	28.22
aug3.g8363.t1	gi|330925632|ref|XP_003301128.1| hypothetical protein PTT_12560 [Pyrenophora teres f. teres 0-1] gi|311324402|gb|EFQ90800.1| hypothetical protein PTT_12560 [Pyrenophora teres f. teres 0-1]	1	207	21	209	6e-12	208	26.44
aug3.g8363.t1	gi|575071670|gb|ETW87280.1| hypothetical protein HETIRDRAFT_305325, partial [Heterobasidion irregulare TC 32-1]	1	100	83	173	7e-12	100	34
aug3.g8363.t1	gi|557727343|dbj|GAD94037.1| GNAT family acetyltransferase Nat4, putative [Byssochlamys spectabilis No. 5]	110	290	56	207	9e-12	182	26.92
aug3.g8363.t1	gi|526197476|gb|EPS38746.1| hypothetical protein H072_7473 [Dactylellina haptotyla CBS 200.50]	83	232	57	194	1e-11	151	29.8
aug3.g8363.t1	gi|527244356|ref|XP_005140525.1| PREDICTED: N-alpha-acetyltransferase 40-like, partial [Melopsittacus undulatus]	1	62	133	194	1e-11	62	50
aug3.g8363.t1	gi|568437561|ref|XP_006454993.1| acyl-CoA N-acetyltransferase [Agaricus bisporus var. bisporus H97] gi|426202106|gb|EKV52029.1| acyl-CoA N-acetyltransferase [Agaricus bisporus var. bisporus H97]	32	170	52	170	1e-11	139	28.78
aug3.g8363.t1	gi|295668154|ref|XP_002794626.1| conserved hypothetical protein [Paracoccidioides sp. 'lutzii' Pb01] gi|226286042|gb|EEH41608.1| conserved hypothetical protein [Paracoccidioides sp. 'lutzii' Pb01]	87	248	52	194	2e-11	163	26.38
aug3.g8363.t1	gi|525030581|ref|XP_005062675.1| PREDICTED: N-alpha-acetyltransferase 40 [Ficedula albicollis]	83	210	10	186	3e-11	177	25.42
aug3.g8363.t1	gi|66475460|ref|XP_627546.1| acetyltransferase, GNAT family [Cryptosporidium parvum Iowa II] gi|46228998|gb|EAK89847.1| acetyltransferase, GNAT family [Cryptosporidium parvum Iowa II]	70	249	59	205	4e-11	185	27.57
aug3.g8363.t1	gi|471916299|emb|CCO26234.1| hypothetical protein BN14_00254 [Rhizoctonia solani AG-1 IB]	88	207	67	178	5e-11	120	31.67
aug3.g8363.t1	gi|303277457|ref|XP_003058022.1| predicted protein [Micromonas pusilla CCMP1545] gi|226460679|gb|EEH57973.1| predicted protein [Micromonas pusilla CCMP1545]	74	237	68	207	5e-11	167	28.14
aug3.g8363.t1	gi|67588245|ref|XP_665344.1| hypothetical protein [Cryptosporidium hominis TU502]	70	249	59	205	5e-11	185	27.57
aug3.g8363.t1	gi|525584393|gb|EPS30643.1| hypothetical protein PDE_05595 [Penicillium oxalicum 114-2]	72	247	44	194	5e-11	179	25.7
aug3.g8363.t1	gi|393218383|gb|EJD03871.1| hypothetical protein FOMMEDRAFT_146015 [Fomitiporia mediterranea MF3/22]	1	134	76	198	5e-11	135	33.33
aug3.g8363.t1	gi|546320035|ref|XP_005717183.1| unnamed protein product [Chondrus crispus] gi|507113755|emb|CDF37364.1| unnamed protein product [Chondrus crispus]	77	196	76	194	1e-10	120	30.83
aug3.g8363.t1	gi|351713191|gb|EHB16110.1| N-acetyltransferase 11 [Heterocephalus glaber]	58	118	134	194	2e-10	61	50.82
aug3.g8363.t1	gi|582955577|gb|EWC43820.1| hypothetical protein DRE_07329 [Drechslerella stenobrocha 248]	69	239	44	194	2e-10	172	26.74
aug3.g8363.t1	gi|116200688|ref|XP_001226156.1| hypothetical protein CHGG_10889 [Chaetomium globosum CBS 148.51] gi|88175603|gb|EAQ83071.1| hypothetical protein CHGG_10889 [Chaetomium globosum CBS 148.51]	32	148	30	142	4e-10	117	30.77
aug3.g8363.t1	gi|588258793|ref|XP_006958557.1| hypothetical protein WALSEDRAFT_60481 [Wallemia sebi CBS 633.66] gi|388581222|gb|EIM21532.1| hypothetical protein WALSEDRAFT_60481 [Wallemia sebi CBS 633.66]	46	176	66	194	4e-10	134	32.09
aug3.g8363.t1	gi|482803928|gb|EOA81053.1| hypothetical protein SETTUDRAFT_99803 [Setosphaeria turcica Et28A]	15	215	33	211	4e-10	202	25.74
aug3.g8363.t1	gi|531981989|gb|EQL32576.1| hypothetical protein BDFG_05308 [Ajellomyces dermatitidis ATCC 26199]	144	332	64	215	4e-10	190	27.37
aug3.g8363.t1	gi|239611034|gb|EEQ88021.1| GNAT family acetyltransferase Nat4 [Ajellomyces dermatitidis ER-3]	135	323	64	215	4e-10	190	27.37
aug3.g8363.t1	gi|255080736|ref|XP_002503941.1| predicted protein [Micromonas sp. RCC299] gi|226519208|gb|ACO65199.1| predicted protein [Micromonas sp. RCC299]	56	229	32	178	4e-10	179	25.14
aug3.g8363.t1	gi|261206012|ref|XP_002627743.1| GNAT family acetyltransferase Nat4 [Ajellomyces dermatitidis SLH14081] gi|239592802|gb|EEQ75383.1| GNAT family acetyltransferase Nat4 [Ajellomyces dermatitidis SLH14081]	116	304	64	215	5e-10	190	27.37
aug3.g8363.t1	gi|321257947|ref|XP_003193757.1| hypothetical protein CGB_D6350C [Cryptococcus gattii WM276] gi|317460227|gb|ADV21970.1| hypothetical protein CNBD2680 [Cryptococcus gattii WM276]	75	184	110	207	6e-10	111	36.04
aug3.g8363.t1	gi|573985407|ref|XP_006670624.1| GNAT family acetyltransferase Nat4, putative [Cordyceps militaris CM01] gi|346321660|gb|EGX91259.1| GNAT family acetyltransferase Nat4, putative [Cordyceps militaris CM01]	29	232	22	193	9e-10	205	25.85
aug3.g8363.t1	gi|471206367|ref|XP_004259936.1| hypothetical protein EIN_054500 [Entamoeba invadens IP1] gi|440300718|gb|ELP93165.1| hypothetical protein EIN_054500 [Entamoeba invadens IP1]	26	156	41	181	9e-10	146	28.08
aug3.g8363.t1	gi|471916298|emb|CCO26233.1| hypothetical protein BN14_00253 [Rhizoctonia solani AG-1 IB]	1	228	1	213	1e-09	236	28.39
aug3.g8363.t1	gi|584414978|emb|CDM26668.1| Acyl-CoA N-acyltransferase [Penicillium roqueforti]	86	287	56	209	2e-09	203	23.15
aug3.g8363.t1	gi|325087822|gb|EGC41132.1| GNAT family acetyltransferase Nat4 [Ajellomyces capsulatus H88]	116	285	52	194	3e-09	171	24.56
aug3.g8363.t1	gi|154275588|ref|XP_001538645.1| predicted protein [Ajellomyces capsulatus NAm1] gi|150415085|gb|EDN10447.1| predicted protein [Ajellomyces capsulatus NAm1]	119	288	52	194	3e-09	171	24.56
aug3.g8363.t1	gi|505759698|gb|EOR03789.1| N-alpha-acetyltransferase 40 [Wallemia ichthyophaga EXF-994]	49	191	68	204	4e-09	146	33.56
aug3.g8363.t1	gi|350295094|gb|EGZ76079.1| hypothetical protein NEUTE2DRAFT_76150 [Neurospora tetrasperma FGSC 2509]	193	301	38	142	4e-09	109	32.11
aug3.g8363.t1	gi|134110790|ref|XP_775859.1| hypothetical protein CNBD2680 [Cryptococcus neoformans var. neoformans B-3501A] gi|50258525|gb|EAL21212.1| hypothetical protein CNBD2680 [Cryptococcus neoformans var. neoformans B-3501A]	83	171	110	194	4e-09	90	37.78
aug3.g8363.t1	gi|240281672|gb|EER45175.1| GNAT family acetyltransferase Nat4 [Ajellomyces capsulatus H143]	114	288	43	194	5e-09	180	25.56
aug3.g8363.t1	gi|158298564|ref|XP_318745.2| AGAP009686-PA [Anopheles gambiae str. PEST] gi|157013944|gb|EAA14553.2| AGAP009686-PA [Anopheles gambiae str. PEST]	72	216	69	205	5e-09	146	28.77
aug3.g8363.t1	gi|242796667|ref|XP_002482847.1| GNAT family acetyltransferase Nat4, putative [Talaromyces stipitatus ATCC 10500] gi|218719435|gb|EED18855.1| GNAT family acetyltransferase Nat4, putative [Talaromyces stipitatus ATCC 10500]	210	313	110	207	7e-09	105	35.24
aug3.g8363.t1	gi|537259413|gb|ERE89703.1| N-alpha-acetyltransferase 40, NatD catalytic subunit-like protein [Cricetulus griseus]	24	87	118	181	7e-09	64	46.88
aug3.g8363.t1	gi|336467301|gb|EGO55465.1| hypothetical protein NEUTE1DRAFT_102894 [Neurospora tetrasperma FGSC 2508]	172	280	38	142	1e-08	109	32.11
aug3.g8363.t1	gi|85093096|ref|XP_959627.1| hypothetical protein NCU06037 [Neurospora crassa OR74A]	183	291	38	142	1e-08	109	32.11
aug3.g8363.t1	gi|189193499|ref|XP_001933088.1| conserved hypothetical protein [Pyrenophora tritici-repentis Pt-1C-BFP] gi|187978652|gb|EDU45278.1| conserved hypothetical protein [Pyrenophora tritici-repentis Pt-1C-BFP]	38	207	60	209	1e-08	171	26.9
aug3.g8363.t1	gi|225556809|gb|EEH05097.1| conserved hypothetical protein [Ajellomyces capsulatus G186AR]	103	272	52	194	2e-08	171	25.73
aug3.g8363.t1	gi|169601114|ref|XP_001793979.1| hypothetical protein SNOG_03413 [Phaeosphaeria nodorum SN15] gi|111067498|gb|EAT88618.1| hypothetical protein SNOG_03413 [Phaeosphaeria nodorum SN15]	168	333	50	209	5e-08	167	27.54
aug3.g8363.t1	gi|440470478|gb|ELQ39546.1| hypothetical protein OOU_Y34scaffold00493g11 [Magnaporthe oryzae Y34] gi|440483287|gb|ELQ63702.1| hypothetical protein OOW_P131scaffold00954g11 [Magnaporthe oryzae P131]	37	138	39	137	6e-08	102	28.43
aug3.g8363.t1	gi|574986326|gb|ETW47649.1| hypothetical protein PFMALIP_04340 [Plasmodium falciparum MaliPS096_E11]	121	312	66	194	8e-08	193	23.83
aug3.g8363.t1	gi|449298877|gb|EMC94892.1| hypothetical protein BAUCODRAFT_45698, partial [Baudoinia compniacensis UAMH 10762]	5	167	64	209	9e-08	164	29.88
aug3.g8363.t1	gi|221058925|ref|XP_002260108.1| Acetyltransferase, (GNAT) family [Plasmodium knowlesi strain H] gi|193810181|emb|CAQ41375.1| Acetyltransferase, (GNAT) family, putative [Plasmodium knowlesi strain H]	128	334	66	209	1e-07	209	24.4
aug3.g8363.t1	gi|577145874|gb|EUD69163.1| hypothetical protein C922_00026 [Plasmodium inui San Antonio 1]	133	337	68	209	1e-07	205	23.41
aug3.g8363.t1	gi|589109511|ref|XP_006966778.1| predicted protein [Trichoderma reesei QM6a] gi|340516946|gb|EGR47192.1| predicted protein [Trichoderma reesei QM6a]	48	154	38	142	3e-07	108	28.7
aug3.g8363.t1	gi|457873825|ref|XP_004223776.1| N-acetyltransferase [Plasmodium cynomolgi strain B] gi|389585098|dbj|GAB67829.1| N-acetyltransferase [Plasmodium cynomolgi strain B]	1	109	106	201	3e-07	111	29.73
aug3.g8363.t1	gi|574999143|gb|ETW59636.1| hypothetical protein PFMC_04446 [Plasmodium falciparum CAMP/Malaysia]	44	131	111	194	3e-07	89	33.71
aug3.g8363.t1	gi|82541349|ref|XP_724921.1| acetyltransferase [Plasmodium yoelii yoelii 17XNL] gi|23479741|gb|EAA16486.1| acetyltransferase, GNAT family, putative [Plasmodium yoelii yoelii]	184	271	111	194	3e-07	89	34.83
aug3.g8363.t1	gi|70932994|ref|XP_737935.1| hypothetical protein [Plasmodium chabaudi chabaudi] gi|56513738|emb|CAH81583.1| conserved hypothetical protein [Plasmodium chabaudi chabaudi]	195	283	110	194	3e-07	90	35.56
aug3.g8363.t1	gi|149237426|ref|XP_001524590.1| hypothetical protein LELG_04562 [Lodderomyces elongisporus NRRL YB-4239] gi|146452125|gb|EDK46381.1| hypothetical protein LELG_04562 [Lodderomyces elongisporus NRRL YB-4239]	44	203	46	194	3e-07	164	28.05
aug3.g8363.t1	gi|212536708|ref|XP_002148510.1| GNAT family acetyltransferase Nat4, putative [Talaromyces marneffei ATCC 18224] gi|210070909|gb|EEA24999.1| GNAT family acetyltransferase Nat4, putative [Talaromyces marneffei ATCC 18224]	183	308	88	207	4e-07	127	29.92
aug3.g8363.t1	gi|564281542|gb|ETB62925.1| hypothetical protein YYC_00550 [Plasmodium yoelii 17X]	225	312	111	194	4e-07	89	34.83
aug3.g8363.t1	gi|361128443|gb|EHL00378.1| putative Uncharacterized N-acetyltransferase [Glarea lozoyensis 74030]	6	130	23	142	5e-07	125	28.8
aug3.g8363.t1	gi|320593017|gb|EFX05426.1| gcn5-related n-acetyltransferase [Grosmannia clavigera kw1407]	40	222	40	194	5e-07	184	25.54
aug3.g8363.t1	gi|579117551|gb|EUR66231.1| hypothetical protein PFBG_04519 [Plasmodium falciparum 7G8]	152	321	58	194	6e-07	171	24.56
aug3.g8363.t1	gi|579330348|gb|EUT81271.1| hypothetical protein PFAG_04485 [Plasmodium falciparum Santa Lucia]	152	321	58	194	6e-07	171	24.56
aug3.g8363.t1	gi|156099266|ref|XP_001615635.1| N-acetyltransferase [Plasmodium vivax Sal-1] gi|148804509|gb|EDL45908.1| N-acetyltransferase, putative [Plasmodium vivax]	239	350	109	216	6e-07	119	31.09
aug3.g8363.t1	gi|167537648|ref|XP_001750492.1| hypothetical protein [Monosiga brevicollis MX1] gi|163771032|gb|EDQ84706.1| predicted protein [Monosiga brevicollis MX1]	3	109	71	174	7e-07	107	39.25
aug3.g8363.t1	gi|574748672|gb|ETW16980.1| hypothetical protein PFFVO_04085 [Plasmodium falciparum Vietnam Oak-Knoll (FVO)] gi|574966404|gb|ETW29564.1| hypothetical protein PFFCH_03037 [Plasmodium falciparum FCH/4] gi|574969881|gb|ETW32749.1| hypothetical protein PFTANZ_06533 [Plasmodium falciparum Tanzania (2000708)] gi|574979230|gb|ETW41013.1| hypothetical protein PFNF135_04648 [Plasmodium falciparum NF135/5.…	189	328	80	194	9e-07	141	25.53
aug3.g8363.t1	gi|124513234|ref|XP_001349973.1| acetyltransferase, GNAT family, putative [Plasmodium falciparum 3D7] gi|23615390|emb|CAD52381.1| acetyltransferase, GNAT family, putative [Plasmodium falciparum 3D7] gi|583223849|gb|EWC86766.1| hypothetical protein PFNF54_04319 [Plasmodium falciparum NF54]	189	328	80	194	9e-07	141	25.53
aug3.g8363.t1	gi|583213156|gb|EWC74760.1| hypothetical protein C923_04562 [Plasmodium falciparum UGT5.1]	196	335	80	194	9e-07	141	25.53
aug3.g8363.t1	gi|577148482|gb|EUD71567.1| hypothetical protein YYG_02980 [Plasmodium vinckei petteri]	230	318	110	194	1e-06	90	34.44
aug3.g8363.t1	gi|490594096|ref|WP_004459116.1| acetyltransferase [Clostridium perfringens] gi|182381947|gb|EDT79426.1| acetyltransferase, GNAT family [Clostridium perfringens NCTC 8239]	1	154	48	193	1e-06	159	27.04
aug3.g8363.t1	gi|490592234|ref|WP_004457254.1| acetyltransferase [Clostridium perfringens] gi|170716104|gb|EDT28286.1| acetyltransferase, GNAT family [Clostridium perfringens CPE str. F4969]	1	154	48	193	1e-06	159	26.42
aug3.g8364.t1	gi|585688011|ref|XP_006820600.1| PREDICTED: inhibitor of growth protein 3-like [Saccoglossus kowalevskii]	1	385	1	412	2e-119	424	47.41
aug3.g8364.t1	gi|380024495|ref|XP_003696031.1| PREDICTED: LOW QUALITY PROTEIN: inhibitor of growth protein 3-like [Apis florea]	1	390	1	409	2e-119	417	47.24
aug3.g8364.t1	gi|335892832|ref|NP_001229446.1| inhibitor of growth protein 3 [Apis mellifera] gi|572318333|ref|XP_006624741.1| PREDICTED: inhibitor of growth protein 3-like isoform X1 [Apis dorsata]	1	390	1	409	2e-119	417	47.24
aug3.g8364.t1	gi|241999642|ref|XP_002434464.1| ing3, putative [Ixodes scapularis] gi|215497794|gb|EEC07288.1| ing3, putative [Ixodes scapularis]	1	420	1	414	2e-118	444	47.75
aug3.g8364.t1	gi|383860907|ref|XP_003705929.1| PREDICTED: inhibitor of growth protein 3-like [Megachile rotundata]	1	393	1	409	2e-117	417	47.48
aug3.g8364.t1	gi|350405263|ref|XP_003487378.1| PREDICTED: inhibitor of growth protein 3-like [Bombus impatiens]	1	393	1	409	2e-117	417	47.24
aug3.g8364.t1	gi|340726100|ref|XP_003401400.1| PREDICTED: LOW QUALITY PROTEIN: inhibitor of growth protein 3-like [Bombus terrestris]	1	393	1	409	9e-117	417	47
aug3.g8364.t1	gi|443695699|gb|ELT96557.1| hypothetical protein CAPTEDRAFT_180978 [Capitella teleta]	1	419	1	412	2e-115	442	46.38
aug3.g8364.t1	gi|391347464|ref|XP_003747981.1| PREDICTED: inhibitor of growth protein 3-like [Metaseiulus occidentalis]	1	385	1	411	1e-112	423	51.06
aug3.g8364.t1	gi|41055594|ref|NP_957231.1| inhibitor of growth protein 3 [Danio rerio] gi|37682153|gb|AAQ98003.1| inhibitor of growth family, member 3 [Danio rerio]	1	416	1	414	1e-112	433	45.5
aug3.g8364.t1	gi|307175393|gb|EFN65410.1| Inhibitor of growth protein 3 [Camponotus floridanus]	1	394	1	409	4e-112	411	47.69
aug3.g8364.t1	gi|321470533|gb|EFX81509.1| hypothetical protein DAPPUDRAFT_317600 [Daphnia pulex]	1	390	1	413	4e-112	422	50.24
aug3.g8364.t1	gi|148228185|ref|NP_001080280.1| inhibitor of growth protein 3 [Xenopus laevis] gi|82176501|sp|Q7ZX31.1|ING3_XENLA RecName: Full=Inhibitor of growth protein 3 gi|28278108|gb|AAH45263.1| Ing3-prov protein [Xenopus laevis]	1	416	1	414	2e-110	435	44.6
aug3.g8364.t1	gi|139948756|ref|NP_076115.3| inhibitor of growth protein 3 [Mus musculus] gi|59798423|sp|Q8VEK6.2|ING3_MOUSE RecName: Full=Inhibitor of growth protein 3; AltName: Full=p47ING3 gi|148681905|gb|EDL13852.1| inhibitor of growth family, member 3, isoform CRA_c [Mus musculus]	1	421	1	414	3e-110	446	43.5
aug3.g8364.t1	gi|56711280|ref|NP_001008672.1| inhibitor of growth protein 3 [Xenopus (Silurana) tropicalis] gi|82181471|sp|Q66KD5.1|ING3_XENTR RecName: Full=Inhibitor of growth protein 3 gi|51513439|gb|AAH80450.1| inhibitor of growth family, member 3 [Xenopus (Silurana) tropicalis] gi|89271327|emb|CAJ83008.1| inhibitor of growth family, member 3 [Xenopus (Silurana) tropicalis]	1	417	1	414	5e-110	436	43.58
aug3.g8364.t1	gi|332019668|gb|EGI60142.1| Inhibitor of growth protein 3 [Acromyrmex echinatior]	47	432	9	409	5e-110	401	47.13
aug3.g8364.t1	gi|242022029|ref|XP_002431444.1| conserved hypothetical protein [Pediculus humanus corporis] gi|212516732|gb|EEB18706.1| conserved hypothetical protein [Pediculus humanus corporis]	1	399	1	412	1e-109	418	46.17
aug3.g8364.t1	gi|300793966|ref|NP_001179873.1| inhibitor of growth protein 3 [Bos taurus] gi|296488340|tpg|DAA30453.1| TPA: inhibitor of growth family, member 3-like [Bos taurus]	1	418	1	414	1e-109	444	43.47
aug3.g8364.t1	gi|568939786|ref|XP_006505228.1| PREDICTED: inhibitor of growth protein 3 isoform X1 [Mus musculus]	1	410	1	414	1e-109	444	43.02
aug3.g8364.t1	gi|556751995|ref|XP_005971395.1| PREDICTED: inhibitor of growth protein 3 [Pantholops hodgsonii]	1	418	1	414	2e-109	444	43.47
aug3.g8364.t1	gi|548463761|ref|XP_005679445.1| PREDICTED: inhibitor of growth protein 3 isoform X1 [Capra hircus]	1	418	1	414	2e-109	444	43.47
aug3.g8364.t1	gi|555964823|ref|XP_005894473.1| PREDICTED: inhibitor of growth protein 3 [Bos mutus] gi|440907126|gb|ELR57309.1| Inhibitor of growth protein 3 [Bos mutus]	1	418	1	414	2e-109	443	43.12
aug3.g8364.t1	gi|77627740|ref|NP_001029279.1| inhibitor of growth protein 3 [Rattus norvegicus] gi|123781564|sp|Q498T3.1|ING3_RAT RecName: Full=Inhibitor of growth protein 3 gi|71682176|gb|AAI00083.1| Inhibitor of growth family, member 3 [Rattus norvegicus] gi|149065066|gb|EDM15142.1| inhibitor of growth family, member 3, isoform CRA_b [Rattus norvegicus]	1	421	1	414	5e-109	446	43.72
aug3.g8364.t1	gi|556986246|ref|XP_005998691.1| PREDICTED: inhibitor of growth protein 3 isoform X2 [Latimeria chalumnae]	81	493	1	414	8e-109	438	44.52
aug3.g8364.t1	gi|432956473|ref|XP_004085711.1| PREDICTED: inhibitor of growth protein 3-like [Oryzias latipes]	1	416	1	414	1e-108	434	44.93
aug3.g8364.t1	gi|511941374|ref|XP_004789473.1| PREDICTED: inhibitor of growth protein 3 isoform X1 [Mustela putorius furo]	1	418	1	414	2e-108	443	43.12
aug3.g8364.t1	gi|511834647|ref|XP_004741951.1| PREDICTED: inhibitor of growth protein 3 isoform X1 [Mustela putorius furo]	1	418	1	414	2e-108	443	43.12
aug3.g8364.t1	gi|564345942|ref|XP_006236202.1| PREDICTED: inhibitor of growth protein 3 isoform X1 [Rattus norvegicus]	1	410	1	414	3e-108	444	43.24
aug3.g8364.t1	gi|322795314|gb|EFZ18119.1| hypothetical protein SINV_10717 [Solenopsis invicta]	1	387	8	409	9e-108	402	47.26
aug3.g8364.t1	gi|548380317|ref|XP_005734249.1| PREDICTED: inhibitor of growth protein 3-like [Pundamilia nyererei]	1	420	1	414	1e-107	443	43.34
aug3.g8364.t1	gi|499028492|ref|XP_004564971.1| PREDICTED: inhibitor of growth protein 3-like [Maylandia zebra] gi|554853953|ref|XP_005937176.1| PREDICTED: inhibitor of growth protein 3-like [Haplochromis burtoni]	1	420	1	414	1e-107	443	43.34
aug3.g8364.t1	gi|410926548|ref|XP_003976740.1| PREDICTED: inhibitor of growth protein 3-like [Takifugu rubripes]	1	418	1	414	2e-107	436	44.5
aug3.g8364.t1	gi|586551160|ref|XP_006910636.1| PREDICTED: inhibitor of growth protein 3 [Pteropus alecto]	1	418	1	414	2e-107	447	43.4
aug3.g8364.t1	gi|327272998|ref|XP_003221270.1| PREDICTED: inhibitor of growth protein 3-like [Anolis carolinensis]	1	417	1	414	3e-107	443	43.34
aug3.g8364.t1	gi|530637793|ref|XP_005305715.1| PREDICTED: inhibitor of growth protein 3 isoform X1 [Chrysemys picta bellii]	1	417	1	414	4e-107	437	45.31
aug3.g8364.t1	gi|543347585|ref|XP_005519293.1| PREDICTED: inhibitor of growth protein 3 isoform X1 [Pseudopodoces humilis]	1	417	1	414	4e-107	442	43.89
aug3.g8364.t1	gi|332373684|gb|AEE61983.1| unknown [Dendroctonus ponderosae] gi|546674577|gb|ERL85930.1| hypothetical protein D910_03345 [Dendroctonus ponderosae]	1	413	1	409	6e-107	438	45.43
aug3.g8364.t1	gi|38201655|ref|NP_061944.2| inhibitor of growth protein 3 isoform 1 [Homo sapiens] gi|114615645|ref|XP_519334.2| PREDICTED: inhibitor of growth protein 3 isoform 3 [Pan troglodytes] gi|332224279|ref|XP_003261295.1| PREDICTED: inhibitor of growth protein 3 isoform 1 [Nomascus leucogenys] gi|397474444|ref|XP_003808689.1| PREDICTED: inhibitor of growth protein 3 [Pan paniscus] gi|59798432|sp|Q9NXR8…	1	418	1	414	7e-107	443	43.12
aug3.g8364.t1	gi|7019962|dbj|BAA90942.1| unnamed protein product [Homo sapiens] gi|10863863|gb|AAG23285.1| p47 [Homo sapiens]	1	418	1	414	7e-107	443	43.12
aug3.g8364.t1	gi|560959676|ref|XP_006202291.1| PREDICTED: inhibitor of growth protein 3 [Vicugna pacos]	1	418	1	414	8e-107	444	43.69
aug3.g8364.t1	gi|73976407|ref|XP_532530.2| PREDICTED: inhibitor of growth protein 3 isoformX3 [Canis lupus familiaris]	1	418	1	414	8e-107	443	43.12
aug3.g8364.t1	gi|488533600|ref|XP_004458524.1| PREDICTED: inhibitor of growth protein 3 isoform 1 [Dasypus novemcinctus]	1	418	1	414	1e-106	444	43.47
aug3.g8364.t1	gi|465984148|ref|XP_004265564.1| PREDICTED: inhibitor of growth protein 3 [Orcinus orca] gi|470651928|ref|XP_004329111.1| PREDICTED: inhibitor of growth protein 3 [Tursiops truncatus] gi|585150882|ref|XP_006727884.1| PREDICTED: inhibitor of growth protein 3 [Leptonychotes weddellii]	1	418	1	414	1e-106	444	43.47
aug3.g8364.t1	gi|402864625|ref|XP_003896556.1| PREDICTED: inhibitor of growth protein 3 [Papio anubis] gi|544422450|ref|XP_005550669.1| PREDICTED: inhibitor of growth protein 3 isoform X1 [Macaca fascicularis] gi|355560940|gb|EHH17626.1| hypothetical protein EGK_14074 [Macaca mulatta] gi|355747961|gb|EHH52458.1| hypothetical protein EGM_12904 [Macaca fascicularis]	1	418	1	414	1e-106	443	43.12
aug3.g8364.t1	gi|472369903|ref|XP_004404465.1| PREDICTED: inhibitor of growth protein 3 [Odobenus rosmarus divergens]	1	418	1	414	1e-106	444	43.47
aug3.g8364.t1	gi|542145970|ref|XP_005482011.1| PREDICTED: inhibitor of growth protein 3 isoform X1 [Zonotrichia albicollis]	1	416	1	414	1e-106	442	42.76
aug3.g8364.t1	gi|558159997|ref|XP_006122622.1| PREDICTED: inhibitor of growth protein 3 isoform X1 [Pelodiscus sinensis]	1	417	1	414	1e-106	437	45.31
aug3.g8364.t1	gi|149705802|ref|XP_001502102.1| PREDICTED: inhibitor of growth protein 3 isoformX1 [Equus caballus] gi|532096706|ref|XP_005334009.1| PREDICTED: inhibitor of growth protein 3 [Ictidomys tridecemlineatus]	1	418	1	414	1e-106	443	43.12
aug3.g8364.t1	gi|478488876|ref|XP_004418820.1| PREDICTED: inhibitor of growth protein 3 [Ceratotherium simum simum]	1	418	1	414	1e-106	443	43.12
aug3.g8364.t1	gi|554588376|ref|XP_005885547.1| PREDICTED: inhibitor of growth protein 3 isoform X1 [Myotis brandtii] gi|558169671|ref|XP_006098760.1| PREDICTED: inhibitor of growth protein 3 isoform X1 [Myotis lucifugus] gi|584073242|ref|XP_006756893.1| PREDICTED: inhibitor of growth protein 3 isoform X1 [Myotis davidii] gi|432112859|gb|ELK35453.1| Inhibitor of growth protein 3 [Myotis davidii]	1	418	1	414	1e-106	443	43.12
aug3.g8364.t1	gi|348522572|ref|XP_003448798.1| PREDICTED: inhibitor of growth protein 3-like [Oreochromis niloticus]	1	420	1	414	1e-106	443	42.89
aug3.g8364.t1	gi|507549653|ref|XP_004658640.1| PREDICTED: inhibitor of growth protein 3 [Jaculus jaculus]	1	418	1	414	2e-106	443	43.34
aug3.g8364.t1	gi|507931582|ref|XP_004677034.1| PREDICTED: inhibitor of growth protein 3 [Condylura cristata]	1	418	1	414	2e-106	443	43.34
aug3.g8364.t1	gi|346716365|ref|NP_001231197.1| inhibitor of growth protein 3 [Sus scrofa] gi|545882798|ref|XP_005673256.1| PREDICTED: inhibitor of growth protein 3 isoform X1 [Sus scrofa]	1	418	1	414	2e-106	443	43.12
aug3.g8364.t1	gi|524956265|ref|XP_005078102.1| PREDICTED: inhibitor of growth protein 3 [Mesocricetus auratus]	1	419	1	414	2e-106	444	43.02
aug3.g8364.t1	gi|585647524|ref|XP_006882733.1| PREDICTED: inhibitor of growth protein 3 [Elephantulus edwardii]	1	418	1	414	2e-106	444	43.24
aug3.g8364.t1	gi|395833648|ref|XP_003789835.1| PREDICTED: inhibitor of growth protein 3 [Otolemur garnettii]	1	419	1	414	2e-106	444	43.02
aug3.g8364.t1	gi|410952722|ref|XP_003983028.1| PREDICTED: inhibitor of growth protein 3 isoform X1 [Felis catus]	1	418	1	414	3e-106	450	42.22
aug3.g8364.t1	gi|556986243|ref|XP_005998690.1| PREDICTED: inhibitor of growth protein 3 isoform X1 [Latimeria chalumnae]	81	495	1	414	3e-106	440	43.64
aug3.g8364.t1	gi|291391213|ref|XP_002712152.1| PREDICTED: inhibitor of growth family, member 3 [Oryctolagus cuniculus]	1	418	1	414	4e-106	443	43.12
aug3.g8364.t1	gi|344270911|ref|XP_003407285.1| PREDICTED: inhibitor of growth protein 3 [Loxodonta africana]	1	418	1	414	4e-106	444	43.24
aug3.g8364.t1	gi|471410061|ref|XP_004386601.1| PREDICTED: inhibitor of growth protein 3 isoform 1 [Trichechus manatus latirostris]	1	418	1	414	4e-106	444	43.69
aug3.g8364.t1	gi|301774108|ref|XP_002922476.1| PREDICTED: inhibitor of growth protein 3-like [Ailuropoda melanoleuca]	1	418	1	414	6e-106	443	43.12
aug3.g8364.t1	gi|564227337|ref|XP_006258135.1| PREDICTED: inhibitor of growth protein 3 isoform X1 [Alligator mississippiensis]	1	417	1	414	6e-106	444	42.79
aug3.g8364.t1	gi|119603952|gb|EAW83546.1| inhibitor of growth family, member 3, isoform CRA_a [Homo sapiens]	1	405	1	414	7e-106	441	42.4
aug3.g8364.t1	gi|395539287|ref|XP_003771603.1| PREDICTED: inhibitor of growth protein 3 [Sarcophilus harrisii]	1	417	1	414	9e-106	441	43.31
aug3.g8364.t1	gi|403256931|ref|XP_003921096.1| PREDICTED: inhibitor of growth protein 3 [Saimiri boliviensis boliviensis]	1	418	1	414	1e-105	448	42.86
aug3.g8364.t1	gi|296210789|ref|XP_002752122.1| PREDICTED: inhibitor of growth protein 3 [Callithrix jacchus]	1	418	1	414	1e-105	448	42.86
aug3.g8364.t1	gi|532041975|ref|XP_005363826.1| PREDICTED: inhibitor of growth protein 3 isoform X1 [Microtus ochrogaster]	1	418	1	414	2e-105	443	42.89
aug3.g8364.t1	gi|504165004|ref|XP_004592540.1| PREDICTED: inhibitor of growth protein 3 [Ochotona princeps]	1	418	1	414	3e-105	443	43.34
aug3.g8364.t1	gi|126340613|ref|XP_001365018.1| PREDICTED: inhibitor of growth protein 3-like [Monodelphis domestica]	1	417	1	414	5e-105	437	44.39
aug3.g8364.t1	gi|405962578|gb|EKC28242.1| Inhibitor of growth protein 3 [Crassostrea gigas]	9	397	8	412	6e-105	435	45.29
aug3.g8364.t1	gi|586979482|ref|XP_006929386.1| PREDICTED: inhibitor of growth protein 3 isoform X2 [Felis catus]	1	405	1	414	6e-105	445	41.35
aug3.g8364.t1	gi|529445662|ref|XP_005242541.1| PREDICTED: inhibitor of growth protein 3 [Falco peregrinus]	1	417	1	414	9e-105	443	43.12
aug3.g8364.t1	gi|426227913|ref|XP_004008059.1| PREDICTED: inhibitor of growth protein 3 [Ovis aries]	1	420	1	414	1e-104	446	42.6
aug3.g8364.t1	gi|533178221|ref|XP_005402365.1| PREDICTED: inhibitor of growth protein 3 isoform X1 [Chinchilla lanigera]	1	418	1	414	2e-104	444	42.12
aug3.g8364.t1	gi|512989201|ref|XP_004856512.1| PREDICTED: inhibitor of growth protein 3 isoform X1 [Heterocephalus glaber]	1	418	1	414	2e-104	443	42.89
aug3.g8364.t1	gi|586457307|ref|XP_006859382.1| PREDICTED: inhibitor of growth protein 3 [Chrysochloris asiatica]	1	419	1	414	6e-104	438	44.06
aug3.g8364.t1	gi|533178223|ref|XP_005402366.1| PREDICTED: inhibitor of growth protein 3 isoform X2 [Chinchilla lanigera]	1	405	1	414	1e-103	442	41.4
aug3.g8364.t1	gi|512892240|ref|XP_004897241.1| PREDICTED: inhibitor of growth protein 3 isoform X1 [Heterocephalus glaber] gi|351708002|gb|EHB10921.1| Inhibitor of growth protein 3 [Heterocephalus glaber]	1	421	1	414	1e-103	447	41.61
aug3.g8364.t1	gi|573891244|ref|XP_006633380.1| PREDICTED: inhibitor of growth protein 3-like [Lepisosteus oculatus]	1	418	1	414	2e-103	444	42.79
aug3.g8364.t1	gi|348578847|ref|XP_003475193.1| PREDICTED: inhibitor of growth protein 3 [Cavia porcellus]	1	418	1	414	2e-103	444	42.12
aug3.g8364.t1	gi|551522505|ref|XP_005812741.1| PREDICTED: inhibitor of growth protein 3-like [Xiphophorus maculatus]	1	418	1	414	3e-103	435	43.22
aug3.g8364.t1	gi|71896995|ref|NP_001025904.1| inhibitor of growth protein 3 [Gallus gallus] gi|75571308|sp|Q5ZK36.1|ING3_CHICK RecName: Full=Inhibitor of growth protein 3 gi|53132475|emb|CAG31907.1| hypothetical protein RCJMB04_13g20 [Gallus gallus]	1	417	1	414	1e-102	443	42.66
aug3.g8364.t1	gi|501297732|dbj|BAN21218.1| conserved hypothetical protein [Riptortus pedestris]	1	383	1	412	1e-102	423	43.03
aug3.g8364.t1	gi|17390799|gb|AAH18342.1| Inhibitor of growth family, member 3 [Mus musculus] gi|26348763|dbj|BAC38021.1| unnamed protein product [Mus musculus]	1	412	10	414	1e-102	437	42.33
aug3.g8364.t1	gi|59006575|emb|CAC48260.2| hypothetical protein [Homo sapiens]	1	418	1	414	2e-102	444	42.79
aug3.g8364.t1	gi|10863865|gb|AAG23286.1| p47 [Mus musculus]	1	412	10	414	3e-102	437	42.11
aug3.g8364.t1	gi|270001416|gb|EEZ97863.1| hypothetical protein TcasGA2_TC000235 [Tribolium castaneum]	1	403	1	413	1e-101	435	44.37
aug3.g8364.t1	gi|33338104|gb|AAQ13674.1|AF180298_1 transcriptional regulator ING2 [Homo sapiens]	1	418	1	414	1e-100	447	40.94
aug3.g8364.t1	gi|557362530|gb|AGZ94896.1| inhibitor of growth protein 3 [Ruditapes philippinarum]	1	415	1	412	4e-100	446	42.38
aug3.g8364.t1	gi|47211694|emb|CAF90810.1| unnamed protein product [Tetraodon nigroviridis]	1	441	1	414	4e-100	458	42.14
aug3.g8364.t1	gi|572318335|ref|XP_006624742.1| PREDICTED: inhibitor of growth protein 3-like isoform X2 [Apis dorsata]	1	366	25	409	1e-99	401	44.39
aug3.g8364.t1	gi|564227339|ref|XP_006258136.1| PREDICTED: inhibitor of growth protein 3 isoform X2 [Alligator mississippiensis]	1	408	10	414	1e-98	435	41.84
aug3.g8364.t1	gi|74153199|dbj|BAE43273.1| unnamed protein product [Mus musculus]	3	407	17	414	1e-98	430	41.86
aug3.g8364.t1	gi|556093894|gb|ESO82547.1| hypothetical protein LOTGIDRAFT_197871 [Lottia gigantea]	1	395	1	412	3e-98	434	45.16
aug3.g8364.t1	gi|524887978|ref|XP_005100568.1| PREDICTED: inhibitor of growth protein 3-like [Aplysia californica]	1	400	1	412	1e-97	441	43.31
aug3.g8364.t1	gi|505775120|ref|XP_004602121.1| PREDICTED: inhibitor of growth protein 3 [Sorex araneus]	2	403	17	414	1e-96	428	42.29
aug3.g8364.t1	gi|431911768|gb|ELK13916.1| Inhibitor of growth protein 3 [Pteropus alecto]	2	403	17	414	2e-96	431	42.23
aug3.g8364.t1	gi|562840287|ref|XP_006149280.1| PREDICTED: inhibitor of growth protein 3 [Tupaia chinensis]	2	403	17	414	9e-96	428	41.82
aug3.g8364.t1	gi|560933289|ref|XP_006192750.1| PREDICTED: inhibitor of growth protein 3 [Camelus ferus]	2	403	17	414	1e-95	428	42.06
aug3.g8364.t1	gi|512929349|ref|XP_004931798.1| PREDICTED: inhibitor of growth protein 3-like [Bombyx mori]	1	393	1	414	5e-95	441	43.76
aug3.g8364.t1	gi|194374455|dbj|BAG57123.1| unnamed protein product [Homo sapiens]	2	403	17	414	7e-95	427	41.22
aug3.g8364.t1	gi|197100273|ref|NP_001125551.1| inhibitor of growth protein 3 [Pongo abelii] gi|75055056|sp|Q5RBA1.1|ING3_PONAB RecName: Full=Inhibitor of growth protein 3 gi|55728430|emb|CAH90959.1| hypothetical protein [Pongo abelii]	2	403	17	414	1e-94	427	41.22
aug3.g8364.t1	gi|307214271|gb|EFN89367.1| Inhibitor of growth protein 3 [Harpegnathos saltator]	1	366	28	409	3e-93	383	45.17
aug3.g8364.t1	gi|357602427|gb|EHJ63393.1| hypothetical protein KGM_06709 [Danaus plexippus]	1	382	1	414	9e-90	431	40.84
aug3.g8364.t1	gi|507667710|ref|XP_004707914.1| PREDICTED: inhibitor of growth protein 3 [Echinops telfairi]	1	418	1	414	2e-88	445	39.33
aug3.g8364.t1	gi|568939788|ref|XP_006505229.1| PREDICTED: inhibitor of growth protein 3 isoform X2 [Mus musculus] gi|148681904|gb|EDL13851.1| inhibitor of growth family, member 3, isoform CRA_b [Mus musculus]	1	397	1	414	2e-88	446	39.01
aug3.g8364.t1	gi|548463763|ref|XP_005679446.1| PREDICTED: inhibitor of growth protein 3 isoform X2 [Capra hircus]	1	394	1	414	5e-88	444	38.96
aug3.g8364.t1	gi|564345944|ref|XP_006236203.1| PREDICTED: inhibitor of growth protein 3 isoform X2 [Rattus norvegicus] gi|149065069|gb|EDM15145.1| inhibitor of growth family, member 3, isoform CRA_e [Rattus norvegicus]	1	397	1	414	2e-87	446	39.24
aug3.g8364.t1	gi|109067985|ref|XP_001082715.1| PREDICTED: inhibitor of growth protein 3 [Macaca mulatta]	1	370	1	414	7e-86	419	40.57
aug3.g8364.t1	gi|568939790|ref|XP_006505230.1| PREDICTED: inhibitor of growth protein 3 isoform X3 [Mus musculus]	2	386	37	414	6e-85	410	39.76
aug3.g8364.t1	gi|564345946|ref|XP_006236204.1| PREDICTED: inhibitor of growth protein 3 isoform X3 [Rattus norvegicus]	2	386	37	414	6e-84	410	40
aug3.g8364.t1	gi|511941376|ref|XP_004789474.1| PREDICTED: inhibitor of growth protein 3 isoform X2 [Mustela putorius furo]	2	383	37	414	2e-83	407	39.31
aug3.g8364.t1	gi|543260113|ref|XP_005420960.1| PREDICTED: inhibitor of growth protein 3 [Geospiza fortis]	4	381	39	414	3e-83	403	40.2
aug3.g8364.t1	gi|449481039|ref|XP_002191725.2| PREDICTED: inhibitor of growth protein 3 [Taeniopygia guttata]	2	382	37	414	2e-82	406	40.15
aug3.g8364.t1	gi|483520668|gb|EOB06038.1| Inhibitor of growth protein 3, partial [Anas platyrhynchos]	1	384	34	414	2e-82	410	40
aug3.g8364.t1	gi|530637795|ref|XP_005305716.1| PREDICTED: inhibitor of growth protein 3 isoform X2 [Chrysemys picta bellii]	2	382	37	414	2e-82	401	41.9
aug3.g8364.t1	gi|557288104|ref|XP_006026748.1| PREDICTED: inhibitor of growth protein 3 [Alligator sinensis]	1	393	25	414	4e-82	420	38.81
aug3.g8364.t1	gi|558160001|ref|XP_006122623.1| PREDICTED: inhibitor of growth protein 3 isoform X2 [Pelodiscus sinensis] gi|558160005|ref|XP_006122624.1| PREDICTED: inhibitor of growth protein 3 isoform X3 [Pelodiscus sinensis]	2	382	37	414	6e-82	401	41.65
aug3.g8364.t1	gi|542145974|ref|XP_005482013.1| PREDICTED: inhibitor of growth protein 3 isoform X3 [Zonotrichia albicollis] gi|542145976|ref|XP_005482014.1| PREDICTED: inhibitor of growth protein 3 isoform X4 [Zonotrichia albicollis]	2	381	37	414	6e-82	406	39.16
aug3.g8364.t1	gi|514718147|ref|XP_005013198.1| PREDICTED: inhibitor of growth protein 3 [Anas platyrhynchos]	2	382	37	414	1e-81	407	40.05
aug3.g8364.t1	gi|545214474|ref|XP_005609385.1| PREDICTED: inhibitor of growth protein 3 isoform X2 [Equus caballus]	2	383	37	414	1e-81	407	39.31
aug3.g8364.t1	gi|281351709|gb|EFB27293.1| hypothetical protein PANDA_011451 [Ailuropoda melanoleuca]	1	387	32	414	1e-81	412	39.32
aug3.g8364.t1	gi|537262913|gb|ERE90356.1| inhibitor of growth protein 3 [Cricetulus griseus]	41	425	34	414	2e-81	410	39.51
aug3.g8364.t1	gi|354490593|ref|XP_003507441.1| PREDICTED: inhibitor of growth protein 3 [Cricetulus griseus]	2	383	37	414	2e-81	407	39.31
aug3.g8364.t1	gi|564227341|ref|XP_006258137.1| PREDICTED: inhibitor of growth protein 3 isoform X3 [Alligator mississippiensis]	2	382	37	414	2e-81	408	39.22
aug3.g8364.t1	gi|527255712|ref|XP_005146136.1| PREDICTED: inhibitor of growth protein 3 [Melopsittacus undulatus]	2	382	37	414	3e-81	406	39.66
aug3.g8364.t1	gi|565315704|gb|ETE67531.1| Inhibitor of growth protein 3, partial [Ophiophagus hannah]	1	386	32	414	3e-81	411	40.39
aug3.g8364.t1	gi|193664662|ref|XP_001949763.1| PREDICTED: inhibitor of growth protein 3-like [Acyrthosiphon pisum]	1	369	1	412	5e-81	417	39.09
aug3.g8364.t1	gi|541978301|ref|XP_005441830.1| PREDICTED: inhibitor of growth protein 3 [Falco cherrug]	2	382	37	414	4e-80	401	41.15
aug3.g8364.t1	gi|524982674|ref|XP_005039346.1| PREDICTED: inhibitor of growth protein 3 isoform X1 [Ficedula albicollis]	2	382	37	414	3e-78	406	40.15
aug3.g8364.t1	gi|326911330|ref|XP_003202013.1| PREDICTED: inhibitor of growth protein 3-like [Meleagris gallopavo]	2	382	37	414	8e-78	407	38.82
aug3.g8364.t1	gi|195996649|ref|XP_002108193.1| hypothetical protein TRIADDRAFT_49753 [Trichoplax adhaerens] gi|190588969|gb|EDV28991.1| hypothetical protein TRIADDRAFT_49753 [Trichoplax adhaerens]	1	350	1	412	6e-75	414	36.47
aug3.g8364.t1	gi|345327447|ref|XP_001509240.2| PREDICTED: hypothetical protein LOC100078155 [Ornithorhynchus anatinus]	666	1047	35	414	7e-73	404	39.6
aug3.g8364.t1	gi|119603954|gb|EAW83548.1| inhibitor of growth family, member 3, isoform CRA_c [Homo sapiens]	1	368	1	364	2e-71	393	39.95
aug3.g8364.t1	gi|537262912|gb|ERE90355.1| inhibitor of growth protein 3 [Cricetulus griseus]	41	401	34	414	2e-70	408	36.27
aug3.g8364.t1	gi|345491404|ref|XP_003426595.1| PREDICTED: inhibitor of growth protein 3-like isoform 2 [Nasonia vitripennis]	1	330	1	313	1e-69	335	45.37
aug3.g8364.t1	gi|345491404|ref|XP_003426595.1| PREDICTED: inhibitor of growth protein 3-like isoform 2 [Nasonia vitripennis]	414	472	351	409	3e-33	59	84.75
aug3.g8364.t1	gi|198415981|ref|XP_002126978.1| PREDICTED: inhibitor of growth protein 3 [Ciona intestinalis]	1	399	1	411	2e-65	430	35.35
aug3.g8364.t1	gi|390356348|ref|XP_789162.3| PREDICTED: inhibitor of growth protein 3-like [Strongylocentrotus purpuratus]	1	262	1	286	5e-65	291	46.74
aug3.g8364.t1	gi|345491402|ref|XP_001605154.2| PREDICTED: inhibitor of growth protein 3-like isoform 1 [Nasonia vitripennis]	1	139	1	146	5e-64	146	73.97
aug3.g8364.t1	gi|345491402|ref|XP_001605154.2| PREDICTED: inhibitor of growth protein 3-like isoform 1 [Nasonia vitripennis]	424	482	351	409	3e-33	59	84.75
aug3.g8364.t1	gi|344241746|gb|EGV97849.1| Inhibitor of growth protein 3 [Cricetulus griseus]	4	333	65	414	2e-63	377	35.54
aug3.g8364.t1	gi|507696234|ref|XP_004643361.1| PREDICTED: inhibitor of growth protein 3 [Octodon degus]	1	268	1	284	3e-63	287	45.3
aug3.g8364.t1	gi|28277996|gb|AAH46076.1| Ing3 protein [Danio rerio]	1	209	1	208	3e-63	209	53.59
aug3.g8364.t1	gi|542145972|ref|XP_005482012.1| PREDICTED: inhibitor of growth protein 3 isoform X2 [Zonotrichia albicollis]	1	186	1	185	7e-62	186	58.06
aug3.g8364.t1	gi|556986249|ref|XP_005998692.1| PREDICTED: inhibitor of growth protein 3 isoform X3 [Latimeria chalumnae]	81	329	1	266	3e-61	268	47.01
aug3.g8364.t1	gi|543347587|ref|XP_005519294.1| PREDICTED: inhibitor of growth protein 3 isoform X2 [Pseudopodoces humilis]	1	186	1	184	1e-60	186	58.06
aug3.g8364.t1	gi|149065067|gb|EDM15143.1| inhibitor of growth family, member 3, isoform CRA_c [Rattus norvegicus]	1	195	1	209	1e-59	209	51.2
aug3.g8364.t1	gi|148681903|gb|EDL13850.1| inhibitor of growth family, member 3, isoform CRA_a [Mus musculus]	1	195	1	209	7e-59	209	50.72
aug3.g8364.t1	gi|583971654|ref|XP_006781248.1| PREDICTED: inhibitor of growth protein 3-like [Neolamprologus brichardi]	191	521	90	414	3e-57	354	36.16
aug3.g8364.t1	gi|583971654|ref|XP_006781248.1| PREDICTED: inhibitor of growth protein 3-like [Neolamprologus brichardi]	1	66	1	66	2e-17	66	68.18
aug3.g8364.t1	gi|533178225|ref|XP_005402367.1| PREDICTED: inhibitor of growth protein 3 isoform X3 [Chinchilla lanigera]	1	135	1	135	1e-56	135	71.85
aug3.g8364.t1	gi|533178225|ref|XP_005402367.1| PREDICTED: inhibitor of growth protein 3 isoform X3 [Chinchilla lanigera]	199	378	256	414	2e-35	187	39.57
aug3.g8364.t1	gi|478267003|gb|ENN82974.1| hypothetical protein YQE_00662, partial [Dendroctonus ponderosae]	1	141	1	137	8e-56	141	67.38
aug3.g8364.t1	gi|499014351|ref|XP_004537763.1| PREDICTED: inhibitor of growth protein 3-like [Ceratitis capitata]	1	306	1	274	1e-53	307	43
aug3.g8364.t1	gi|499014351|ref|XP_004537763.1| PREDICTED: inhibitor of growth protein 3-like [Ceratitis capitata]	434	519	328	412	6e-33	86	65.12
aug3.g8364.t1	gi|557774180|ref|XP_005186740.1| PREDICTED: inhibitor of growth protein 3-like [Musca domestica]	1	331	1	297	1e-53	335	39.1
aug3.g8364.t1	gi|557774180|ref|XP_005186740.1| PREDICTED: inhibitor of growth protein 3-like [Musca domestica]	461	540	341	412	4e-33	80	71.25
aug3.g8364.t1	gi|157130249|ref|XP_001661853.1| hypothetical protein AaeL_AAEL011725 [Aedes aegypti] gi|108871947|gb|EAT36172.1| AAEL011725-PA [Aedes aegypti]	1	334	1	319	1e-53	341	40.47
aug3.g8364.t1	gi|21483404|gb|AAM52677.1| LD24232p [Drosophila melanogaster]	1	151	1	149	2e-53	151	60.93
aug3.g8364.t1	gi|444724970|gb|ELW65555.1| hypothetical protein TREES_T100013947 [Tupaia chinensis]	2	366	17	363	3e-53	381	36.75
aug3.g8364.t1	gi|157113065|ref|XP_001657750.1| hypothetical protein AaeL_AAEL000990 [Aedes aegypti] gi|108883720|gb|EAT47945.1| AAEL000990-PA [Aedes aegypti]	1	334	1	319	6e-53	341	40.18
aug3.g8364.t1	gi|195555352|ref|XP_002077084.1| GD24472 [Drosophila simulans] gi|194203102|gb|EDX16678.1| GD24472 [Drosophila simulans]	1	151	1	149	2e-52	151	60.93
aug3.g8364.t1	gi|195555352|ref|XP_002077084.1| GD24472 [Drosophila simulans] gi|194203102|gb|EDX16678.1| GD24472 [Drosophila simulans]	225	287	351	412	2e-33	63	82.54
aug3.g8364.t1	gi|195481424|ref|XP_002101643.1| GE15505 [Drosophila yakuba] gi|194189167|gb|EDX02751.1| GE15505 [Drosophila yakuba]	1	151	1	149	8e-52	151	60.93
aug3.g8364.t1	gi|195481424|ref|XP_002101643.1| GE15505 [Drosophila yakuba] gi|194189167|gb|EDX02751.1| GE15505 [Drosophila yakuba]	593	678	328	412	2e-32	86	62.79
aug3.g8364.t1	gi|478258535|gb|ENN78606.1| hypothetical protein YQE_04911, partial [Dendroctonus ponderosae]	1	144	1	137	1e-51	144	64.58
aug3.g8364.t1	gi|194892579|ref|XP_001977690.1| GG18104 [Drosophila erecta] gi|190649339|gb|EDV46617.1| GG18104 [Drosophila erecta]	1	151	1	149	1e-51	151	60.93
aug3.g8364.t1	gi|194892579|ref|XP_001977690.1| GG18104 [Drosophila erecta] gi|190649339|gb|EDV46617.1| GG18104 [Drosophila erecta]	590	675	328	412	1e-33	86	65.12
aug3.g8364.t1	gi|195345503|ref|XP_002039308.1| GM22794 [Drosophila sechellia] gi|194134534|gb|EDW56050.1| GM22794 [Drosophila sechellia]	1	151	1	149	1e-51	151	60.93
aug3.g8364.t1	gi|195345503|ref|XP_002039308.1| GM22794 [Drosophila sechellia] gi|194134534|gb|EDW56050.1| GM22794 [Drosophila sechellia]	602	687	328	412	9e-34	86	65.12
aug3.g8364.t1	gi|195172001|ref|XP_002026790.1| GL27018 [Drosophila persimilis] gi|194111729|gb|EDW33772.1| GL27018 [Drosophila persimilis]	1	156	1	154	2e-51	156	58.97
aug3.g8364.t1	gi|195172001|ref|XP_002026790.1| GL27018 [Drosophila persimilis] gi|194111729|gb|EDW33772.1| GL27018 [Drosophila persimilis]	665	727	351	412	5e-34	63	84.13
aug3.g8364.t1	gi|24643083|ref|NP_573316.1| Ing3 [Drosophila melanogaster] gi|7293493|gb|AAF48868.1| Ing3 [Drosophila melanogaster] gi|239735609|gb|ACS12714.1| FI05329p [Drosophila melanogaster]	1	151	1	149	2e-51	151	60.93
aug3.g8364.t1	gi|24643083|ref|NP_573316.1| Ing3 [Drosophila melanogaster] gi|7293493|gb|AAF48868.1| Ing3 [Drosophila melanogaster] gi|239735609|gb|ACS12714.1| FI05329p [Drosophila melanogaster]	600	685	328	412	1e-33	86	65.12
aug3.g8364.t1	gi|194766838|ref|XP_001965531.1| GF22402 [Drosophila ananassae] gi|190619522|gb|EDV35046.1| GF22402 [Drosophila ananassae]	1	151	1	149	2e-51	151	60.93
aug3.g8364.t1	gi|194766838|ref|XP_001965531.1| GF22402 [Drosophila ananassae] gi|190619522|gb|EDV35046.1| GF22402 [Drosophila ananassae]	637	722	328	412	1e-33	86	65.12
aug3.g8364.t1	gi|198467412|ref|XP_002134528.1| GA22347 [Drosophila pseudoobscura pseudoobscura] gi|198149233|gb|EDY73155.1| GA22347 [Drosophila pseudoobscura pseudoobscura]	1	156	1	154	2e-51	156	58.97
aug3.g8364.t1	gi|198467412|ref|XP_002134528.1| GA22347 [Drosophila pseudoobscura pseudoobscura] gi|198149233|gb|EDY73155.1| GA22347 [Drosophila pseudoobscura pseudoobscura]	674	736	351	412	8e-34	63	84.13
aug3.g8364.t1	gi|564227343|ref|XP_006258138.1| PREDICTED: inhibitor of growth protein 3 isoform X4 [Alligator mississippiensis]	1	123	1	123	6e-51	123	71.54
aug3.g8364.t1	gi|149065068|gb|EDM15144.1| inhibitor of growth family, member 3, isoform CRA_d [Rattus norvegicus]	1	123	1	123	6e-51	123	71.54
aug3.g8364.t1	gi|91078014|ref|XP_969965.1| PREDICTED: similar to inhibitor of growth family, member 3 [Tribolium castaneum]	1	132	1	129	6e-51	132	68.18
aug3.g8364.t1	gi|91078014|ref|XP_969965.1| PREDICTED: similar to inhibitor of growth family, member 3 [Tribolium castaneum]	193	359	256	413	3e-42	169	49.7
aug3.g8364.t1	gi|195448789|ref|XP_002071814.1| GK10188 [Drosophila willistoni] gi|194167899|gb|EDW82800.1| GK10188 [Drosophila willistoni]	1	149	1	146	2e-50	149	63.09
aug3.g8364.t1	gi|195448789|ref|XP_002071814.1| GK10188 [Drosophila willistoni] gi|194167899|gb|EDW82800.1| GK10188 [Drosophila willistoni]	681	773	322	412	1e-33	93	63.44
aug3.g8364.t1	gi|195393252|ref|XP_002055268.1| GJ18885 [Drosophila virilis] gi|194149778|gb|EDW65469.1| GJ18885 [Drosophila virilis]	1	129	1	127	2e-50	129	68.99
aug3.g8364.t1	gi|195393252|ref|XP_002055268.1| GJ18885 [Drosophila virilis] gi|194149778|gb|EDW65469.1| GJ18885 [Drosophila virilis]	551	662	303	412	6e-34	114	57.02
aug3.g8364.t1	gi|521037970|gb|EPQ19747.1| Inhibitor of growth protein 3 [Myotis brandtii]	2	173	17	186	1e-48	172	53.49
aug3.g8364.t1	gi|521037970|gb|EPQ19747.1| Inhibitor of growth protein 3 [Myotis brandtii]	256	307	363	414	2e-20	52	67.31
aug3.g8364.t1	gi|347964166|ref|XP_310462.5| AGAP000619-PA [Anopheles gambiae str. PEST] gi|333466858|gb|EAA06395.5| AGAP000619-PA [Anopheles gambiae str. PEST]	1	140	1	145	5e-48	147	61.22
aug3.g8364.t1	gi|347964166|ref|XP_310462.5| AGAP000619-PA [Anopheles gambiae str. PEST] gi|333466858|gb|EAA06395.5| AGAP000619-PA [Anopheles gambiae str. PEST]	782	840	351	409	2e-30	59	81.36
aug3.g8364.t1	gi|466003389|gb|EMP42049.1| Inhibitor of growth protein 3 [Chelonia mydas]	30	367	30	364	8e-48	358	37.99
aug3.g8364.t1	gi|195130575|ref|XP_002009727.1| GI15078 [Drosophila mojavensis] gi|193908177|gb|EDW07044.1| GI15078 [Drosophila mojavensis]	1	129	1	127	1e-47	129	67.44
aug3.g8364.t1	gi|195130575|ref|XP_002009727.1| GI15078 [Drosophila mojavensis] gi|193908177|gb|EDW07044.1| GI15078 [Drosophila mojavensis]	616	678	351	412	1e-32	63	82.54
aug3.g8364.t1	gi|568260226|gb|ETN67984.1| hypothetical protein AND_000185 [Anopheles darlingi]	1	130	1	128	5e-47	130	68.46
aug3.g8364.t1	gi|568260226|gb|ETN67984.1| hypothetical protein AND_000185 [Anopheles darlingi]	460	584	6	128	1e-40	125	64
aug3.g8364.t1	gi|568260226|gb|ETN67984.1| hypothetical protein AND_000185 [Anopheles darlingi]	1023	1086	350	413	9e-31	64	76.56
aug3.g8364.t1	gi|195043912|ref|XP_001991715.1| GH12806 [Drosophila grimshawi] gi|193901473|gb|EDW00340.1| GH12806 [Drosophila grimshawi]	1	125	1	127	7e-46	127	66.14
aug3.g8364.t1	gi|449680046|ref|XP_002161789.2| PREDICTED: uncharacterized protein LOC100215100 [Hydra vulgaris]	1	248	1	288	1e-44	289	39.45
aug3.g8364.t1	gi|449680046|ref|XP_002161789.2| PREDICTED: uncharacterized protein LOC100215100 [Hydra vulgaris]	386	443	352	409	7e-24	58	65.52
aug3.g8364.t1	gi|528755305|gb|EPY74964.1| inhibitor of growth family, member 3-like protein [Camelus ferus]	12	263	10	302	6e-44	294	39.12
aug3.g8364.t1	gi|312085006|ref|XP_003144506.1| hypothetical protein LOAG_08928 [Loa loa] gi|307760331|gb|EFO19565.1| hypothetical protein LOAG_08928 [Loa loa]	1	408	1	403	2e-41	441	29.02
aug3.g8364.t1	gi|449266869|gb|EMC77858.1| Inhibitor of growth protein 3, partial [Columba livia]	1	240	34	290	2e-40	260	40.38
aug3.g8364.t1	gi|543719387|ref|XP_005500919.1| PREDICTED: inhibitor of growth protein 3 [Columba livia]	2	238	37	290	9e-40	257	40.47
aug3.g8364.t1	gi|555699372|gb|ESO02605.1| hypothetical protein HELRODRAFT_188772 [Helobdella robusta]	2	118	17	131	2e-39	117	64.1
aug3.g8364.t1	gi|555699372|gb|ESO02605.1| hypothetical protein HELRODRAFT_188772 [Helobdella robusta]	301	361	352	412	1e-28	61	72.13
aug3.g8364.t1	gi|542145978|ref|XP_005482015.1| PREDICTED: inhibitor of growth protein 3 isoform X5 [Zonotrichia albicollis]	2	151	37	185	2e-38	150	51.33
aug3.g8364.t1	gi|478257866|gb|ENN78008.1| hypothetical protein YQE_05528, partial [Dendroctonus ponderosae]	1	164	256	413	2e-38	168	44.64
aug3.g8364.t1	gi|13543087|gb|AAH05721.1| Ing3 protein, partial [Mus musculus]	19	201	256	414	8e-38	189	41.27
aug3.g8364.t1	gi|170591008|ref|XP_001900263.1| PHD-finger family protein [Brugia malayi] gi|158592413|gb|EDP31013.1| PHD-finger family protein [Brugia malayi]	1	383	1	403	3e-37	427	28.57
aug3.g8364.t1	gi|524982676|ref|XP_005039347.1| PREDICTED: inhibitor of growth protein 3 isoform X2 [Ficedula albicollis]	2	151	37	184	1e-36	150	51.33
aug3.g8364.t1	gi|119603953|gb|EAW83547.1| inhibitor of growth family, member 3, isoform CRA_b [Homo sapiens]	13	192	256	414	2e-36	186	41.4
aug3.g8364.t1	gi|260809871|ref|XP_002599728.1| hypothetical protein BRAFLDRAFT_247181 [Branchiostoma floridae] gi|260809883|ref|XP_002599734.1| hypothetical protein BRAFLDRAFT_247197 [Branchiostoma floridae] gi|229285009|gb|EEN55740.1| hypothetical protein BRAFLDRAFT_247181 [Branchiostoma floridae] gi|229285015|gb|EEN55746.1| hypothetical protein BRAFLDRAFT_247197 [Branchiostoma floridae]	5	68	351	414	2e-34	64	75
aug3.g8364.t1	gi|345491406|ref|XP_003426596.1| PREDICTED: inhibitor of growth protein 3-like isoform 3 [Nasonia vitripennis]	403	461	351	409	1e-33	59	84.75
aug3.g8364.t1	gi|345491406|ref|XP_003426596.1| PREDICTED: inhibitor of growth protein 3-like isoform 3 [Nasonia vitripennis]	1	319	1	313	1e-29	328	31.4
aug3.g8364.t1	gi|195043918|ref|XP_001991716.1| GH12807 [Drosophila grimshawi] gi|193901474|gb|EDW00341.1| GH12807 [Drosophila grimshawi]	67	129	351	412	3e-33	63	82.54
aug3.g8364.t1	gi|340372205|ref|XP_003384635.1| PREDICTED: inhibitor of growth protein 3-like [Amphimedon queenslandica]	1	143	1	148	3e-33	148	46.62
aug3.g8364.t1	gi|340372205|ref|XP_003384635.1| PREDICTED: inhibitor of growth protein 3-like [Amphimedon queenslandica]	249	314	347	412	3e-25	66	62.12
aug3.g8364.t1	gi|157130247|ref|XP_001661852.1| hypothetical protein AaeL_AAEL011721 [Aedes aegypti] gi|108871946|gb|EAT36171.1| AAEL011721-PA, partial [Aedes aegypti]	16	99	324	409	3e-33	86	66.28
aug3.g8364.t1	gi|545214477|ref|XP_005609386.1| PREDICTED: inhibitor of growth protein 3 isoform X3 [Equus caballus]	1	90	1	90	3e-32	90	70
aug3.g8364.t1	gi|49256587|gb|AAH73865.1| ING3 protein [Homo sapiens]	1	92	1	92	4e-32	92	68.48
aug3.g8364.t1	gi|170046915|ref|XP_001850990.1| inhibitor of growth protein 3 [Culex quinquefasciatus] gi|167869498|gb|EDS32881.1| inhibitor of growth protein 3 [Culex quinquefasciatus]	376	460	325	409	4e-32	85	64.71
aug3.g8364.t1	gi|471410063|ref|XP_004386602.1| PREDICTED: inhibitor of growth protein 3 isoform 2 [Trichechus manatus latirostris]	1	89	1	89	7e-32	89	69.66
aug3.g8364.t1	gi|6841252|gb|AAF28979.1|AF161419_1 HSPC301 [Homo sapiens]	42	130	1	89	9e-32	89	69.66
aug3.g8364.t1	gi|47208545|emb|CAF89495.1| unnamed protein product [Tetraodon nigroviridis]	1	90	1	90	1e-31	90	71.11
aug3.g8364.t1	gi|47208545|emb|CAF89495.1| unnamed protein product [Tetraodon nigroviridis]	300	367	90	134	9e-08	68	50
aug3.g8364.t1	gi|511834649|ref|XP_004741952.1| PREDICTED: inhibitor of growth protein 3 isoform X2 [Mustela putorius furo] gi|511941378|ref|XP_004789475.1| PREDICTED: inhibitor of growth protein 3 isoform X3 [Mustela putorius furo]	1	90	1	90	1e-31	90	68.89
aug3.g8364.t1	gi|332869212|ref|XP_003318861.1| PREDICTED: inhibitor of growth protein 3 isoform 1 [Pan troglodytes] gi|426357682|ref|XP_004046163.1| PREDICTED: inhibitor of growth protein 3 isoform 4 [Gorilla gorilla gorilla] gi|441640079|ref|XP_004090258.1| PREDICTED: inhibitor of growth protein 3 [Nomascus leucogenys] gi|31416960|gb|AAH10851.1| ING3 protein [Homo sapiens] gi|158257242|dbj|BAF84594.1| unnamed…	1	89	1	89	2e-31	89	69.66
aug3.g8364.t1	gi|528947142|ref|XP_005205690.1| PREDICTED: inhibitor of growth protein 3 isoform X1 [Bos taurus] gi|554588378|ref|XP_005885548.1| PREDICTED: inhibitor of growth protein 3 isoform X2 [Myotis brandtii] gi|558169675|ref|XP_006098761.1| PREDICTED: inhibitor of growth protein 3 isoform X2 [Myotis lucifugus] gi|584073244|ref|XP_006756894.1| PREDICTED: inhibitor of growth protein 3 isoform X2 [Myotis d…	1	89	1	89	2e-31	89	69.66
aug3.g8364.t1	gi|38201659|ref|NP_938008.1| inhibitor of growth protein 3 isoform 3 [Homo sapiens] gi|332224283|ref|XP_003261297.1| PREDICTED: inhibitor of growth protein 3 isoform 3 [Nomascus leucogenys] gi|332869214|ref|XP_003318862.1| PREDICTED: inhibitor of growth protein 3 isoform 2 [Pan troglodytes] gi|410059568|ref|XP_003951164.1| PREDICTED: inhibitor of growth protein 3 [Pan troglodytes] gi|426357676|re…	1	89	1	89	4e-31	89	69.66
aug3.g8364.t1	gi|426357680|ref|XP_004046162.1| PREDICTED: inhibitor of growth protein 3 isoform 3 [Gorilla gorilla gorilla] gi|544422455|ref|XP_005550671.1| PREDICTED: inhibitor of growth protein 3 isoform X3 [Macaca fascicularis] gi|219518779|gb|AAI43317.1| ING3 protein [Homo sapiens]	1	89	1	89	4e-31	89	69.66
aug3.g8364.t1	gi|149065070|gb|EDM15146.1| inhibitor of growth family, member 3, isoform CRA_f [Rattus norvegicus]	1	98	1	122	8e-31	122	55.74
aug3.g8364.t1	gi|390361249|ref|XP_003729881.1| PREDICTED: inhibitor of growth protein 3-like [Strongylocentrotus purpuratus]	52	138	327	413	2e-30	87	58.62
aug3.g8364.t1	gi|156382633|ref|XP_001632657.1| predicted protein [Nematostella vectensis] gi|156219716|gb|EDO40594.1| predicted protein [Nematostella vectensis]	6	69	351	414	2e-29	64	67.19
aug3.g8364.t1	gi|328716755|ref|XP_003246031.1| PREDICTED: chromatin modification-related protein png2-like [Acyrthosiphon pisum]	2	125	262	409	3e-27	148	42.57
aug3.g8364.t1	gi|159163533|pdb|1X4I|A Chain A, Solution Structure Of Phd Domain In Inhibitor Of Growth Protein 3 (Ing3)	8	64	358	414	9e-27	57	68.42
aug3.g8364.t1	gi|585641128|ref|XP_006880774.1| PREDICTED: inhibitor of growth protein 3-like [Elephantulus edwardii]	1	88	1	89	1e-26	89	65.17
aug3.g8364.t1	gi|92109838|gb|ABE73243.1| IP15341p [Drosophila melanogaster]	12	71	350	409	5e-26	60	61.67
aug3.g8364.t1	gi|241622052|ref|XP_002407397.1| conserved hypothetical protein [Ixodes scapularis] gi|215500976|gb|EEC10470.1| conserved hypothetical protein [Ixodes scapularis]	55	150	311	409	6e-25	100	48
aug3.g8364.t1	gi|167522683|ref|XP_001745679.1| hypothetical protein [Monosiga brevicollis MX1] gi|163776028|gb|EDQ89650.1| predicted protein [Monosiga brevicollis MX1]	129	191	352	413	7e-25	63	61.9
aug3.g8364.t1	gi|501295388|dbj|BAN20863.1| inhibitor of growth proteining, ing4 [Riptortus pedestris]	195	252	352	409	8e-25	58	65.52
aug3.g8364.t1	gi|501295388|dbj|BAN20863.1| inhibitor of growth proteining, ing4 [Riptortus pedestris]	5	111	2	108	2e-16	107	39.25
aug3.g8364.t1	gi|541042914|gb|ERG81978.1| inhibitor of growth protein 4 [Ascaris suum]	157	236	326	410	1e-24	85	50.59
aug3.g8364.t1	gi|541042914|gb|ERG81978.1| inhibitor of growth protein 4 [Ascaris suum]	4	109	3	108	6e-09	106	29.25
aug3.g8364.t1	gi|568249597|gb|ETN59393.1| Inhibitor of growth proteining, ing4 [Anopheles darlingi]	125	286	250	409	2e-24	171	34.5
aug3.g8364.t1	gi|568249597|gb|ETN59393.1| Inhibitor of growth proteining, ing4 [Anopheles darlingi]	5	116	2	109	4e-14	112	40.18
aug3.g8364.t1	gi|498941503|ref|XP_004521569.1| PREDICTED: inhibitor of growth protein 5-like isoform X1 [Ceratitis capitata] gi|498941509|ref|XP_004521570.1| PREDICTED: inhibitor of growth protein 5-like isoform X2 [Ceratitis capitata]	116	286	256	409	2e-24	174	35.06
aug3.g8364.t1	gi|498941503|ref|XP_004521569.1| PREDICTED: inhibitor of growth protein 5-like isoform X1 [Ceratitis capitata] gi|498941509|ref|XP_004521570.1| PREDICTED: inhibitor of growth protein 5-like isoform X2 [Ceratitis capitata]	5	117	2	109	6e-12	113	37.17
aug3.g8364.t1	gi|498941516|ref|XP_004521571.1| PREDICTED: inhibitor of growth protein 5-like isoform X3 [Ceratitis capitata]	143	285	283	409	3e-24	146	38.36
aug3.g8364.t1	gi|498941516|ref|XP_004521571.1| PREDICTED: inhibitor of growth protein 5-like isoform X3 [Ceratitis capitata]	5	117	2	109	7e-12	113	37.17
aug3.g8364.t1	gi|528471422|ref|XP_005171329.1| PREDICTED: inhibitor of growth isoform X1 [Danio rerio]	111	249	278	409	3e-24	139	36.69
aug3.g8364.t1	gi|528471422|ref|XP_005171329.1| PREDICTED: inhibitor of growth isoform X1 [Danio rerio]	5	112	2	109	8e-13	108	38.89
aug3.g8364.t1	gi|119114226|ref|XP_319132.3| AGAP009992-PA [Anopheles gambiae str. PEST] gi|116118315|gb|EAA14095.3| AGAP009992-PA [Anopheles gambiae str. PEST]	216	273	352	409	4e-24	58	63.79
aug3.g8364.t1	gi|119114226|ref|XP_319132.3| AGAP009992-PA [Anopheles gambiae str. PEST] gi|116118315|gb|EAA14095.3| AGAP009992-PA [Anopheles gambiae str. PEST]	5	116	2	109	3e-13	112	36.61
aug3.g8364.t1	gi|307171077|gb|EFN63120.1| Inhibitor of growth protein 4 [Camponotus floridanus]	187	260	337	409	4e-24	74	55.41
aug3.g8364.t1	gi|307171077|gb|EFN63120.1| Inhibitor of growth protein 4 [Camponotus floridanus]	5	112	2	109	2e-16	108	40.74
aug3.g8364.t1	gi|195398115|ref|XP_002057670.1| GJ18259 [Drosophila virilis] gi|194141324|gb|EDW57743.1| GJ18259 [Drosophila virilis]	231	288	352	409	4e-24	58	62.07
aug3.g8364.t1	gi|195398115|ref|XP_002057670.1| GJ18259 [Drosophila virilis] gi|194141324|gb|EDW57743.1| GJ18259 [Drosophila virilis]	5	116	2	109	2e-13	112	37.5
aug3.g8364.t1	gi|340729685|ref|XP_003403127.1| PREDICTED: inhibitor of growth protein 5-like isoform 2 [Bombus terrestris]	179	252	337	409	4e-24	74	55.41
aug3.g8364.t1	gi|340729685|ref|XP_003403127.1| PREDICTED: inhibitor of growth protein 5-like isoform 2 [Bombus terrestris]	9	116	2	109	2e-13	108	38.89
aug3.g8364.t1	gi|242016091|ref|XP_002428669.1| Inhibitor of growth protein, putative [Pediculus humanus corporis] gi|212513340|gb|EEB15931.1| Inhibitor of growth protein, putative [Pediculus humanus corporis]	174	259	299	408	5e-24	110	41.82
aug3.g8364.t1	gi|242016091|ref|XP_002428669.1| Inhibitor of growth protein, putative [Pediculus humanus corporis] gi|212513340|gb|EEB15931.1| Inhibitor of growth protein, putative [Pediculus humanus corporis]	5	112	2	109	2e-16	108	39.81
aug3.g8364.t1	gi|322796352|gb|EFZ18893.1| hypothetical protein SINV_00251 [Solenopsis invicta]	172	245	337	409	5e-24	74	54.05
aug3.g8364.t1	gi|322796352|gb|EFZ18893.1| hypothetical protein SINV_00251 [Solenopsis invicta]	4	102	11	109	5e-12	99	37.37
aug3.g8364.t1	gi|157108206|ref|XP_001650123.1| Inhibitor of growth proteining, ing4 [Aedes aegypti] gi|108879358|gb|EAT43583.1| AAEL004983-PB [Aedes aegypti]	229	286	352	409	5e-24	58	63.79
aug3.g8364.t1	gi|157108206|ref|XP_001650123.1| Inhibitor of growth proteining, ing4 [Aedes aegypti] gi|108879358|gb|EAT43583.1| AAEL004983-PB [Aedes aegypti]	5	116	2	109	8e-14	115	40.87
aug3.g8364.t1	gi|340729687|ref|XP_003403128.1| PREDICTED: inhibitor of growth protein 5-like isoform 3 [Bombus terrestris]	172	245	337	409	5e-24	74	55.41
aug3.g8364.t1	gi|340729687|ref|XP_003403128.1| PREDICTED: inhibitor of growth protein 5-like isoform 3 [Bombus terrestris]	9	116	2	109	9e-14	108	38.89
aug3.g8364.t1	gi|198477037|ref|XP_002136791.1| GA22529 [Drosophila pseudoobscura pseudoobscura] gi|198145113|gb|EDY71817.1| GA22529 [Drosophila pseudoobscura pseudoobscura]	216	273	352	409	5e-24	58	62.07
aug3.g8364.t1	gi|198477037|ref|XP_002136791.1| GA22529 [Drosophila pseudoobscura pseudoobscura] gi|198145113|gb|EDY71817.1| GA22529 [Drosophila pseudoobscura pseudoobscura]	5	115	2	109	5e-14	111	38.74
aug3.g8364.t1	gi|319234039|ref|NP_001187381.1| inhibitor of growth protein 5 [Ictalurus punctatus] gi|308322865|gb|ADO28570.1| inhibitor of growth protein 5 [Ictalurus punctatus]	178	235	352	409	5e-24	58	63.79
aug3.g8364.t1	gi|319234039|ref|NP_001187381.1| inhibitor of growth protein 5 [Ictalurus punctatus] gi|308322865|gb|ADO28570.1| inhibitor of growth protein 5 [Ictalurus punctatus]	5	112	2	109	2e-14	108	39.81
aug3.g8364.t1	gi|308321594|gb|ADO27948.1| inhibitor of growth protein 5 [Ictalurus furcatus]	178	235	352	409	5e-24	58	63.79
aug3.g8364.t1	gi|308321594|gb|ADO27948.1| inhibitor of growth protein 5 [Ictalurus furcatus]	5	112	2	109	5e-14	108	38.89
aug3.g8364.t1	gi|198476322|ref|XP_001357330.2| GA21675 [Drosophila pseudoobscura pseudoobscura] gi|198137643|gb|EAL34399.2| GA21675 [Drosophila pseudoobscura pseudoobscura]	216	273	352	409	5e-24	58	62.07
aug3.g8364.t1	gi|198476322|ref|XP_001357330.2| GA21675 [Drosophila pseudoobscura pseudoobscura] gi|198137643|gb|EAL34399.2| GA21675 [Drosophila pseudoobscura pseudoobscura]	5	115	2	109	5e-14	111	38.74
aug3.g8364.t1	gi|194765829|ref|XP_001965028.1| GF21663 [Drosophila ananassae] gi|190617638|gb|EDV33162.1| GF21663 [Drosophila ananassae]	214	271	352	409	5e-24	58	62.07
aug3.g8364.t1	gi|194765829|ref|XP_001965028.1| GF21663 [Drosophila ananassae] gi|190617638|gb|EDV33162.1| GF21663 [Drosophila ananassae]	5	115	2	109	1e-13	111	37.84
aug3.g8364.t1	gi|383859248|ref|XP_003705107.1| PREDICTED: inhibitor of growth protein 5-like isoform 1 [Megachile rotundata]	182	255	337	409	5e-24	74	55.41
aug3.g8364.t1	gi|383859248|ref|XP_003705107.1| PREDICTED: inhibitor of growth protein 5-like isoform 1 [Megachile rotundata]	4	111	2	109	2e-14	108	38.89
aug3.g8364.t1	gi|170041068|ref|XP_001848299.1| inhibitor of growth protein, ing4 [Culex quinquefasciatus] gi|167864641|gb|EDS28024.1| inhibitor of growth protein, ing4 [Culex quinquefasciatus]	226	283	352	409	6e-24	58	63.79
aug3.g8364.t1	gi|170041068|ref|XP_001848299.1| inhibitor of growth protein, ing4 [Culex quinquefasciatus] gi|167864641|gb|EDS28024.1| inhibitor of growth protein, ing4 [Culex quinquefasciatus]	5	127	2	120	8e-15	123	39.02
aug3.g8364.t1	gi|195049907|ref|XP_001992786.1| GH13451 [Drosophila grimshawi] gi|193899845|gb|EDV98711.1| GH13451 [Drosophila grimshawi]	218	275	352	409	6e-24	58	62.07
aug3.g8364.t1	gi|195049907|ref|XP_001992786.1| GH13451 [Drosophila grimshawi] gi|193899845|gb|EDV98711.1| GH13451 [Drosophila grimshawi]	5	116	2	109	9e-14	112	37.5
aug3.g8364.t1	gi|72164469|ref|XP_792118.1| PREDICTED: inhibitor of growth protein 1-like [Strongylocentrotus purpuratus]	120	254	288	409	6e-24	136	38.97
aug3.g8364.t1	gi|571542709|ref|XP_006559576.1| PREDICTED: inhibitor of growth protein 5-like [Apis mellifera]	182	255	337	409	6e-24	74	55.41
aug3.g8364.t1	gi|571542709|ref|XP_006559576.1| PREDICTED: inhibitor of growth protein 5-like [Apis mellifera]	5	112	2	109	1e-13	108	38.89
aug3.g8364.t1	gi|321461371|gb|EFX72404.1| hypothetical protein DAPPUDRAFT_308315 [Daphnia pulex]	170	241	339	409	6e-24	72	58.33
aug3.g8364.t1	gi|321461371|gb|EFX72404.1| hypothetical protein DAPPUDRAFT_308315 [Daphnia pulex]	5	128	2	130	5e-13	129	34.11
aug3.g8364.t1	gi|572257826|ref|XP_006607310.1| PREDICTED: inhibitor of growth protein 4-like [Apis dorsata]	183	256	337	409	6e-24	74	55.41
aug3.g8364.t1	gi|572257826|ref|XP_006607310.1| PREDICTED: inhibitor of growth protein 4-like [Apis dorsata]	5	112	2	109	1e-13	108	38.89
aug3.g8364.t1	gi|380017363|ref|XP_003692627.1| PREDICTED: inhibitor of growth protein 4-like [Apis florea]	183	256	337	409	6e-24	74	55.41
aug3.g8364.t1	gi|380017363|ref|XP_003692627.1| PREDICTED: inhibitor of growth protein 4-like [Apis florea]	5	112	2	109	1e-13	108	38.89
aug3.g8364.t1	gi|350411370|ref|XP_003489324.1| PREDICTED: inhibitor of growth protein 4-like [Bombus impatiens]	187	260	337	409	6e-24	74	55.41
aug3.g8364.t1	gi|350411370|ref|XP_003489324.1| PREDICTED: inhibitor of growth protein 4-like [Bombus impatiens]	9	116	2	109	2e-13	108	38.89
aug3.g8364.t1	gi|383859250|ref|XP_003705108.1| PREDICTED: inhibitor of growth protein 5-like isoform 2 [Megachile rotundata]	158	231	337	409	6e-24	74	55.41
aug3.g8364.t1	gi|195115176|ref|XP_002002140.1| GI14043 [Drosophila mojavensis] gi|193912715|gb|EDW11582.1| GI14043 [Drosophila mojavensis]	231	288	352	409	7e-24	58	62.07
aug3.g8364.t1	gi|195115176|ref|XP_002002140.1| GI14043 [Drosophila mojavensis] gi|193912715|gb|EDW11582.1| GI14043 [Drosophila mojavensis]	5	116	2	109	3e-13	112	37.5
aug3.g8364.t1	gi|345493478|ref|XP_001602605.2| PREDICTED: inhibitor of growth protein 4-like [Nasonia vitripennis]	181	254	337	409	7e-24	74	56.76
aug3.g8364.t1	gi|345493478|ref|XP_001602605.2| PREDICTED: inhibitor of growth protein 4-like [Nasonia vitripennis]	5	112	2	109	4e-15	108	37.96
aug3.g8364.t1	gi|541043721|gb|ERG82701.1| inhibitor of growth protein 3 [Ascaris suum]	32	147	10	125	8e-24	116	47.41
aug3.g8364.t1	gi|157108208|ref|XP_001650124.1| Inhibitor of growth proteining, ing4 [Aedes aegypti] gi|108879359|gb|EAT43584.1| AAEL004983-PA [Aedes aegypti]	217	274	352	409	8e-24	58	63.79
aug3.g8364.t1	gi|157108208|ref|XP_001650124.1| Inhibitor of growth proteining, ing4 [Aedes aegypti] gi|108879359|gb|EAT43584.1| AAEL004983-PA [Aedes aegypti]	5	116	2	109	1e-13	115	40.87
aug3.g8364.t1	gi|56755497|gb|AAW25927.1| unknown [Schistosoma japonicum]	1	124	1	122	1e-23	124	42.74
aug3.g8364.t1	gi|557782557|ref|XP_005190891.1| PREDICTED: inhibitor of growth protein 4-like isoform X1 [Musca domestica]	222	279	352	409	1e-23	58	62.07
aug3.g8364.t1	gi|557782557|ref|XP_005190891.1| PREDICTED: inhibitor of growth protein 4-like isoform X1 [Musca domestica]	5	116	2	109	5e-13	112	37.5
aug3.g8364.t1	gi|498941520|ref|XP_004521572.1| PREDICTED: inhibitor of growth protein 5-like isoform X4 [Ceratitis capitata]	216	273	352	409	1e-23	58	62.07
aug3.g8364.t1	gi|498941520|ref|XP_004521572.1| PREDICTED: inhibitor of growth protein 5-like isoform X4 [Ceratitis capitata]	5	117	2	109	5e-12	113	37.17
aug3.g8364.t1	gi|557782561|ref|XP_005190893.1| PREDICTED: inhibitor of growth protein 4-like isoform X3 [Musca domestica]	208	265	352	409	1e-23	58	62.07
aug3.g8364.t1	gi|557782561|ref|XP_005190893.1| PREDICTED: inhibitor of growth protein 4-like isoform X3 [Musca domestica]	5	116	2	109	5e-13	112	37.5
aug3.g8364.t1	gi|557782559|ref|XP_005190892.1| PREDICTED: inhibitor of growth protein 4-like isoform X2 [Musca domestica]	209	266	352	409	1e-23	58	62.07
aug3.g8364.t1	gi|557782559|ref|XP_005190892.1| PREDICTED: inhibitor of growth protein 4-like isoform X2 [Musca domestica]	5	116	2	109	5e-13	112	37.5
aug3.g8364.t1	gi|19921252|ref|NP_609647.1| CG9293, isoform A [Drosophila melanogaster] gi|16769672|gb|AAL29055.1| LD46333p [Drosophila melanogaster] gi|22946406|gb|AAF53297.2| CG9293, isoform A [Drosophila melanogaster] gi|220951970|gb|ACL88528.1| CG9293-PA [synthetic construct]	228	285	352	409	1e-23	58	62.07
aug3.g8364.t1	gi|19921252|ref|NP_609647.1| CG9293, isoform A [Drosophila melanogaster] gi|16769672|gb|AAL29055.1| LD46333p [Drosophila melanogaster] gi|22946406|gb|AAF53297.2| CG9293, isoform A [Drosophila melanogaster] gi|220951970|gb|ACL88528.1| CG9293-PA [synthetic construct]	5	115	2	109	1e-12	111	37.84
aug3.g8364.t1	gi|195472609|ref|XP_002088592.1| GE11644 [Drosophila yakuba] gi|194174693|gb|EDW88304.1| GE11644 [Drosophila yakuba]	214	271	352	409	1e-23	58	62.07
aug3.g8364.t1	gi|195472609|ref|XP_002088592.1| GE11644 [Drosophila yakuba] gi|194174693|gb|EDW88304.1| GE11644 [Drosophila yakuba]	5	115	2	109	1e-10	111	37.84
aug3.g8364.t1	gi|195434254|ref|XP_002065118.1| GK15283 [Drosophila willistoni] gi|194161203|gb|EDW76104.1| GK15283 [Drosophila willistoni]	222	279	352	409	1e-23	58	62.07
aug3.g8364.t1	gi|195434254|ref|XP_002065118.1| GK15283 [Drosophila willistoni] gi|194161203|gb|EDW76104.1| GK15283 [Drosophila willistoni]	5	115	2	109	2e-13	111	37.84
aug3.g8364.t1	gi|556515193|emb|CDJ18422.1| inhibitor of growth protein 4 [Echinococcus granulosus]	151	206	352	407	1e-23	56	67.86
aug3.g8364.t1	gi|405974683|gb|EKC39309.1| Inhibitor of growth protein 5 [Crassostrea gigas]	186	243	352	409	2e-23	58	62.07
aug3.g8364.t1	gi|405974683|gb|EKC39309.1| Inhibitor of growth protein 5 [Crassostrea gigas]	5	112	2	109	7e-12	108	32.41
aug3.g8364.t1	gi|195351295|ref|XP_002042170.1| GM25576 [Drosophila sechellia] gi|194123994|gb|EDW46037.1| GM25576 [Drosophila sechellia]	214	271	352	409	2e-23	58	62.07
aug3.g8364.t1	gi|195351295|ref|XP_002042170.1| GM25576 [Drosophila sechellia] gi|194123994|gb|EDW46037.1| GM25576 [Drosophila sechellia]	5	115	2	109	4e-12	111	37.84
aug3.g8364.t1	gi|24584112|ref|NP_723814.1| CG9293, isoform B [Drosophila melanogaster] gi|22946405|gb|AAN10835.1| CG9293, isoform B [Drosophila melanogaster] gi|313569886|gb|ADR66771.1| SD11456p [Drosophila melanogaster]	214	271	352	409	2e-23	58	62.07
aug3.g8364.t1	gi|24584112|ref|NP_723814.1| CG9293, isoform B [Drosophila melanogaster] gi|22946405|gb|AAN10835.1| CG9293, isoform B [Drosophila melanogaster] gi|313569886|gb|ADR66771.1| SD11456p [Drosophila melanogaster]	5	115	2	109	1e-12	111	37.84
aug3.g8364.t1	gi|55742392|ref|NP_001007169.1| inhibitor of growth [Danio rerio] gi|50926003|gb|AAH79501.1| Inhibitor of growth family, member 5b [Danio rerio]	182	239	352	409	2e-23	58	60.34
aug3.g8364.t1	gi|55742392|ref|NP_001007169.1| inhibitor of growth [Danio rerio] gi|50926003|gb|AAH79501.1| Inhibitor of growth family, member 5b [Danio rerio]	5	112	2	109	7e-13	108	38.89
aug3.g8364.t1	gi|26984617|emb|CAD59105.1| novel protein similar to human candidate tumor suppressor p33 ING1 (inhibitor of growth 1) [Danio rerio]	182	239	352	409	2e-23	58	60.34
aug3.g8364.t1	gi|26984617|emb|CAD59105.1| novel protein similar to human candidate tumor suppressor p33 ING1 (inhibitor of growth 1) [Danio rerio]	5	112	2	109	6e-13	108	38.89
aug3.g8364.t1	gi|390335830|ref|XP_793913.3| PREDICTED: inhibitor of growth protein 4-like [Strongylocentrotus purpuratus]	149	246	307	409	2e-23	104	48.08
aug3.g8364.t1	gi|390335830|ref|XP_793913.3| PREDICTED: inhibitor of growth protein 4-like [Strongylocentrotus purpuratus]	5	112	2	109	1e-15	108	40.74
aug3.g8364.t1	gi|528471424|ref|XP_005171330.1| PREDICTED: inhibitor of growth isoform X2 [Danio rerio]	181	238	352	409	2e-23	58	60.34
aug3.g8364.t1	gi|528471424|ref|XP_005171330.1| PREDICTED: inhibitor of growth isoform X2 [Danio rerio]	5	112	2	109	6e-13	108	38.89
aug3.g8364.t1	gi|194860644|ref|XP_001969627.1| GG10204 [Drosophila erecta] gi|190661494|gb|EDV58686.1| GG10204 [Drosophila erecta]	214	271	352	409	2e-23	58	62.07
aug3.g8364.t1	gi|194860644|ref|XP_001969627.1| GG10204 [Drosophila erecta] gi|190661494|gb|EDV58686.1| GG10204 [Drosophila erecta]	5	115	2	109	1e-10	111	37.84
aug3.g8364.t1	gi|183448059|pdb|2K1J|A Chain A, Plan Homeodomain Finger Of Tumour Supressor Ing4	6	63	352	409	2e-23	58	60.34
aug3.g8364.t1	gi|357114087|ref|XP_003558832.1| PREDICTED: inhibitor of growth protein 4-like [Brachypodium distachyon]	185	245	352	412	3e-23	61	63.93
aug3.g8364.t1	gi|350535360|ref|NP_001233000.1| uncharacterized protein LOC100161116 [Acyrthosiphon pisum] gi|239789913|dbj|BAH71552.1| ACYPI002366 [Acyrthosiphon pisum]	208	279	339	409	3e-23	72	54.17
aug3.g8364.t1	gi|350535360|ref|NP_001233000.1| uncharacterized protein LOC100161116 [Acyrthosiphon pisum] gi|239789913|dbj|BAH71552.1| ACYPI002366 [Acyrthosiphon pisum]	5	126	2	123	9e-15	122	35.25
aug3.g8364.t1	gi|260786926|ref|XP_002588507.1| hypothetical protein BRAFLDRAFT_114530 [Branchiostoma floridae] gi|229273670|gb|EEN44518.1| hypothetical protein BRAFLDRAFT_114530 [Branchiostoma floridae]	198	255	352	409	3e-23	58	62.07
aug3.g8364.t1	gi|260786926|ref|XP_002588507.1| hypothetical protein BRAFLDRAFT_114530 [Branchiostoma floridae] gi|229273670|gb|EEN44518.1| hypothetical protein BRAFLDRAFT_114530 [Branchiostoma floridae]	5	112	2	109	4e-12	108	34.26
aug3.g8364.t1	gi|433286563|pdb|2M1R|A Chain A, Phd Domain Of Ing4 N214d Mutant	6	63	352	409	3e-23	58	60.34
aug3.g8364.t1	gi|189237225|ref|XP_001810464.1| PREDICTED: similar to AGAP009992-PA [Tribolium castaneum]	212	269	352	409	3e-23	58	60.34
aug3.g8364.t1	gi|189237225|ref|XP_001810464.1| PREDICTED: similar to AGAP009992-PA [Tribolium castaneum]	5	112	2	109	2e-17	108	41.67
aug3.g8364.t1	gi|196007168|ref|XP_002113450.1| hypothetical protein TRIADDRAFT_50425 [Trichoplax adhaerens] gi|190583854|gb|EDV23924.1| hypothetical protein TRIADDRAFT_50425 [Trichoplax adhaerens]	181	238	352	409	4e-23	58	60.34
aug3.g8364.t1	gi|196007168|ref|XP_002113450.1| hypothetical protein TRIADDRAFT_50425 [Trichoplax adhaerens] gi|190583854|gb|EDV23924.1| hypothetical protein TRIADDRAFT_50425 [Trichoplax adhaerens]	4	120	1	117	2e-15	117	38.46
aug3.g8364.t1	gi|470126483|ref|XP_004299213.1| PREDICTED: PHD finger protein ING1-like [Fragaria vesca subsp. vesca]	159	245	326	411	4e-23	87	50.57
aug3.g8364.t1	gi|328714953|ref|XP_001949522.2| PREDICTED: inhibitor of growth protein 4-like [Acyrthosiphon pisum]	222	279	352	409	5e-23	58	62.07
aug3.g8364.t1	gi|328714953|ref|XP_001949522.2| PREDICTED: inhibitor of growth protein 4-like [Acyrthosiphon pisum]	5	112	2	109	2e-11	108	36.11
aug3.g8364.t1	gi|270007167|gb|EFA03615.1| hypothetical protein TcasGA2_TC013703 [Tribolium castaneum]	221	278	352	409	5e-23	58	60.34
aug3.g8364.t1	gi|270007167|gb|EFA03615.1| hypothetical protein TcasGA2_TC013703 [Tribolium castaneum]	5	112	2	109	3e-17	108	41.67
aug3.g8364.t1	gi|332028946|gb|EGI68964.1| Inhibitor of growth protein 5 [Acromyrmex echinatior]	224	297	337	409	5e-23	74	54.05
aug3.g8364.t1	gi|332028946|gb|EGI68964.1| Inhibitor of growth protein 5 [Acromyrmex echinatior]	56	154	11	109	6e-10	99	36.36
aug3.g8364.t1	gi|188036047|pdb|2QIC|A Chain A, Crystal Structure Of The Ing1 Phd Finger In Complex With A Histone H3k4me3 Peptide	7	57	352	402	5e-23	51	64.71
aug3.g8364.t1	gi|555702604|gb|ESO05837.1| hypothetical protein HELRODRAFT_184897 [Helobdella robusta]	188	245	352	409	6e-23	58	60.34
aug3.g8364.t1	gi|555702604|gb|ESO05837.1| hypothetical protein HELRODRAFT_184897 [Helobdella robusta]	5	118	2	115	1e-14	114	35.96
aug3.g8364.t1	gi|548366770|ref|XP_005731978.1| PREDICTED: inhibitor of growth protein 4-like isoform X2 [Pundamilia nyererei] gi|554829425|ref|XP_005925309.1| PREDICTED: inhibitor of growth protein 4-like isoform X2 [Haplochromis burtoni]	131	250	274	409	6e-23	136	37.5
aug3.g8364.t1	gi|548366770|ref|XP_005731978.1| PREDICTED: inhibitor of growth protein 4-like isoform X2 [Pundamilia nyererei] gi|554829425|ref|XP_005925309.1| PREDICTED: inhibitor of growth protein 4-like isoform X2 [Haplochromis burtoni]	5	112	2	109	5e-14	108	37.04
aug3.g8364.t1	gi|56758444|gb|AAW27362.1| SJCHGC01498 protein [Schistosoma japonicum]	1	124	1	122	7e-23	124	42.74
aug3.g8364.t1	gi|548366789|ref|XP_005731982.1| PREDICTED: inhibitor of growth protein 4-like isoform X6 [Pundamilia nyererei] gi|554829435|ref|XP_005925314.1| PREDICTED: inhibitor of growth protein 4-like isoform X7 [Haplochromis burtoni]	101	226	268	409	7e-23	142	36.62
aug3.g8364.t1	gi|260780983|ref|XP_002585609.1| hypothetical protein BRAFLDRAFT_133135 [Branchiostoma floridae] gi|229270625|gb|EEN41620.1| hypothetical protein BRAFLDRAFT_133135 [Branchiostoma floridae]	173	230	352	409	7e-23	58	62.07
aug3.g8364.t1	gi|260780983|ref|XP_002585609.1| hypothetical protein BRAFLDRAFT_133135 [Branchiostoma floridae] gi|229270625|gb|EEN41620.1| hypothetical protein BRAFLDRAFT_133135 [Branchiostoma floridae]	5	112	2	109	9e-12	108	34.26
aug3.g8364.t1	gi|171848926|pdb|2VNF|A Chain A, Molecular Basis Of Histone H3k4me3 Recognition By Ing4 gi|171848928|pdb|2VNF|C Chain C, Molecular Basis Of Histone H3k4me3 Recognition By Ing4	6	57	352	403	7e-23	52	65.38
aug3.g8364.t1	gi|403369846|gb|EJY84775.1| Chromatin remodeling protein, contains PhD zinc finger [Oxytricha trifallax]	318	376	355	413	7e-23	59	61.02
aug3.g8364.t1	gi|403336273|gb|EJY67327.1| Chromatin remodeling protein, contains PhD zinc finger [Oxytricha trifallax]	318	376	355	413	8e-23	59	61.02
aug3.g8364.t1	gi|291224580|ref|XP_002732281.1| PREDICTED: inhibitor of growth protein 4-like [Saccoglossus kowalevskii]	200	257	352	409	8e-23	58	60.34
aug3.g8364.t1	gi|291224580|ref|XP_002732281.1| PREDICTED: inhibitor of growth protein 4-like [Saccoglossus kowalevskii]	5	115	2	112	1e-13	111	36.04
aug3.g8364.t1	gi|403336671|gb|EJY67530.1| Chromatin remodeling protein, contains PhD zinc finger [Oxytricha trifallax]	318	376	355	413	8e-23	59	61.02
aug3.g8364.t1	gi|328698023|ref|XP_001943164.2| PREDICTED: inhibitor of growth protein 4-like [Acyrthosiphon pisum]	222	279	352	409	8e-23	58	62.07
aug3.g8364.t1	gi|328698023|ref|XP_001943164.2| PREDICTED: inhibitor of growth protein 4-like [Acyrthosiphon pisum]	5	112	2	109	7e-15	108	37.96
aug3.g8364.t1	gi|307201514|gb|EFN81277.1| Inhibitor of growth protein 4 [Harpegnathos saltator]	243	316	337	409	8e-23	74	52.7
aug3.g8364.t1	gi|307201514|gb|EFN81277.1| Inhibitor of growth protein 4 [Harpegnathos saltator]	75	173	11	109	1e-09	99	36.36
aug3.g8364.t1	gi|209732978|gb|ACI67358.1| Inhibitor of growth protein 4 [Salmo salar] gi|209735632|gb|ACI68685.1| Inhibitor of growth protein 4 [Salmo salar]	193	250	352	409	1e-22	58	60.34
aug3.g8364.t1	gi|209732978|gb|ACI67358.1| Inhibitor of growth protein 4 [Salmo salar] gi|209735632|gb|ACI68685.1| Inhibitor of growth protein 4 [Salmo salar]	5	112	2	109	9e-14	108	37.04
aug3.g8364.t1	gi|297831232|ref|XP_002883498.1| hypothetical protein ARALYDRAFT_479934 [Arabidopsis lyrata subsp. lyrata] gi|297329338|gb|EFH59757.1| hypothetical protein ARALYDRAFT_479934 [Arabidopsis lyrata subsp. lyrata]	174	231	352	409	1e-22	58	62.07
aug3.g8364.t1	gi|554829431|ref|XP_005925312.1| PREDICTED: inhibitor of growth protein 4-like isoform X5 [Haplochromis burtoni]	165	222	352	409	1e-22	58	60.34
aug3.g8364.t1	gi|554829431|ref|XP_005925312.1| PREDICTED: inhibitor of growth protein 4-like isoform X5 [Haplochromis burtoni]	1	85	25	109	1e-06	85	32.94
aug3.g8364.t1	gi|565347812|ref|XP_006340915.1| PREDICTED: PHD finger protein ING1-like [Solanum tuberosum]	176	236	352	412	1e-22	61	62.3
aug3.g8364.t1	gi|460404684|ref|XP_004247811.1| PREDICTED: PHD finger protein ING1-like [Solanum lycopersicum]	176	236	352	412	1e-22	61	62.3
aug3.g8364.t1	gi|410905709|ref|XP_003966334.1| PREDICTED: inhibitor of growth protein 4-like isoform 2 [Takifugu rubripes]	168	225	352	409	1e-22	58	60.34
aug3.g8364.t1	gi|498984603|ref|XP_004550833.1| PREDICTED: inhibitor of growth protein 4-like [Maylandia zebra] gi|548366766|ref|XP_005731977.1| PREDICTED: inhibitor of growth protein 4-like isoform X1 [Pundamilia nyererei] gi|554829423|ref|XP_005925308.1| PREDICTED: inhibitor of growth protein 4-like isoform X1 [Haplochromis burtoni] gi|584016394|ref|XP_006802952.1| PREDICTED: inhibitor of growth protein 4-lik…	143	249	290	409	1e-22	120	38.33
aug3.g8364.t1	gi|498984603|ref|XP_004550833.1| PREDICTED: inhibitor of growth protein 4-like [Maylandia zebra] gi|548366766|ref|XP_005731977.1| PREDICTED: inhibitor of growth protein 4-like isoform X1 [Pundamilia nyererei] gi|554829423|ref|XP_005925308.1| PREDICTED: inhibitor of growth protein 4-like isoform X1 [Haplochromis burtoni] gi|584016394|ref|XP_006802952.1| PREDICTED: inhibitor of growth protein 4-lik…	5	112	2	109	6e-14	108	37.04
aug3.g8364.t1	gi|542234789|ref|XP_005455490.1| PREDICTED: inhibitor of growth protein 4-like isoform X3 [Oreochromis niloticus]	202	259	352	409	1e-22	58	60.34
aug3.g8364.t1	gi|542234789|ref|XP_005455490.1| PREDICTED: inhibitor of growth protein 4-like isoform X3 [Oreochromis niloticus]	24	122	11	109	6e-10	99	35.35
aug3.g8364.t1	gi|551494521|ref|XP_005798825.1| PREDICTED: inhibitor of growth protein 4-like isoform X5 [Xiphophorus maculatus]	168	225	352	409	1e-22	58	60.34
aug3.g8364.t1	gi|542234792|ref|XP_005455491.1| PREDICTED: inhibitor of growth protein 4-like isoform X4 [Oreochromis niloticus]	125	250	268	409	1e-22	142	36.62
aug3.g8364.t1	gi|542234792|ref|XP_005455491.1| PREDICTED: inhibitor of growth protein 4-like isoform X4 [Oreochromis niloticus]	5	112	2	109	5e-14	108	37.04
aug3.g8364.t1	gi|544216208|ref|XP_005538249.1| similar to candidate tumor suppressor [Cyanidioschyzon merolae strain 10D] gi|449018811|dbj|BAM82213.1| similar to candidate tumor suppressor [Cyanidioschyzon merolae strain 10D]	199	255	352	408	1e-22	57	64.91
aug3.g8364.t1	gi|548366774|ref|XP_005731979.1| PREDICTED: inhibitor of growth protein 4-like isoform X3 [Pundamilia nyererei] gi|554829427|ref|XP_005925310.1| PREDICTED: inhibitor of growth protein 4-like isoform X3 [Haplochromis burtoni]	142	248	290	409	1e-22	120	38.33
aug3.g8364.t1	gi|548366774|ref|XP_005731979.1| PREDICTED: inhibitor of growth protein 4-like isoform X3 [Pundamilia nyererei] gi|554829427|ref|XP_005925310.1| PREDICTED: inhibitor of growth protein 4-like isoform X3 [Haplochromis burtoni]	5	112	2	109	8e-14	108	37.04
aug3.g8364.t1	gi|567854785|ref|XP_006420512.1| hypothetical protein CICLE_v10005726mg [Citrus clementina] gi|557522385|gb|ESR33752.1| hypothetical protein CICLE_v10005726mg [Citrus clementina]	186	243	352	409	1e-22	58	65.52
aug3.g8364.t1	gi|551494515|ref|XP_005798822.1| PREDICTED: inhibitor of growth protein 4-like isoform X2 [Xiphophorus maculatus]	191	248	352	409	1e-22	58	60.34
aug3.g8364.t1	gi|551494515|ref|XP_005798822.1| PREDICTED: inhibitor of growth protein 4-like isoform X2 [Xiphophorus maculatus]	5	112	2	109	7e-14	108	37.04
aug3.g8364.t1	gi|568878330|ref|XP_006492151.1| PREDICTED: PHD finger protein ING1-like [Citrus sinensis]	186	243	352	409	1e-22	58	65.52
aug3.g8364.t1	gi|410905707|ref|XP_003966333.1| PREDICTED: inhibitor of growth protein 4-like isoform 1 [Takifugu rubripes]	192	249	352	409	1e-22	58	60.34
aug3.g8364.t1	gi|410905707|ref|XP_003966333.1| PREDICTED: inhibitor of growth protein 4-like isoform 1 [Takifugu rubripes]	5	112	2	109	2e-13	108	36.11
aug3.g8364.t1	gi|542234799|ref|XP_005455494.1| PREDICTED: inhibitor of growth protein 4-like isoform X7 [Oreochromis niloticus]	101	226	268	409	1e-22	142	36.62
aug3.g8364.t1	gi|551494513|ref|XP_005798821.1| PREDICTED: inhibitor of growth protein 4-like isoform X1 [Xiphophorus maculatus]	192	249	352	409	1e-22	58	60.34
aug3.g8364.t1	gi|551494513|ref|XP_005798821.1| PREDICTED: inhibitor of growth protein 4-like isoform X1 [Xiphophorus maculatus]	5	112	2	109	7e-14	108	37.04
aug3.g8364.t1	gi|340374172|ref|XP_003385612.1| PREDICTED: inhibitor of growth protein 5-like [Amphimedon queenslandica]	185	245	352	412	1e-22	61	59.02
aug3.g8364.t1	gi|340374172|ref|XP_003385612.1| PREDICTED: inhibitor of growth protein 5-like [Amphimedon queenslandica]	5	116	2	113	2e-17	112	39.29
aug3.g8364.t1	gi|229366104|gb|ACQ58032.1| Inhibitor of growth protein 4 [Anoplopoma fimbria]	192	249	352	409	1e-22	58	60.34
aug3.g8364.t1	gi|229366104|gb|ACQ58032.1| Inhibitor of growth protein 4 [Anoplopoma fimbria]	5	112	2	109	7e-14	108	37.04
aug3.g8364.t1	gi|556107104|gb|ESO95756.1| hypothetical protein LOTGIDRAFT_214850 [Lottia gigantea]	184	241	352	409	1e-22	58	62.07
aug3.g8364.t1	gi|556107104|gb|ESO95756.1| hypothetical protein LOTGIDRAFT_214850 [Lottia gigantea]	5	119	2	116	3e-12	115	35.65
aug3.g8364.t1	gi|551494519|ref|XP_005798824.1| PREDICTED: inhibitor of growth protein 4-like isoform X4 [Xiphophorus maculatus]	181	238	352	409	2e-22	58	60.34
aug3.g8364.t1	gi|551494519|ref|XP_005798824.1| PREDICTED: inhibitor of growth protein 4-like isoform X4 [Xiphophorus maculatus]	5	112	2	109	7e-14	108	37.04
aug3.g8364.t1	gi|542234794|ref|XP_005455492.1| PREDICTED: inhibitor of growth protein 4-like isoform X5 [Oreochromis niloticus]	191	248	352	409	2e-22	58	60.34
aug3.g8364.t1	gi|542234794|ref|XP_005455492.1| PREDICTED: inhibitor of growth protein 4-like isoform X5 [Oreochromis niloticus]	5	112	2	109	7e-14	108	37.04
aug3.g8364.t1	gi|573923623|ref|XP_006649386.1| PREDICTED: PHD finger protein ING1-like [Oryza brachyantha]	186	246	352	412	2e-22	61	62.3
aug3.g8364.t1	gi|170575062|ref|XP_001893083.1| PHD-finger family protein [Brugia malayi] gi|158601092|gb|EDP38092.1| PHD-finger family protein [Brugia malayi]	168	238	347	410	2e-22	71	54.93
aug3.g8364.t1	gi|348526223|ref|XP_003450620.1| PREDICTED: inhibitor of growth protein 4-like isoformX1 [Oreochromis niloticus]	192	249	352	409	2e-22	58	60.34
aug3.g8364.t1	gi|348526223|ref|XP_003450620.1| PREDICTED: inhibitor of growth protein 4-like isoformX1 [Oreochromis niloticus]	5	112	2	109	6e-14	108	37.04
aug3.g8364.t1	gi|358378699|gb|EHK16380.1| hypothetical protein TRIVIDRAFT_195338 [Trichoderma virens Gv29-8]	24	444	2	411	2e-22	469	24.09
aug3.g8364.t1	gi|115450677|ref|NP_001048939.1| Os03g0143600 [Oryza sativa Japonica Group] gi|29367421|gb|AAO72583.1| putative PHD-finger protein [Oryza sativa Japonica Group] gi|29367607|gb|AAO72665.1| putative PHD-finger protein [Oryza sativa Japonica Group] gi|32352174|dbj|BAC78580.1| hypothetical protein [Oryza sativa Japonica Group] gi|108706135|gb|ABF93930.1| PHD-finger family protein, expressed [Oryza sa…	193	253	352	412	2e-22	61	60.66
aug3.g8364.t1	gi|148231243|ref|NP_001090177.1| inhibitor of growth family, member 1 [Xenopus laevis] gi|57547042|gb|AAW52335.1| p33ING1b variant 1 [Xenopus laevis] gi|57547044|gb|AAW52336.1| p33ING1b variant 2 [Xenopus laevis] gi|57547046|gb|AAW52337.1| p33ING1b variant 3 [Xenopus laevis] gi|57547048|gb|AAW52338.1| p33ING1b variant 4 [Xenopus laevis]	206	256	352	402	2e-22	51	64.71
aug3.g8364.t1	gi|545827441|ref|XP_005652656.1| PREDICTED: inhibitor of growth protein 4 [Sus scrofa]	165	222	352	409	2e-22	58	60.34
aug3.g8364.t1	gi|545827441|ref|XP_005652656.1| PREDICTED: inhibitor of growth protein 4 [Sus scrofa]	1	85	25	109	7e-06	85	32.94
aug3.g8364.t1	gi|548366780|ref|XP_005731980.1| PREDICTED: inhibitor of growth protein 4-like isoform X4 [Pundamilia nyererei] gi|554829429|ref|XP_005925311.1| PREDICTED: inhibitor of growth protein 4-like isoform X4 [Haplochromis burtoni]	190	247	352	409	2e-22	58	60.34
aug3.g8364.t1	gi|548366780|ref|XP_005731980.1| PREDICTED: inhibitor of growth protein 4-like isoform X4 [Pundamilia nyererei] gi|554829429|ref|XP_005925311.1| PREDICTED: inhibitor of growth protein 4-like isoform X4 [Haplochromis burtoni]	5	112	2	109	6e-14	108	37.04
aug3.g8364.t1	gi|542234796|ref|XP_005455493.1| PREDICTED: inhibitor of growth protein 4-like isoform X6 [Oreochromis niloticus]	190	247	352	409	2e-22	58	60.34
aug3.g8364.t1	gi|542234796|ref|XP_005455493.1| PREDICTED: inhibitor of growth protein 4-like isoform X6 [Oreochromis niloticus]	5	112	2	109	5e-14	108	37.04
aug3.g8364.t1	gi|548366784|ref|XP_005731981.1| PREDICTED: inhibitor of growth protein 4-like isoform X5 [Pundamilia nyererei] gi|554829433|ref|XP_005925313.1| PREDICTED: inhibitor of growth protein 4-like isoform X6 [Haplochromis burtoni]	178	235	352	409	2e-22	58	60.34
aug3.g8364.t1	gi|548366784|ref|XP_005731981.1| PREDICTED: inhibitor of growth protein 4-like isoform X5 [Pundamilia nyererei] gi|554829433|ref|XP_005925313.1| PREDICTED: inhibitor of growth protein 4-like isoform X6 [Haplochromis burtoni]	5	112	2	109	6e-14	108	37.04
aug3.g8364.t1	gi|326912775|ref|XP_003202722.1| PREDICTED: inhibitor of growth protein 4-like isoform 2 [Meleagris gallopavo] gi|524980919|ref|XP_005038493.1| PREDICTED: inhibitor of growth protein 4 isoform X1 [Ficedula albicollis] gi|524980921|ref|XP_005038494.1| PREDICTED: inhibitor of growth protein 4 isoform X2 [Ficedula albicollis] gi|543259178|ref|XP_005420655.1| PREDICTED: inhibitor of growth protein 4 …	165	222	352	409	2e-22	58	60.34
aug3.g8364.t1	gi|326912775|ref|XP_003202722.1| PREDICTED: inhibitor of growth protein 4-like isoform 2 [Meleagris gallopavo] gi|524980919|ref|XP_005038493.1| PREDICTED: inhibitor of growth protein 4 isoform X1 [Ficedula albicollis] gi|524980921|ref|XP_005038494.1| PREDICTED: inhibitor of growth protein 4 isoform X2 [Ficedula albicollis] gi|543259178|ref|XP_005420655.1| PREDICTED: inhibitor of growth protein 4 …	1	85	25	109	2e-06	85	32.94
aug3.g8364.t1	gi|527256863|ref|XP_005146703.1| PREDICTED: inhibitor of growth protein 4 [Melopsittacus undulatus]	165	222	352	409	2e-22	58	60.34
aug3.g8364.t1	gi|527256863|ref|XP_005146703.1| PREDICTED: inhibitor of growth protein 4 [Melopsittacus undulatus]	1	85	25	109	3e-06	85	32.94
aug3.g8364.t1	gi|348526225|ref|XP_003450621.1| PREDICTED: inhibitor of growth protein 4-like isoformX2 [Oreochromis niloticus]	178	235	352	409	2e-22	58	60.34
aug3.g8364.t1	gi|348526225|ref|XP_003450621.1| PREDICTED: inhibitor of growth protein 4-like isoformX2 [Oreochromis niloticus]	5	112	2	109	6e-14	108	37.04
aug3.g8364.t1	gi|488513103|ref|XP_004448592.1| PREDICTED: inhibitor of growth protein 4 isoform 3 [Dasypus novemcinctus] gi|560898279|ref|XP_006175593.1| PREDICTED: inhibitor of growth protein 4 isoform X2 [Camelus ferus]	162	219	352	409	2e-22	58	60.34
aug3.g8364.t1	gi|488513103|ref|XP_004448592.1| PREDICTED: inhibitor of growth protein 4 isoform 3 [Dasypus novemcinctus] gi|560898279|ref|XP_006175593.1| PREDICTED: inhibitor of growth protein 4 isoform X2 [Camelus ferus]	1	85	25	109	6e-06	85	32.94
aug3.g8364.t1	gi|551494517|ref|XP_005798823.1| PREDICTED: inhibitor of growth protein 4-like isoform X3 [Xiphophorus maculatus]	188	245	352	409	2e-22	58	60.34
aug3.g8364.t1	gi|551494517|ref|XP_005798823.1| PREDICTED: inhibitor of growth protein 4-like isoform X3 [Xiphophorus maculatus]	5	112	2	109	8e-14	108	37.04
aug3.g8364.t1	gi|530595575|ref|XP_005291346.1| PREDICTED: inhibitor of growth protein 4 isoform X5 [Chrysemys picta bellii] gi|530595577|ref|XP_005291347.1| PREDICTED: inhibitor of growth protein 4 isoform X6 [Chrysemys picta bellii] gi|558167251|ref|XP_006124222.1| PREDICTED: inhibitor of growth protein 4 isoform X6 [Pelodiscus sinensis]	165	222	352	409	2e-22	58	60.34
aug3.g8364.t1	gi|530595575|ref|XP_005291346.1| PREDICTED: inhibitor of growth protein 4 isoform X5 [Chrysemys picta bellii] gi|530595577|ref|XP_005291347.1| PREDICTED: inhibitor of growth protein 4 isoform X6 [Chrysemys picta bellii] gi|558167251|ref|XP_006124222.1| PREDICTED: inhibitor of growth protein 4 isoform X6 [Pelodiscus sinensis]	1	85	25	109	3e-06	85	32.94
aug3.g8364.t1	gi|148667379|gb|EDK99795.1| mCG141463, isoform CRA_d [Mus musculus]	161	218	352	409	2e-22	58	60.34
aug3.g8364.t1	gi|148667379|gb|EDK99795.1| mCG141463, isoform CRA_d [Mus musculus]	1	85	25	109	7e-06	85	32.94
aug3.g8364.t1	gi|488513107|ref|XP_004448594.1| PREDICTED: inhibitor of growth protein 4 isoform 5 [Dasypus novemcinctus]	161	218	352	409	3e-22	58	60.34
aug3.g8364.t1	gi|488513107|ref|XP_004448594.1| PREDICTED: inhibitor of growth protein 4 isoform 5 [Dasypus novemcinctus]	1	85	25	109	5e-06	85	32.94
aug3.g8364.t1	gi|57547052|gb|AAW52340.1| p21ING1c variant 1 [Xenopus laevis] gi|57547054|gb|AAW52341.1| p21ING1c variant 2 [Xenopus laevis]	112	162	352	402	3e-22	51	64.71
aug3.g8364.t1	gi|488513109|ref|XP_004448595.1| PREDICTED: inhibitor of growth protein 4 isoform 6 [Dasypus novemcinctus]	159	216	352	409	3e-22	58	60.34
aug3.g8364.t1	gi|488513109|ref|XP_004448595.1| PREDICTED: inhibitor of growth protein 4 isoform 6 [Dasypus novemcinctus]	1	85	25	109	6e-06	85	32.94
aug3.g8364.t1	gi|328697570|ref|XP_001948924.2| PREDICTED: inhibitor of growth protein 4-like [Acyrthosiphon pisum]	222	279	352	409	3e-22	58	60.34
aug3.g8364.t1	gi|328697570|ref|XP_001948924.2| PREDICTED: inhibitor of growth protein 4-like [Acyrthosiphon pisum]	5	112	2	109	8e-15	108	37.96
aug3.g8364.t1	gi|147904453|ref|NP_001090790.1| inhibitor of growth family, member 1 [Xenopus (Silurana) tropicalis] gi|134023713|gb|AAI35182.1| ing1 protein [Xenopus (Silurana) tropicalis]	206	256	352	402	3e-22	51	64.71
aug3.g8364.t1	gi|302760493|ref|XP_002963669.1| hypothetical protein SELMODRAFT_270360 [Selaginella moellendorffii] gi|302785972|ref|XP_002974758.1| hypothetical protein SELMODRAFT_228279 [Selaginella moellendorffii] gi|300157653|gb|EFJ24278.1| hypothetical protein SELMODRAFT_228279 [Selaginella moellendorffii] gi|300168937|gb|EFJ35540.1| hypothetical protein SELMODRAFT_270360 [Selaginella moellendorffii]	154	213	352	411	3e-22	60	61.67
aug3.g8364.t1	gi|297261655|ref|XP_001118270.2| PREDICTED: inhibitor of growth protein 4-like [Macaca mulatta]	164	221	352	409	3e-22	58	60.34
aug3.g8364.t1	gi|297261655|ref|XP_001118270.2| PREDICTED: inhibitor of growth protein 4-like [Macaca mulatta]	1	85	25	109	6e-06	85	32.94
aug3.g8364.t1	gi|125542361|gb|EAY88500.1| hypothetical protein OsI_09971 [Oryza sativa Indica Group]	195	255	352	412	3e-22	61	60.66
aug3.g8364.t1	gi|524945401|ref|XP_005073373.1| PREDICTED: inhibitor of growth protein 1 [Mesocricetus auratus]	206	262	352	408	3e-22	57	59.65
aug3.g8364.t1	gi|57547050|gb|AAW52339.1| p33ING1b variant 5 [Xenopus laevis]	206	256	352	402	3e-22	51	64.71
aug3.g8364.t1	gi|148667378|gb|EDK99794.1| mCG141463, isoform CRA_c [Mus musculus]	164	221	352	409	3e-22	58	60.34
aug3.g8364.t1	gi|148667378|gb|EDK99794.1| mCG141463, isoform CRA_c [Mus musculus]	1	85	25	109	8e-06	85	32.94
aug3.g8364.t1	gi|564265266|ref|XP_006271468.1| PREDICTED: inhibitor of growth protein 4 [Alligator mississippiensis]	183	240	352	409	3e-22	58	60.34
aug3.g8364.t1	gi|564265266|ref|XP_006271468.1| PREDICTED: inhibitor of growth protein 4 [Alligator mississippiensis]	5	103	11	109	8e-10	99	35.35
aug3.g8364.t1	gi|148667376|gb|EDK99792.1| mCG141463, isoform CRA_a [Mus musculus]	165	222	352	409	3e-22	58	60.34
aug3.g8364.t1	gi|148667376|gb|EDK99792.1| mCG141463, isoform CRA_a [Mus musculus]	1	85	25	109	8e-06	85	32.94
aug3.g8364.t1	gi|507668781|ref|XP_004708178.1| PREDICTED: inhibitor of growth protein 4 isoform X6 [Echinops telfairi]	168	225	352	409	3e-22	58	60.34
aug3.g8364.t1	gi|488513101|ref|XP_004448591.1| PREDICTED: inhibitor of growth protein 4 isoform 2 [Dasypus novemcinctus]	164	221	352	409	3e-22	58	60.34
aug3.g8364.t1	gi|488513101|ref|XP_004448591.1| PREDICTED: inhibitor of growth protein 4 isoform 2 [Dasypus novemcinctus]	1	85	25	109	6e-06	85	32.94
aug3.g8364.t1	gi|507668761|ref|XP_004708173.1| PREDICTED: inhibitor of growth protein 4 isoform X1 [Echinops telfairi]	192	249	352	409	3e-22	58	60.34
aug3.g8364.t1	gi|507668761|ref|XP_004708173.1| PREDICTED: inhibitor of growth protein 4 isoform X1 [Echinops telfairi]	5	112	2	109	4e-13	108	37.04
aug3.g8364.t1	gi|498989348|ref|XP_004531586.1| PREDICTED: probable cytochrome P450 309a2-like [Ceratitis capitata]	69	142	313	398	3e-22	86	52.33
aug3.g8364.t1	gi|488513099|ref|XP_004448590.1| PREDICTED: inhibitor of growth protein 4 isoform 1 [Dasypus novemcinctus] gi|560898277|ref|XP_006175592.1| PREDICTED: inhibitor of growth protein 4 isoform X1 [Camelus ferus]	165	222	352	409	3e-22	58	60.34
aug3.g8364.t1	gi|488513099|ref|XP_004448590.1| PREDICTED: inhibitor of growth protein 4 isoform 1 [Dasypus novemcinctus] gi|560898277|ref|XP_006175592.1| PREDICTED: inhibitor of growth protein 4 isoform X1 [Camelus ferus]	1	85	25	109	6e-06	85	32.94
aug3.g8364.t1	gi|585678992|ref|XP_006891340.1| PREDICTED: inhibitor of growth protein 4 isoform X3 [Elephantulus edwardii]	168	225	352	409	3e-22	58	60.34
aug3.g8364.t1	gi|472383902|ref|XP_004411326.1| PREDICTED: inhibitor of growth protein 4-like isoform 1 [Odobenus rosmarus divergens]	189	246	352	409	3e-22	58	60.34
aug3.g8364.t1	gi|472383902|ref|XP_004411326.1| PREDICTED: inhibitor of growth protein 4-like isoform 1 [Odobenus rosmarus divergens]	5	112	2	109	5e-12	108	36.11
aug3.g8364.t1	gi|505830436|ref|XP_004610514.1| PREDICTED: inhibitor of growth protein 4 isoform X4 [Sorex araneus]	168	225	352	409	3e-22	58	60.34
aug3.g8364.t1	gi|507668769|ref|XP_004708175.1| PREDICTED: inhibitor of growth protein 4 isoform X3 [Echinops telfairi]	189	246	352	409	3e-22	58	60.34
aug3.g8364.t1	gi|507668769|ref|XP_004708175.1| PREDICTED: inhibitor of growth protein 4 isoform X3 [Echinops telfairi]	5	112	2	109	5e-13	108	37.04
aug3.g8364.t1	gi|112490685|pdb|2G6Q|A Chain A, Crystal Structure Of Ing2 Phd Finger In Complex With H3k4me3 Peptide	7	57	352	402	3e-22	51	64.71
aug3.g8364.t1	gi|327283556|ref|XP_003226507.1| PREDICTED: inhibitor of growth protein 4-like isoform 2 [Anolis carolinensis]	168	225	352	409	3e-22	58	60.34
aug3.g8364.t1	gi|507977948|ref|XP_004692941.1| PREDICTED: inhibitor of growth protein 4 isoform X3 [Condylura cristata]	189	246	352	409	3e-22	58	60.34
aug3.g8364.t1	gi|507977948|ref|XP_004692941.1| PREDICTED: inhibitor of growth protein 4 isoform X3 [Condylura cristata]	5	112	2	109	6e-13	108	37.04
aug3.g8364.t1	gi|545546578|ref|XP_005637287.1| PREDICTED: inhibitor of growth protein 4 isoform X11 [Canis lupus familiaris]	189	246	352	409	3e-22	58	60.34
aug3.g8364.t1	gi|545546578|ref|XP_005637287.1| PREDICTED: inhibitor of growth protein 4 isoform X11 [Canis lupus familiaris]	5	112	2	109	6e-13	108	37.04
aug3.g8364.t1	gi|189083826|ref|NP_001121055.1| inhibitor of growth protein 4 isoform 3 [Homo sapiens] gi|544467764|ref|XP_005569988.1| PREDICTED: inhibitor of growth protein 4 isoform X3 [Macaca fascicularis] gi|113734305|dbj|BAF30478.1| ING4 exon 4-5 boundary 9 bp skip variant [Homo sapiens]	189	246	352	409	3e-22	58	60.34
aug3.g8364.t1	gi|189083826|ref|NP_001121055.1| inhibitor of growth protein 4 isoform 3 [Homo sapiens] gi|544467764|ref|XP_005569988.1| PREDICTED: inhibitor of growth protein 4 isoform X3 [Macaca fascicularis] gi|113734305|dbj|BAF30478.1| ING4 exon 4-5 boundary 9 bp skip variant [Homo sapiens]	5	112	2	109	6e-13	108	37.04
aug3.g8364.t1	gi|507570245|ref|XP_004668732.1| PREDICTED: inhibitor of growth protein 4 isoform X3 [Jaculus jaculus]	162	219	352	409	3e-22	58	60.34
aug3.g8364.t1	gi|402884918|ref|XP_003905917.1| PREDICTED: inhibitor of growth protein 4, partial [Papio anubis]	179	236	352	409	3e-22	58	60.34
aug3.g8364.t1	gi|402884918|ref|XP_003905917.1| PREDICTED: inhibitor of growth protein 4, partial [Papio anubis]	1	99	11	109	2e-09	99	35.35
aug3.g8364.t1	gi|281338389|gb|EFB13973.1| hypothetical protein PANDA_011259 [Ailuropoda melanoleuca]	155	212	352	409	3e-22	58	60.34
aug3.g8364.t1	gi|545219090|ref|XP_005610926.1| PREDICTED: inhibitor of growth protein 4 isoform X4 [Equus caballus] gi|554558724|ref|XP_005873763.1| PREDICTED: inhibitor of growth protein 4 isoform X4 [Myotis brandtii] gi|584074834|ref|XP_006757648.1| PREDICTED: inhibitor of growth protein 4 isoform X3 [Myotis davidii]	189	246	352	409	3e-22	58	60.34
aug3.g8364.t1	gi|545219090|ref|XP_005610926.1| PREDICTED: inhibitor of growth protein 4 isoform X4 [Equus caballus] gi|554558724|ref|XP_005873763.1| PREDICTED: inhibitor of growth protein 4 isoform X4 [Myotis brandtii] gi|584074834|ref|XP_006757648.1| PREDICTED: inhibitor of growth protein 4 isoform X3 [Myotis davidii]	5	112	2	109	7e-13	108	37.04
aug3.g8364.t1	gi|511894210|ref|XP_004766742.1| PREDICTED: inhibitor of growth protein 4 isoform X3 [Mustela putorius furo] gi|511965626|ref|XP_004800939.1| PREDICTED: inhibitor of growth protein 4 isoform X3 [Mustela putorius furo]	189	246	352	409	3e-22	58	60.34
aug3.g8364.t1	gi|511894210|ref|XP_004766742.1| PREDICTED: inhibitor of growth protein 4 isoform X3 [Mustela putorius furo] gi|511965626|ref|XP_004800939.1| PREDICTED: inhibitor of growth protein 4 isoform X3 [Mustela putorius furo]	5	112	2	109	1e-12	108	37.04
aug3.g8364.t1	gi|564348926|ref|XP_006237411.1| PREDICTED: inhibitor of growth protein 4 isoform X1 [Rattus norvegicus]	192	249	352	409	3e-22	58	60.34
aug3.g8364.t1	gi|564348926|ref|XP_006237411.1| PREDICTED: inhibitor of growth protein 4 isoform X1 [Rattus norvegicus]	5	112	2	109	8e-13	108	37.04
aug3.g8364.t1	gi|507668773|ref|XP_004708176.1| PREDICTED: inhibitor of growth protein 4 isoform X4 [Echinops telfairi]	188	245	352	409	3e-22	58	60.34
aug3.g8364.t1	gi|507668773|ref|XP_004708176.1| PREDICTED: inhibitor of growth protein 4 isoform X4 [Echinops telfairi]	5	112	2	109	5e-13	108	37.04
aug3.g8364.t1	gi|560977285|ref|XP_006210922.1| PREDICTED: inhibitor of growth protein 4 isoform X3 [Vicugna pacos] gi|562886930|ref|XP_006170877.1| PREDICTED: inhibitor of growth protein 4 isoform X3 [Tupaia chinensis] gi|585171868|ref|XP_006737899.1| PREDICTED: inhibitor of growth protein 4 isoform X3 [Leptonychotes weddellii]	189	246	352	409	3e-22	58	60.34
aug3.g8364.t1	gi|560977285|ref|XP_006210922.1| PREDICTED: inhibitor of growth protein 4 isoform X3 [Vicugna pacos] gi|562886930|ref|XP_006170877.1| PREDICTED: inhibitor of growth protein 4 isoform X3 [Tupaia chinensis] gi|585171868|ref|XP_006737899.1| PREDICTED: inhibitor of growth protein 4 isoform X3 [Leptonychotes weddellii]	5	112	2	109	6e-13	108	37.04
aug3.g8364.t1	gi|513016287|ref|XP_004869476.1| PREDICTED: inhibitor of growth protein 4 isoform X3 [Heterocephalus glaber]	189	246	352	409	3e-22	58	60.34
aug3.g8364.t1	gi|513016287|ref|XP_004869476.1| PREDICTED: inhibitor of growth protein 4 isoform X3 [Heterocephalus glaber]	5	112	2	109	8e-13	108	37.04
aug3.g8364.t1	gi|505830432|ref|XP_004610512.1| PREDICTED: inhibitor of growth protein 4 isoform X2 [Sorex araneus] gi|545546580|ref|XP_005637288.1| PREDICTED: inhibitor of growth protein 4 isoform X12 [Canis lupus familiaris]	188	245	352	409	3e-22	58	60.34
aug3.g8364.t1	gi|505830432|ref|XP_004610512.1| PREDICTED: inhibitor of growth protein 4 isoform X2 [Sorex araneus] gi|545546580|ref|XP_005637288.1| PREDICTED: inhibitor of growth protein 4 isoform X12 [Canis lupus familiaris]	5	112	2	109	6e-13	108	37.04
aug3.g8364.t1	gi|189083828|ref|NP_001121056.1| inhibitor of growth protein 4 isoform 4 [Homo sapiens] gi|544467766|ref|XP_005569989.1| PREDICTED: inhibitor of growth protein 4 isoform X4 [Macaca fascicularis] gi|113734307|dbj|BAF30479.1| ING4 exon 4-5 boundary 12 bp skip variant [Homo sapiens]	188	245	352	409	3e-22	58	60.34
aug3.g8364.t1	gi|189083828|ref|NP_001121056.1| inhibitor of growth protein 4 isoform 4 [Homo sapiens] gi|544467766|ref|XP_005569989.1| PREDICTED: inhibitor of growth protein 4 isoform X4 [Macaca fascicularis] gi|113734307|dbj|BAF30479.1| ING4 exon 4-5 boundary 12 bp skip variant [Homo sapiens]	5	112	2	109	6e-13	108	37.04
aug3.g8364.t1	gi|159163274|pdb|1WEN|A Chain A, Solution Structure Of Phd Domain In Ing1-Like Protein Bac25079	12	63	352	403	3e-22	52	65.38
aug3.g8364.t1	gi|472383904|ref|XP_004411327.1| PREDICTED: inhibitor of growth protein 4-like isoform 2 [Odobenus rosmarus divergens]	168	225	352	409	3e-22	58	60.34
aug3.g8364.t1	gi|514448349|ref|XP_005000726.1| PREDICTED: inhibitor of growth protein 4 isoform X7 [Cavia porcellus] gi|532044935|ref|XP_005365278.1| PREDICTED: inhibitor of growth protein 4 isoform X3 [Microtus ochrogaster]	189	246	352	409	3e-22	58	60.34
aug3.g8364.t1	gi|514448349|ref|XP_005000726.1| PREDICTED: inhibitor of growth protein 4 isoform X7 [Cavia porcellus] gi|532044935|ref|XP_005365278.1| PREDICTED: inhibitor of growth protein 4 isoform X3 [Microtus ochrogaster]	5	112	2	109	9e-13	108	37.04
aug3.g8364.t1	gi|545219092|ref|XP_005610927.1| PREDICTED: inhibitor of growth protein 4 isoform X5 [Equus caballus] gi|554558726|ref|XP_005873764.1| PREDICTED: inhibitor of growth protein 4 isoform X5 [Myotis brandtii] gi|584074836|ref|XP_006757649.1| PREDICTED: inhibitor of growth protein 4 isoform X4 [Myotis davidii] gi|586562876|ref|XP_006914692.1| PREDICTED: inhibitor of growth protein 4 isoform X1 [Pterop…	188	245	352	409	3e-22	58	60.34
aug3.g8364.t1	gi|545219092|ref|XP_005610927.1| PREDICTED: inhibitor of growth protein 4 isoform X5 [Equus caballus] gi|554558726|ref|XP_005873764.1| PREDICTED: inhibitor of growth protein 4 isoform X5 [Myotis brandtii] gi|584074836|ref|XP_006757649.1| PREDICTED: inhibitor of growth protein 4 isoform X4 [Myotis davidii] gi|586562876|ref|XP_006914692.1| PREDICTED: inhibitor of growth protein 4 isoform X1 [Pterop…	5	112	2	109	6e-13	108	37.04
aug3.g8364.t1	gi|513016289|ref|XP_004869477.1| PREDICTED: inhibitor of growth protein 4 isoform X4 [Heterocephalus glaber]	188	245	352	409	3e-22	58	60.34
aug3.g8364.t1	gi|513016289|ref|XP_004869477.1| PREDICTED: inhibitor of growth protein 4 isoform X4 [Heterocephalus glaber]	5	112	2	109	7e-13	108	37.04
aug3.g8364.t1	gi|511894212|ref|XP_004766743.1| PREDICTED: inhibitor of growth protein 4 isoform X4 [Mustela putorius furo] gi|511965628|ref|XP_004800940.1| PREDICTED: inhibitor of growth protein 4 isoform X4 [Mustela putorius furo]	188	245	352	409	3e-22	58	60.34
aug3.g8364.t1	gi|511894212|ref|XP_004766743.1| PREDICTED: inhibitor of growth protein 4 isoform X4 [Mustela putorius furo] gi|511965628|ref|XP_004800940.1| PREDICTED: inhibitor of growth protein 4 isoform X4 [Mustela putorius furo]	5	112	2	109	8e-13	108	37.04
aug3.g8364.t1	gi|327267217|ref|XP_003218399.1| PREDICTED: inhibitor of growth protein 5-like [Anolis carolinensis]	183	240	352	409	3e-22	58	60.34
aug3.g8364.t1	gi|327267217|ref|XP_003218399.1| PREDICTED: inhibitor of growth protein 5-like [Anolis carolinensis]	6	113	2	109	2e-13	108	38.89
aug3.g8364.t1	gi|505830434|ref|XP_004610513.1| PREDICTED: inhibitor of growth protein 4 isoform X3 [Sorex araneus]	185	242	352	409	3e-22	58	60.34
aug3.g8364.t1	gi|505830434|ref|XP_004610513.1| PREDICTED: inhibitor of growth protein 4 isoform X3 [Sorex araneus]	5	112	2	109	7e-13	108	37.04
aug3.g8364.t1	gi|507697228|ref|XP_004643600.1| PREDICTED: inhibitor of growth protein 4 isoform X4 [Octodon degus] gi|533127388|ref|XP_005378859.1| PREDICTED: inhibitor of growth protein 4 isoform X3 [Chinchilla lanigera]	189	246	352	409	3e-22	58	60.34
aug3.g8364.t1	gi|507697228|ref|XP_004643600.1| PREDICTED: inhibitor of growth protein 4 isoform X4 [Octodon degus] gi|533127388|ref|XP_005378859.1| PREDICTED: inhibitor of growth protein 4 isoform X3 [Chinchilla lanigera]	5	112	2	109	9e-13	108	37.04
aug3.g8364.t1	gi|560977287|ref|XP_006210923.1| PREDICTED: inhibitor of growth protein 4 isoform X4 [Vicugna pacos] gi|562886932|ref|XP_006170878.1| PREDICTED: inhibitor of growth protein 4 isoform X4 [Tupaia chinensis] gi|585171871|ref|XP_006737900.1| PREDICTED: inhibitor of growth protein 4 isoform X4 [Leptonychotes weddellii] gi|585678988|ref|XP_006891339.1| PREDICTED: inhibitor of growth protein 4 isoform X…	188	245	352	409	3e-22	58	60.34
aug3.g8364.t1	gi|560977287|ref|XP_006210923.1| PREDICTED: inhibitor of growth protein 4 isoform X4 [Vicugna pacos] gi|562886932|ref|XP_006170878.1| PREDICTED: inhibitor of growth protein 4 isoform X4 [Tupaia chinensis] gi|585171871|ref|XP_006737900.1| PREDICTED: inhibitor of growth protein 4 isoform X4 [Leptonychotes weddellii] gi|585678988|ref|XP_006891339.1| PREDICTED: inhibitor of growth protein 4 isoform X…	5	112	2	109	6e-13	108	37.04
aug3.g8364.t1	gi|532105616|ref|XP_005338393.1| PREDICTED: inhibitor of growth protein 4 isoform X4 [Ictidomys tridecemlineatus] gi|586464166|ref|XP_006862715.1| PREDICTED: inhibitor of growth protein 4 isoform X4 [Chrysochloris asiatica]	188	245	352	409	3e-22	58	60.34
aug3.g8364.t1	gi|532105616|ref|XP_005338393.1| PREDICTED: inhibitor of growth protein 4 isoform X4 [Ictidomys tridecemlineatus] gi|586464166|ref|XP_006862715.1| PREDICTED: inhibitor of growth protein 4 isoform X4 [Chrysochloris asiatica]	5	112	2	109	8e-13	108	37.04
aug3.g8364.t1	gi|120586981|ref|NP_001073356.1| inhibitor of growth protein 4 [Rattus norvegicus] gi|514448347|ref|XP_005000725.1| PREDICTED: inhibitor of growth protein 4 isoform X6 [Cavia porcellus] gi|532044937|ref|XP_005365279.1| PREDICTED: inhibitor of growth protein 4 isoform X4 [Microtus ochrogaster] gi|119850779|gb|AAI27512.1| Inhibitor of growth family, member 4 [Rattus norvegicus] gi|149049431|gb|EDM0…	188	245	352	409	3e-22	58	60.34
aug3.g8364.t1	gi|120586981|ref|NP_001073356.1| inhibitor of growth protein 4 [Rattus norvegicus] gi|514448347|ref|XP_005000725.1| PREDICTED: inhibitor of growth protein 4 isoform X6 [Cavia porcellus] gi|532044937|ref|XP_005365279.1| PREDICTED: inhibitor of growth protein 4 isoform X4 [Microtus ochrogaster] gi|119850779|gb|AAI27512.1| Inhibitor of growth family, member 4 [Rattus norvegicus] gi|149049431|gb|EDM0…	5	112	2	109	8e-13	108	37.04
aug3.g8364.t1	gi|194375536|dbj|BAG56713.1| unnamed protein product [Homo sapiens]	140	197	352	409	3e-22	58	60.34
aug3.g8364.t1	gi|507977951|ref|XP_004692942.1| PREDICTED: inhibitor of growth protein 4 isoform X4 [Condylura cristata]	188	245	352	409	3e-22	58	60.34
aug3.g8364.t1	gi|507977951|ref|XP_004692942.1| PREDICTED: inhibitor of growth protein 4 isoform X4 [Condylura cristata]	5	112	2	109	6e-13	108	37.04
aug3.g8364.t1	gi|507668777|ref|XP_004708177.1| PREDICTED: inhibitor of growth protein 4 isoform X5 [Echinops telfairi]	187	244	352	409	3e-22	58	60.34
aug3.g8364.t1	gi|507668777|ref|XP_004708177.1| PREDICTED: inhibitor of growth protein 4 isoform X5 [Echinops telfairi]	5	112	2	109	4e-13	108	37.04
aug3.g8364.t1	gi|560977289|ref|XP_006210924.1| PREDICTED: inhibitor of growth protein 4 isoform X5 [Vicugna pacos] gi|585171873|ref|XP_006737901.1| PREDICTED: inhibitor of growth protein 4 isoform X5 [Leptonychotes weddellii]	186	243	352	409	3e-22	58	60.34
aug3.g8364.t1	gi|560977289|ref|XP_006210924.1| PREDICTED: inhibitor of growth protein 4 isoform X5 [Vicugna pacos] gi|585171873|ref|XP_006737901.1| PREDICTED: inhibitor of growth protein 4 isoform X5 [Leptonychotes weddellii]	5	112	2	109	8e-13	108	37.04
aug3.g8364.t1	gi|291392747|ref|XP_002712934.1| PREDICTED: inhibitor of growth family, member 4 isoform 2 [Oryctolagus cuniculus]	167	224	352	409	3e-22	58	60.34
aug3.g8364.t1	gi|57525445|ref|NP_001006251.1| inhibitor of growth protein 4 [Gallus gallus] gi|224043893|ref|XP_002196952.1| PREDICTED: inhibitor of growth protein 4 isoform 1 [Taeniopygia guttata] gi|327283554|ref|XP_003226506.1| PREDICTED: inhibitor of growth protein 4-like isoform 1 [Anolis carolinensis] gi|449484976|ref|XP_004176029.1| PREDICTED: inhibitor of growth protein 4 isoform 2 [Taeniopygia guttata…	192	249	352	409	3e-22	58	60.34
aug3.g8364.t1	gi|57525445|ref|NP_001006251.1| inhibitor of growth protein 4 [Gallus gallus] gi|224043893|ref|XP_002196952.1| PREDICTED: inhibitor of growth protein 4 isoform 1 [Taeniopygia guttata] gi|327283554|ref|XP_003226506.1| PREDICTED: inhibitor of growth protein 4-like isoform 1 [Anolis carolinensis] gi|449484976|ref|XP_004176029.1| PREDICTED: inhibitor of growth protein 4 isoform 2 [Taeniopygia guttata…	5	112	2	109	3e-13	108	37.04
aug3.g8364.t1	gi|532044941|ref|XP_005365281.1| PREDICTED: inhibitor of growth protein 4 isoform X6 [Microtus ochrogaster]	186	243	352	409	3e-22	58	60.34
aug3.g8364.t1	gi|532044941|ref|XP_005365281.1| PREDICTED: inhibitor of growth protein 4 isoform X6 [Microtus ochrogaster]	5	112	2	109	1e-12	108	37.04
aug3.g8364.t1	gi|507697220|ref|XP_004643598.1| PREDICTED: inhibitor of growth protein 4 isoform X2 [Octodon degus] gi|533127390|ref|XP_005378860.1| PREDICTED: inhibitor of growth protein 4 isoform X4 [Chinchilla lanigera]	188	245	352	409	4e-22	58	60.34
aug3.g8364.t1	gi|507697220|ref|XP_004643598.1| PREDICTED: inhibitor of growth protein 4 isoform X2 [Octodon degus] gi|533127390|ref|XP_005378860.1| PREDICTED: inhibitor of growth protein 4 isoform X4 [Chinchilla lanigera]	5	112	2	109	8e-13	108	37.04
aug3.g8364.t1	gi|345791644|ref|XP_867723.2| PREDICTED: inhibitor of growth protein 4 isoformX9 [Canis lupus familiaris]	168	225	352	409	4e-22	58	60.34
aug3.g8364.t1	gi|189083830|ref|NP_001121057.1| inhibitor of growth protein 4 isoform 5 [Homo sapiens] gi|332249269|ref|XP_003273786.1| PREDICTED: inhibitor of growth protein 4 isoform 3 [Nomascus leucogenys] gi|390467412|ref|XP_003733761.1| PREDICTED: inhibitor of growth protein 4 isoform 2 [Callithrix jacchus] gi|403303142|ref|XP_003942203.1| PREDICTED: inhibitor of growth protein 4 isoform 2 [Saimiri bolivie…	168	225	352	409	4e-22	58	60.34
aug3.g8364.t1	gi|532105614|ref|XP_005338392.1| PREDICTED: inhibitor of growth protein 4 isoform X3 [Ictidomys tridecemlineatus] gi|586464164|ref|XP_006862714.1| PREDICTED: inhibitor of growth protein 4 isoform X3 [Chrysochloris asiatica]	189	246	352	409	4e-22	58	60.34
aug3.g8364.t1	gi|532105614|ref|XP_005338392.1| PREDICTED: inhibitor of growth protein 4 isoform X3 [Ictidomys tridecemlineatus] gi|586464164|ref|XP_006862714.1| PREDICTED: inhibitor of growth protein 4 isoform X3 [Chrysochloris asiatica]	5	112	2	109	9e-13	108	37.04
aug3.g8364.t1	gi|26327491|dbj|BAC27489.1| unnamed protein product [Mus musculus]	192	249	352	409	4e-22	58	60.34
aug3.g8364.t1	gi|26327491|dbj|BAC27489.1| unnamed protein product [Mus musculus]	5	112	2	109	8e-13	108	37.04
aug3.g8364.t1	gi|507977945|ref|XP_004692940.1| PREDICTED: inhibitor of growth protein 4 isoform X2 [Condylura cristata]	191	248	352	409	4e-22	58	60.34
aug3.g8364.t1	gi|507977945|ref|XP_004692940.1| PREDICTED: inhibitor of growth protein 4 isoform X2 [Condylura cristata]	5	112	2	109	6e-13	108	37.04
aug3.g8364.t1	gi|507668765|ref|XP_004708174.1| PREDICTED: inhibitor of growth protein 4 isoform X2 [Echinops telfairi]	191	248	352	409	4e-22	58	60.34
aug3.g8364.t1	gi|507668765|ref|XP_004708174.1| PREDICTED: inhibitor of growth protein 4 isoform X2 [Echinops telfairi]	5	112	2	109	6e-13	108	37.04
aug3.g8364.t1	gi|38201670|ref|NP_057246.2| inhibitor of growth protein 4 isoform 1 [Homo sapiens] gi|544467762|ref|XP_005569987.1| PREDICTED: inhibitor of growth protein 4 isoform X2 [Macaca fascicularis] gi|66267465|gb|AAH95434.1| Inhibitor of growth family, member 4 [Homo sapiens] gi|113734303|dbj|BAF30477.1| ING4 exon 4-5 boundary 3 bp skip variant [Homo sapiens] gi|119609174|gb|EAW88768.1| inhibitor of gro…	191	248	352	409	4e-22	58	60.34
aug3.g8364.t1	gi|38201670|ref|NP_057246.2| inhibitor of growth protein 4 isoform 1 [Homo sapiens] gi|544467762|ref|XP_005569987.1| PREDICTED: inhibitor of growth protein 4 isoform X2 [Macaca fascicularis] gi|66267465|gb|AAH95434.1| Inhibitor of growth family, member 4 [Homo sapiens] gi|113734303|dbj|BAF30477.1| ING4 exon 4-5 boundary 3 bp skip variant [Homo sapiens] gi|119609174|gb|EAW88768.1| inhibitor of gro…	5	112	2	109	6e-13	108	37.04
aug3.g8364.t1	gi|345791642|ref|XP_853656.2| PREDICTED: inhibitor of growth protein 4 isoformX2 [Canis lupus familiaris] gi|505830430|ref|XP_004610511.1| PREDICTED: inhibitor of growth protein 4 isoform X1 [Sorex araneus]	191	248	352	409	4e-22	58	60.34
aug3.g8364.t1	gi|345791642|ref|XP_853656.2| PREDICTED: inhibitor of growth protein 4 isoformX2 [Canis lupus familiaris] gi|505830430|ref|XP_004610511.1| PREDICTED: inhibitor of growth protein 4 isoform X1 [Sorex araneus]	5	112	2	109	6e-13	108	37.04
aug3.g8364.t1	gi|301773756|ref|XP_002922286.1| PREDICTED: inhibitor of growth protein 4-like isoform 1 [Ailuropoda melanoleuca] gi|560977283|ref|XP_006210921.1| PREDICTED: inhibitor of growth protein 4 isoform X2 [Vicugna pacos] gi|562886928|ref|XP_006170876.1| PREDICTED: inhibitor of growth protein 4 isoform X2 [Tupaia chinensis] gi|585171866|ref|XP_006737898.1| PREDICTED: inhibitor of growth protein 4 isofor…	191	248	352	409	4e-22	58	60.34
aug3.g8364.t1	gi|301773756|ref|XP_002922286.1| PREDICTED: inhibitor of growth protein 4-like isoform 1 [Ailuropoda melanoleuca] gi|560977283|ref|XP_006210921.1| PREDICTED: inhibitor of growth protein 4 isoform X2 [Vicugna pacos] gi|562886928|ref|XP_006170876.1| PREDICTED: inhibitor of growth protein 4 isoform X2 [Tupaia chinensis] gi|585171866|ref|XP_006737898.1| PREDICTED: inhibitor of growth protein 4 isofor…	5	112	2	109	6e-13	108	37.04
aug3.g8364.t1	gi|291392745|ref|XP_002712933.1| PREDICTED: inhibitor of growth family, member 4 isoform 1 [Oryctolagus cuniculus]	191	248	352	409	4e-22	58	60.34
aug3.g8364.t1	gi|291392745|ref|XP_002712933.1| PREDICTED: inhibitor of growth family, member 4 isoform 1 [Oryctolagus cuniculus]	5	112	2	109	6e-13	108	37.04
aug3.g8364.t1	gi|545219094|ref|XP_005610928.1| PREDICTED: inhibitor of growth protein 4 isoform X6 [Equus caballus] gi|554558728|ref|XP_005873765.1| PREDICTED: inhibitor of growth protein 4 isoform X6 [Myotis brandtii]	186	243	352	409	4e-22	58	60.34
aug3.g8364.t1	gi|545219094|ref|XP_005610928.1| PREDICTED: inhibitor of growth protein 4 isoform X6 [Equus caballus] gi|554558728|ref|XP_005873765.1| PREDICTED: inhibitor of growth protein 4 isoform X6 [Myotis brandtii]	5	112	2	109	8e-13	108	37.04
aug3.g8364.t1	gi|545546575|ref|XP_005637286.1| PREDICTED: inhibitor of growth protein 4 isoform X10 [Canis lupus familiaris]	192	249	352	409	4e-22	58	60.34
aug3.g8364.t1	gi|545546575|ref|XP_005637286.1| PREDICTED: inhibitor of growth protein 4 isoform X10 [Canis lupus familiaris]	5	112	2	109	6e-13	108	37.04
aug3.g8364.t1	gi|507977942|ref|XP_004692939.1| PREDICTED: inhibitor of growth protein 4 isoform X1 [Condylura cristata]	192	249	352	409	4e-22	58	60.34
aug3.g8364.t1	gi|507977942|ref|XP_004692939.1| PREDICTED: inhibitor of growth protein 4 isoform X1 [Condylura cristata]	5	112	2	109	6e-13	108	37.04
aug3.g8364.t1	gi|189083821|ref|NP_001121054.1| inhibitor of growth protein 4 isoform 9 [Homo sapiens] gi|332249265|ref|XP_003273784.1| PREDICTED: inhibitor of growth protein 4 isoform 1 [Nomascus leucogenys] gi|390467410|ref|XP_002807127.2| PREDICTED: inhibitor of growth protein 4 isoform 1 [Callithrix jacchus] gi|403303140|ref|XP_003942202.1| PREDICTED: inhibitor of growth protein 4 isoform 1 [Saimiri bolivie…	192	249	352	409	4e-22	58	60.34
aug3.g8364.t1	gi|189083821|ref|NP_001121054.1| inhibitor of growth protein 4 isoform 9 [Homo sapiens] gi|332249265|ref|XP_003273784.1| PREDICTED: inhibitor of growth protein 4 isoform 1 [Nomascus leucogenys] gi|390467410|ref|XP_002807127.2| PREDICTED: inhibitor of growth protein 4 isoform 1 [Callithrix jacchus] gi|403303140|ref|XP_003942202.1| PREDICTED: inhibitor of growth protein 4 isoform 1 [Saimiri bolivie…	5	112	2	109	6e-13	108	37.04
aug3.g8364.t1	gi|344277810|ref|XP_003410690.1| PREDICTED: inhibitor of growth protein 4-like [Loxodonta africana] gi|395847589|ref|XP_003796451.1| PREDICTED: inhibitor of growth protein 4 isoform 1 [Otolemur garnettii] gi|410963641|ref|XP_003988372.1| PREDICTED: inhibitor of growth protein 4 isoform X1 [Felis catus] gi|471411434|ref|XP_004387270.1| PREDICTED: inhibitor of growth protein 4 isoform 1 [Trichechus…	192	249	352	409	4e-22	58	60.34
aug3.g8364.t1	gi|344277810|ref|XP_003410690.1| PREDICTED: inhibitor of growth protein 4-like [Loxodonta africana] gi|395847589|ref|XP_003796451.1| PREDICTED: inhibitor of growth protein 4 isoform 1 [Otolemur garnettii] gi|410963641|ref|XP_003988372.1| PREDICTED: inhibitor of growth protein 4 isoform X1 [Felis catus] gi|471411434|ref|XP_004387270.1| PREDICTED: inhibitor of growth protein 4 isoform 1 [Trichechus…	5	112	2	109	6e-13	108	37.04
aug3.g8364.t1	gi|397499199|ref|XP_003820347.1| PREDICTED: inhibitor of growth protein 4 isoform 1 [Pan paniscus]	192	249	352	409	4e-22	58	60.34
aug3.g8364.t1	gi|397499199|ref|XP_003820347.1| PREDICTED: inhibitor of growth protein 4 isoform 1 [Pan paniscus]	5	112	2	109	6e-13	108	37.04
aug3.g8364.t1	gi|513016285|ref|XP_004869475.1| PREDICTED: inhibitor of growth protein 4 isoform X2 [Heterocephalus glaber]	191	248	352	409	4e-22	58	60.34
aug3.g8364.t1	gi|513016285|ref|XP_004869475.1| PREDICTED: inhibitor of growth protein 4 isoform X2 [Heterocephalus glaber]	5	112	2	109	8e-13	108	37.04
aug3.g8364.t1	gi|507697216|ref|XP_004643597.1| PREDICTED: inhibitor of growth protein 4 isoform X1 [Octodon degus] gi|533127386|ref|XP_005378858.1| PREDICTED: inhibitor of growth protein 4 isoform X2 [Chinchilla lanigera]	191	248	352	409	4e-22	58	60.34
aug3.g8364.t1	gi|507697216|ref|XP_004643597.1| PREDICTED: inhibitor of growth protein 4 isoform X1 [Octodon degus] gi|533127386|ref|XP_005378858.1| PREDICTED: inhibitor of growth protein 4 isoform X2 [Chinchilla lanigera]	5	112	2	109	1e-12	108	37.04
aug3.g8364.t1	gi|297712201|ref|XP_002832680.1| PREDICTED: inhibitor of growth protein 5-like, partial [Pongo abelii]	21	78	352	409	4e-22	58	58.62
aug3.g8364.t1	gi|532105620|ref|XP_005338395.1| PREDICTED: inhibitor of growth protein 4 isoform X6 [Ictidomys tridecemlineatus]	186	243	352	409	4e-22	58	60.34
aug3.g8364.t1	gi|532105620|ref|XP_005338395.1| PREDICTED: inhibitor of growth protein 4 isoform X6 [Ictidomys tridecemlineatus]	5	112	2	109	1e-12	108	37.04
aug3.g8364.t1	gi|513016283|ref|XP_004869474.1| PREDICTED: inhibitor of growth protein 4 isoform X1 [Heterocephalus glaber]	192	249	352	409	4e-22	58	60.34
aug3.g8364.t1	gi|513016283|ref|XP_004869474.1| PREDICTED: inhibitor of growth protein 4 isoform X1 [Heterocephalus glaber]	5	112	2	109	8e-13	108	37.04
aug3.g8364.t1	gi|326912773|ref|XP_003202721.1| PREDICTED: inhibitor of growth protein 4-like isoform 1 [Meleagris gallopavo]	188	245	352	409	4e-22	58	60.34
aug3.g8364.t1	gi|326912773|ref|XP_003202721.1| PREDICTED: inhibitor of growth protein 4-like isoform 1 [Meleagris gallopavo]	10	108	11	109	9e-10	99	35.35
aug3.g8364.t1	gi|19111152|ref|NP_579923.1| inhibitor of growth protein 4 [Mus musculus] gi|514448345|ref|XP_005000724.1| PREDICTED: inhibitor of growth protein 4 isoform X5 [Cavia porcellus] gi|532044933|ref|XP_005365277.1| PREDICTED: inhibitor of growth protein 4 isoform X2 [Microtus ochrogaster] gi|12843961|dbj|BAB26183.1| unnamed protein product [Mus musculus] gi|14318655|gb|AAH09127.1| Inhibitor of growth …	191	248	352	409	4e-22	58	60.34
aug3.g8364.t1	gi|19111152|ref|NP_579923.1| inhibitor of growth protein 4 [Mus musculus] gi|514448345|ref|XP_005000724.1| PREDICTED: inhibitor of growth protein 4 isoform X5 [Cavia porcellus] gi|532044933|ref|XP_005365277.1| PREDICTED: inhibitor of growth protein 4 isoform X2 [Microtus ochrogaster] gi|12843961|dbj|BAB26183.1| unnamed protein product [Mus musculus] gi|14318655|gb|AAH09127.1| Inhibitor of growth …	5	112	2	109	9e-13	108	37.04
aug3.g8364.t1	gi|507697224|ref|XP_004643599.1| PREDICTED: inhibitor of growth protein 4 isoform X3 [Octodon degus] gi|533127384|ref|XP_005378857.1| PREDICTED: inhibitor of growth protein 4 isoform X1 [Chinchilla lanigera]	192	249	352	409	4e-22	58	60.34
aug3.g8364.t1	gi|507697224|ref|XP_004643599.1| PREDICTED: inhibitor of growth protein 4 isoform X3 [Octodon degus] gi|533127384|ref|XP_005378857.1| PREDICTED: inhibitor of growth protein 4 isoform X1 [Chinchilla lanigera]	5	112	2	109	1e-12	108	37.04
aug3.g8364.t1	gi|545219088|ref|XP_005610925.1| PREDICTED: inhibitor of growth protein 4 isoform X3 [Equus caballus] gi|554558722|ref|XP_005873761.1| PREDICTED: inhibitor of growth protein 4 isoform X2 [Myotis brandtii] gi|584074832|ref|XP_006757647.1| PREDICTED: inhibitor of growth protein 4 isoform X2 [Myotis davidii]	191	248	352	409	4e-22	58	60.34
aug3.g8364.t1	gi|545219088|ref|XP_005610925.1| PREDICTED: inhibitor of growth protein 4 isoform X3 [Equus caballus] gi|554558722|ref|XP_005873761.1| PREDICTED: inhibitor of growth protein 4 isoform X2 [Myotis brandtii] gi|584074832|ref|XP_006757647.1| PREDICTED: inhibitor of growth protein 4 isoform X2 [Myotis davidii]	5	112	2	109	7e-13	108	37.04
aug3.g8364.t1	gi|511894208|ref|XP_004766741.1| PREDICTED: inhibitor of growth protein 4 isoform X2 [Mustela putorius furo] gi|511965624|ref|XP_004800938.1| PREDICTED: inhibitor of growth protein 4 isoform X2 [Mustela putorius furo]	191	248	352	409	4e-22	58	60.34
aug3.g8364.t1	gi|511894208|ref|XP_004766741.1| PREDICTED: inhibitor of growth protein 4 isoform X2 [Mustela putorius furo] gi|511965624|ref|XP_004800938.1| PREDICTED: inhibitor of growth protein 4 isoform X2 [Mustela putorius furo]	5	112	2	109	1e-12	108	37.04
aug3.g8364.t1	gi|348554980|ref|XP_003463302.1| PREDICTED: inhibitor of growth protein 4 isoformX2 [Cavia porcellus]	187	244	352	409	4e-22	58	60.34
aug3.g8364.t1	gi|348554980|ref|XP_003463302.1| PREDICTED: inhibitor of growth protein 4 isoformX2 [Cavia porcellus]	5	112	2	109	6e-13	108	37.04
aug3.g8364.t1	gi|513016295|ref|XP_004869480.1| PREDICTED: inhibitor of growth protein 4 isoform X7 [Heterocephalus glaber]	168	225	352	409	4e-22	58	60.34
aug3.g8364.t1	gi|397499201|ref|XP_003820348.1| PREDICTED: inhibitor of growth protein 4 isoform 2 [Pan paniscus]	168	225	352	409	4e-22	58	60.34
aug3.g8364.t1	gi|301773758|ref|XP_002922287.1| PREDICTED: inhibitor of growth protein 4-like isoform 2 [Ailuropoda melanoleuca] gi|395847591|ref|XP_003796452.1| PREDICTED: inhibitor of growth protein 4 isoform 2 [Otolemur garnettii] gi|471411436|ref|XP_004387271.1| PREDICTED: inhibitor of growth protein 4 isoform 2 [Trichechus manatus latirostris] gi|472389271|ref|XP_004413959.1| PREDICTED: inhibitor of growth…	168	225	352	409	4e-22	58	60.34
aug3.g8364.t1	gi|348554978|ref|XP_003463301.1| PREDICTED: inhibitor of growth protein 4 isoformX1 [Cavia porcellus] gi|354467289|ref|XP_003496102.1| PREDICTED: inhibitor of growth protein 4-like isoform 1 [Cricetulus griseus] gi|532044931|ref|XP_005365276.1| PREDICTED: inhibitor of growth protein 4 isoform X1 [Microtus ochrogaster] gi|57012954|sp|Q8C0D7.2|ING4_MOUSE RecName: Full=Inhibitor of growth protein 4;…	192	249	352	409	4e-22	58	60.34
aug3.g8364.t1	gi|348554978|ref|XP_003463301.1| PREDICTED: inhibitor of growth protein 4 isoformX1 [Cavia porcellus] gi|354467289|ref|XP_003496102.1| PREDICTED: inhibitor of growth protein 4-like isoform 1 [Cricetulus griseus] gi|532044931|ref|XP_005365276.1| PREDICTED: inhibitor of growth protein 4 isoform X1 [Microtus ochrogaster] gi|57012954|sp|Q8C0D7.2|ING4_MOUSE RecName: Full=Inhibitor of growth protein 4;…	5	112	2	109	9e-13	108	37.04
aug3.g8364.t1	gi|507977957|ref|XP_004692944.1| PREDICTED: inhibitor of growth protein 4 isoform X6 [Condylura cristata]	168	225	352	409	4e-22	58	60.34
aug3.g8364.t1	gi|348554984|ref|XP_003463304.1| PREDICTED: inhibitor of growth protein 4 isoformX4 [Cavia porcellus] gi|354467293|ref|XP_003496104.1| PREDICTED: inhibitor of growth protein 4-like isoform 3 [Cricetulus griseus] gi|532044943|ref|XP_005365282.1| PREDICTED: inhibitor of growth protein 4 isoform X7 [Microtus ochrogaster]	168	225	352	409	4e-22	58	60.34
aug3.g8364.t1	gi|511894206|ref|XP_004766740.1| PREDICTED: inhibitor of growth protein 4 isoform X1 [Mustela putorius furo] gi|511965622|ref|XP_004800937.1| PREDICTED: inhibitor of growth protein 4 isoform X1 [Mustela putorius furo]	192	249	352	409	4e-22	58	60.34
aug3.g8364.t1	gi|511894206|ref|XP_004766740.1| PREDICTED: inhibitor of growth protein 4 isoform X1 [Mustela putorius furo] gi|511965622|ref|XP_004800937.1| PREDICTED: inhibitor of growth protein 4 isoform X1 [Mustela putorius furo]	5	112	2	109	1e-12	108	37.04
aug3.g8364.t1	gi|338725858|ref|XP_001496617.3| PREDICTED: inhibitor of growth protein 4 isoformX1 [Equus caballus] gi|554558720|ref|XP_005873760.1| PREDICTED: inhibitor of growth protein 4 isoform X1 [Myotis brandtii] gi|558104433|ref|XP_006084216.1| PREDICTED: LOW QUALITY PROTEIN: inhibitor of growth protein 4 [Myotis lucifugus] gi|584074830|ref|XP_006757646.1| PREDICTED: inhibitor of growth protein 4 isoform…	192	249	352	409	4e-22	58	60.34
aug3.g8364.t1	gi|338725858|ref|XP_001496617.3| PREDICTED: inhibitor of growth protein 4 isoformX1 [Equus caballus] gi|554558720|ref|XP_005873760.1| PREDICTED: inhibitor of growth protein 4 isoform X1 [Myotis brandtii] gi|558104433|ref|XP_006084216.1| PREDICTED: LOW QUALITY PROTEIN: inhibitor of growth protein 4 [Myotis lucifugus] gi|584074830|ref|XP_006757646.1| PREDICTED: inhibitor of growth protein 4 isoform…	5	112	2	109	7e-13	108	37.04
aug3.g8364.t1	gi|533127396|ref|XP_005378863.1| PREDICTED: inhibitor of growth protein 4 isoform X7 [Chinchilla lanigera]	168	225	352	409	4e-22	58	60.34
aug3.g8364.t1	gi|388512117|gb|AFK44120.1| unknown [Medicago truncatula]	187	247	352	412	4e-22	61	62.3
aug3.g8364.t1	gi|217072216|gb|ACJ84468.1| unknown [Medicago truncatula]	187	247	352	412	4e-22	61	62.3
aug3.g8364.t1	gi|148909546|gb|ABR17867.1| unknown [Picea sitchensis]	168	228	352	412	4e-22	61	62.3
aug3.g8364.t1	gi|564348928|ref|XP_006237412.1| PREDICTED: inhibitor of growth protein 4 isoform X2 [Rattus norvegicus]	191	248	352	409	4e-22	58	60.34
aug3.g8364.t1	gi|564348928|ref|XP_006237412.1| PREDICTED: inhibitor of growth protein 4 isoform X2 [Rattus norvegicus]	5	112	2	109	9e-13	108	37.04
aug3.g8364.t1	gi|532105612|ref|XP_005338391.1| PREDICTED: inhibitor of growth protein 4 isoform X2 [Ictidomys tridecemlineatus] gi|586464162|ref|XP_006862713.1| PREDICTED: inhibitor of growth protein 4 isoform X2 [Chrysochloris asiatica]	191	248	352	409	4e-22	58	60.34
aug3.g8364.t1	gi|532105612|ref|XP_005338391.1| PREDICTED: inhibitor of growth protein 4 isoform X2 [Ictidomys tridecemlineatus] gi|586464162|ref|XP_006862713.1| PREDICTED: inhibitor of growth protein 4 isoform X2 [Chrysochloris asiatica]	5	112	2	109	1e-12	108	37.04
aug3.g8364.t1	gi|466054665|ref|XP_004279092.1| PREDICTED: inhibitor of growth protein 4 isoform 2 [Orcinus orca]	168	225	352	409	4e-22	58	60.34
aug3.g8364.t1	gi|38197512|gb|AAH13038.2| ING4 protein, partial [Homo sapiens]	186	243	352	409	4e-22	58	60.34
aug3.g8364.t1	gi|38197512|gb|AAH13038.2| ING4 protein, partial [Homo sapiens]	1	107	3	109	2e-12	107	37.38
aug3.g8364.t1	gi|532105610|ref|XP_005338390.1| PREDICTED: inhibitor of growth protein 4 isoform X1 [Ictidomys tridecemlineatus] gi|586464160|ref|XP_006862712.1| PREDICTED: inhibitor of growth protein 4 isoform X1 [Chrysochloris asiatica]	192	249	352	409	4e-22	58	60.34
aug3.g8364.t1	gi|532105610|ref|XP_005338390.1| PREDICTED: inhibitor of growth protein 4 isoform X1 [Ictidomys tridecemlineatus] gi|586464160|ref|XP_006862712.1| PREDICTED: inhibitor of growth protein 4 isoform X1 [Chrysochloris asiatica]	5	112	2	109	1e-12	108	37.04
[truncated: 10,489 more rows]
