# Supplementary material for: House spider genome uncovers evolutionary shifts in the diversity and expression of black widow venom proteins associated with extreme toxicity
Source: BMC Genomics. 2017 Feb 16;18:178. doi: 10.1186/s12864-017-3551-7 (PMC5314461; doi:10.1186/s12864-017-3551-7)
Supplement: Supplementary file 3 — List of all house spider venom gland biased transcripts. (XLSX 106 kb) [file 12864_2017_3551_MOESM3_ESM.xlsx]

## Sheet: Sheet1
gene_id	Top BLAST hit	Evalue	Venom TPM	Silk TPM	Ovary TPM	Whole Male TPM	Whole Female TPM	Postembryonic TPM	Embryonic TPM	Fold change (venom vs silk)	Fold change (venom vs ovary)	Category
aug3.g16526.t1	***** No hits found ******	-	144578	0	0.52	3.21	269.33	557.55	0	Undefined	278034	Novel
aug3.g11807.t1	***** No hits found ******	-	85741.4	0.03	0.16	99.51	100.87	351.36	0	2.85805e+06	535883	Latrodectin
aug3.g16523.t1	***** No hits found ******	-	61655.4	38.92	0.19	21.39	165.31	337.06	0	1584.16	324502	Novel
aug3.g7397.t1	***** No hits found ******	-	45791.9	0	0	16.93	100.85	198.54	0	Undefined	Undefined	Latrodectin
aug3.g10784.t1	actin 5C [Lycosa singoriensis]	0	42266.4	4019.39	886.83	24764.6	2637.23	8738.69	192	10.5156	47.6601	Uncharacterized
aug3.g5723.t1	putative muscle LIM protein isoform A isoform [Latrodectus hesperus]	1e-40	16888.6	1472.5	175.6	8440.38	742.03	4398.56	131.46	11.4694	96.1768	Uncharacterized
aug3.g26395.t1	PREDICTED: muscle-specific protein 20-like isoform 2 [Metaseiulus occidentalis]	3e-85	15969.5	923.81	515.69	2587.7	957.45	3895.36	57.25	17.2866	30.9673	Uncharacterized
aug3.g10236.t1	RecName: Full=U1-lycotoxin-Ls1b; AltName: Full=Toxin-like structure LSTX-A17; Flags: Precursor gb|ACI41272.1| toxin-like structure LSTX-A17 precursor [Lycosa singoriensis] emb|CAS03542.1| toxin-like structure LSTX-A17 precursor [Lycosa singoriensis]	2e-08	15453.1	0.06	0.43	12.83	36.25	75.9	0.12	257552	35937.5	Miniprotein
aug3.g6058.t1	secreted salivary gland peptide, putative [Ixodes scapularis] gb|AAY66605.1| putative salivary protein, partial [Ixodes scapularis] gb|EEC15575.1| secreted salivary gland peptide, putative [Ixodes scapularis]	2e-34	14791.6	434.61	0.29	553.53	327.65	212.15	0	34.0342	51005.6	Uncharacterized
aug3.g6061.t1	PREDICTED: uncharacterized protein LOC100905364 [Metaseiulus occidentalis]	2e-27	14167.6	521.35	0.55	1183.1	378.29	291.98	0	27.1748	25759.3	Uncharacterized
aug3.g13074.t1	Chain E, Tarantula Heavy Meromyosin Obtained By Flexible Docking To Tarantula Muscle Thick Filament Cryo-Em 3d-Map pdb|3DTP|F Chain F, Tarantula Heavy Meromyosin Obtained By Flexible Docking To Tarantula Muscle Thick Filament Cryo-Em 3d-Map gb|ABW76151.1| myosin II regulatory light chain [Avicularia avicularia]	8e-77	13551.6	816.34	154.6	18306.7	863.04	8797.99	194.43	16.6005	87.6561	Uncharacterized
aug3.g5430.t1	RecName: Full=U19-ctenitoxin-Pn1a; Short=U19-CNTX-Pn1a; AltName: Full=Non-toxic venom protein PNTx16C1	4e-07	11048.8	0.48	0.87	5.25	40.28	235.48	0	23018.4	12699.8	Miniprotein
aug3.g1219.t1	Hypothetical protein [Ixodes ricinus]	e-116	8905	3.83	0.86	19.83	27.84	18.99	0.47	2325.07	10354.7	Uncharacterized
aug3.g16529.t1	***** No hits found ******	-	8464.3	46.11	0.31	508.28	9.9	125.7	0	183.568	27304.2	Novel
aug3.g11806.t1	***** No hits found ******	-	8111.1	0	0.16	10.14	6.88	5.6	0	Undefined	50694.4	Latrodectin
aug3.g23653.t1	gi|40548521|gb|AAR87381.1| tropomyosin [Neoscona nautica]	2e-179	8045.17	559.05	241.49	7079.08	596.56	3471.24	59.09	14.3908	33.3147	Uncharacterized
aug3.g10236.t2	RecName: Full=U3-lycotoxin-Ls1a; AltName: Full=Toxin-like structure LSTX-B19; Flags: Precursor gb|ACI41330.1| toxin-like structure LSTX-B19 precursor [Lycosa singoriensis] emb|CAS03600.1| toxin-like structure LSTX-B19 precursor [Lycosa singoriensis]	6e-08	7502.98	0.02	0.68	7.82	27.81	59.34	0	375149	11033.8	Miniprotein
aug3.g20111.t1	***** No hits found ******	-	7411.47	0.03	0.15	0	11.72	48.17	0	247049	49409.8	Uncharacterized
aug3.g16520.t1	***** No hits found ******	-	6259.93	0.03	0.08	3	55.64	45.57	0	208664	78249.1	Novel
aug3.g21575.t1	gi|525546251|gb|AGR53494.1| cystine knot toxin [Dolomedes mizhoanus]	4e-17	5880.41	0.19	0.33	3.6	12.46	12.64	0	30949.5	17819.4	Miniprotein
aug3.g6555.t3	troponin 1 [Latrodectus hesperus]	1e-75	5737.98	330.39	195.72	1978.61	232.73	1381.79	46.95	17.3673	29.3173	Uncharacterized
aug3.g20785.t1	gi|270007954|gb|EFA04402.1| hypothetical protein TcasGA2_TC014701 [Tribolium castaneum]	0	5111.13	0.05	4.56	0.08	9.87	6.6	0.41	102223	1120.86	Uncharacterized
aug3.g3638.t1	troponin C [Lycosa singoriensis]	2e-56	4860.69	247.97	31.26	5196.26	402.46	3795.43	37.6	19.6019	155.492	Uncharacterized
aug3.g17233.t3	PREDICTED: SEC14-like protein 2-like [Metaseiulus occidentalis]	3e-72	4547.32	23.96	117.39	39.26	73.97	42.26	9.88	189.788	38.7369	Uncharacterized
aug3.g14690.t1	***** No hits found ******	-	3858.41	0	0	0.35	13.57	16.77	0	Undefined	Undefined	Uncharacterized
aug3.g18379.t1	***** No hits found ******	-	3558.35	0	0	1.35	3.13	5.99	0	Undefined	Undefined	Novel
aug3.g2608.t1	***** No hits found ******	-	3464.61	3.44	0.43	41.3	15.3	49.47	0	1007.15	8057.23	Uncharacterized
aug3.g23653.t2	gi|40548521|gb|AAR87381.1| tropomyosin [Neoscona nautica]	3e-174	3257.83	277.76	10.24	1771.3	272.22	1620.59	10.43	11.7289	318.147	Uncharacterized
aug3.g16527.t1	***** No hits found ******	-	3253.13	0	0.08	8.41	6.06	24.41	0	Undefined	40664.1	Novel
aug3.g12767.t1	hypothetical protein [Latrodectus hesperus]	4e-15	3250.65	97.43	0.85	189.48	123.47	92.89	9.08	33.364	3824.29	Uncharacterized
aug3.g11006.t1	***** No hits found ******	-	3068.49	0	0.08	41.7	11.81	40.13	0	Undefined	38356.1	Uncharacterized
aug3.g2930.t1	***** No hits found ******	-	3061.67	0	2.27	31.65	10.55	17.33	0	Undefined	1348.75	Uncharacterized
aug3.g14933.t2	gi|161671284|gb|ABX75494.1| myosin light chain [Lycosa singoriensis]	5e-90	2989.52	102.45	35.01	3756.82	95.31	798.68	36.94	29.1803	85.3905	Uncharacterized
aug3.g6554.t1	hypothetical protein [Amblyomma maculatum]	9e-70	2347.73	102.92	4.75	6059.38	406.88	1623.89	0.67	22.8112	494.259	Uncharacterized
aug3.g15923.t1	gi|528483370|ref|XP_695476.5| PREDICTED: receptor-type tyrosine-protein phosphatase T [Danio rerio]	2e-72	2124.81	0.12	0.08	1.02	8.35	15.5	0	17706.8	26560.1	Uncharacterized
aug3.g13572.t1	leucine rich repeat transmembrane neuronal 4 [Lycosa singoriensis]	6e-63	1952.88	3.06	5.31	86.58	68.23	51.7	0.11	638.196	367.774	LRR
aug3.g1460.t1	Putative dna-directed rna polymerase subunit e' [Ixodes ricinus]	6e-59	1950.49	111.26	17.86	2808.2	102.04	652.61	3.68	17.5309	109.21	Uncharacterized
aug3.g3372.t1	hypothetical protein IscW_ISCW015113 [Ixodes scapularis] gb|EEC20429.1| hypothetical protein IscW_ISCW015113 [Ixodes scapularis]	3e-10	1900.92	73.99	21.59	3525.35	115.77	668.85	1.81	25.6916	88.0463	Uncharacterized
aug3.g7078.t1	PREDICTED: lysozyme 2-like [Metaseiulus occidentalis]	9e-27	1841.28	50.05	0.08	39.91	44.2	25.97	0	36.7888	23016	Uncharacterized
aug3.g27807.t1	GTx-VA1 [Grammostola rosea]	4e-57	1828.58	0	1.39	0.54	6.8	8.69	0.11	Undefined	1315.53	Uncharacterized
aug3.g6741.t1	PREDICTED: slit homolog 1 protein-like [Metaseiulus occidentalis]	1e-19	1815.87	20.79	33.99	224.14	1634.43	587.63	0.32	87.3434	53.4237	Uncharacterized
aug3.g27973.t6	gi|391346464|ref|XP_003747493.1| PREDICTED: myosin heavy chain, muscle-like isoform 2 [Metaseiulus occidentalis]	0	1770.66	112.19	0	241.93	0	1354.7	7.51	15.7827	Undefined	Uncharacterized
aug3.g1777.t1	PREDICTED: similar to corticotropin releasing hormone binding protein [Tribolium castaneum] gb|EEZ98485.1| hypothetical protein TcasGA2_TC000979 [Tribolium castaneum]	8e-63	1747.58	0.1	0.1	2.05	4.17	14.11	1.26	17475.8	17475.8	Uncharacterized
aug3.g14218.t1	alpha-latrocrustotoxin precursor [Latrodectus tredecimguttatus]	e-101	1592.01	0	0.03	0.18	23.43	1.29	0	Undefined	53067	Latrotoxin
aug3.g14217.t1	alpha-latrocrustotoxin precursor [Latrodectus tredecimguttatus]	e-100	1566.11	0	0.02	0.58	25.09	1.98	0.03	Undefined	78305.5	Latrotoxin
aug3.g23592.t1	gi|530580321|ref|XP_005284059.1| PREDICTED: neuroendocrine convertase 1-like [Chrysemys picta bellii]	0	1389.09	4.56	2.59	72.49	132.8	119.65	0.43	304.625	536.328	Uncharacterized
aug3.g20785.t2	gi|270007954|gb|EFA04402.1| hypothetical protein TcasGA2_TC014701 [Tribolium castaneum]	0	1269.74	0	0.59	0	5.82	0.82	0	Undefined	2152.1	Uncharacterized
aug3.g16530.t1	***** No hits found ******	-	1238.84	0.29	0	166.06	1.85	29.88	0	4271.86	Undefined	Novel
aug3.g6555.t2	troponin 1 [Latrodectus hesperus]	5e-68	1205.51	93.41	5.32	4423.61	278.27	2392.13	15.26	12.9056	226.6	Uncharacterized
aug3.g9214.t1	Protein LRON-1 [Caenorhabditis elegans] emb|CAB01867.4| Protein LRON-1 [Caenorhabditis elegans]	2e-08	1166.52	28.32	20.23	153.37	727.68	779.31	0	41.1907	57.6629	Uncharacterized
aug3.g2075.t1	***** No hits found ******	-	1109.86	0.46	0.12	56.73	111.85	446.7	0.03	2412.74	9248.83	Uncharacterized
aug3.g7398.t1	***** No hits found ******	-	1089.32	0.04	0	0	3.23	13.04	0	27233	Undefined	Latrodectin
aug3.g16521.t1	***** No hits found ******	-	1061.27	0	0	0.39	5.35	11.43	0	Undefined	Undefined	Novel
aug3.g24939.t1	PREDICTED: uncharacterized protein LOC102808491 [Saccoglossus kowalevskii]	1e-27	1045.96	0.26	0.13	0	2.5	5.73	0.02	4022.92	8045.85	Uncharacterized
aug3.g14211.t1	alpha-latrocrustotoxin precursor [Latrodectus tredecimguttatus]	e-101	1024.63	0	0	0.05	7.16	1.33	0	Undefined	Undefined	Latrotoxin
aug3.g12767.t2	hypothetical protein [Latrodectus hesperus]	8e-20	800.94	27.67	0.72	40.8	33.65	74.41	52.56	28.9462	1112.42	Uncharacterized
aug3.g21484.t1	gi|157109089|ref|XP_001650518.1| hypothetical protein AaeL_AAEL015076 [Aedes aegypti] gi|108868476|gb|EAT32701.1| AAEL015076-PA [Aedes aegypti]	5e-10	797.25	42.74	21.18	548.06	44.66	122.6	2.08	18.6535	37.6416	Uncharacterized
aug3.g12272.t1	GJ21881 [Drosophila virilis] gb|EDW61159.1| GJ21881 [Drosophila virilis]	0	795.97	48.14	53.88	5565.22	141.23	1164.43	36.09	16.5345	14.773	Uncharacterized
aug3.g2074.t1	***** No hits found ******	-	740.43	0.48	0.45	357.11	98.91	353.43	0	1542.56	1645.4	Uncharacterized
aug3.g11655.t1	PREDICTED: uncharacterized protein LOC100899177 [Metaseiulus occidentalis]	5e-22	727.92	1.86	0.28	1256.55	34.66	284.91	0.27	391.355	2599.71	Uncharacterized
aug3.g12555.t1	***** No hits found ******	-	693.67	0.27	0.19	2.14	2.23	4.13	0	2569.15	3650.89	Uncharacterized
aug3.g20083.t1	***** No hits found ******	-	663.88	5	0.15	18.31	16.53	40.7	0	132.776	4425.87	Novel
aug3.g15302.t1	gi|241690300|ref|XP_002411754.1| 10.4 kDa basic protein, putative [Ixodes scapularis] gi|215504589|gb|EEC14083.1| 10.4 kDa basic protein, putative [Ixodes scapularis]	2e-28	616.18	16.57	20.76	323.18	31.09	216.48	3.16	37.1865	29.6811	Uncharacterized
aug3.g7088.t1	***** No hits found ******	-	598.44	2.45	0.47	66.05	212.52	150.12	0	244.261	1273.28	Uncharacterized
aug3.g7669.t1	Pancreatic triacylglycerol lipase, partial [Crassostrea gigas]	4e-66	544.77	3.3	2.93	76.68	67.58	35.77	0.37	165.082	185.928	Uncharacterized
aug3.g16193.t1	gi|241813583|ref|XP_002416512.1| hypothetical protein IscW_ISCW015113 [Ixodes scapularis] gi|215510976|gb|EEC20429.1| hypothetical protein IscW_ISCW015113 [Ixodes scapularis]	5e-24	515.77	19.28	15.77	824.17	47.31	235.35	2.23	26.7516	32.7058	Uncharacterized
aug3.g7330.t1	PREDICTED: membrane metallo-endopeptidase-like 1-like [Metaseiulus occidentalis]	2e-89	496.18	0.23	0.56	7.83	3.41	2.59	0.52	2157.3	886.036	Metalloprotease
aug3.g14215.t1	RecName: Full=Alpha-latrocrustotoxin-Lt1a; Short=Alpha-LCT-Lt1a; AltName: Full=Alpha-latrocrustotoxin; Short=Alpha-LCT; AltName: Full=Crusta1; Flags: Precursor	e-100	482.47	0	0.01	0.13	4.72	0.9	0	Undefined	48247	Latrotoxin
aug3.g11004.t1	***** No hits found ******	-	453.08	9.25	0.08	6.05	9.65	30.08	0	48.9816	5663.5	Uncharacterized
aug3.g23006.t1	gi|73852469|gb|AAZ86738.1| paramyosin [Sarcoptes scabiei]	2e-19	451.1	13.69	16.24	1780.31	26.71	418.08	1.92	32.9511	27.7771	Uncharacterized
aug3.g16740.t1	gi|291241290|ref|XP_002740546.1| PREDICTED: apolipoprotein D-like [Saccoglossus kowalevskii]	2e-41	448.41	3.05	0.82	23.54	32.74	461.26	0.52	147.02	546.841	Uncharacterized
aug3.g19900.t1	PREDICTED: membrane metallo-endopeptidase-like 1-like [Metaseiulus occidentalis]	2e-38	444.52	0.01	0.13	0	0.17	0.93	0.03	44452	3419.38	Metalloprotease
aug3.g27227.t1	Tubulin alpha-1D chain [Myotis brandtii]	0	437.7	34.11	5.56	252.72	101.07	156.58	29.02	12.832	78.723	Uncharacterized
aug3.g27898.t1	PREDICTED: elongation of very long chain fatty acids protein 4-like [Strongylocentrotus purpuratus]	2e-30	430.99	0.11	0.04	2.42	63.11	88.56	0.46	3918.09	10774.8	Uncharacterized
aug3.g25422.t1	PREDICTED: similar to alpha actinin CG4376-PB [Tribolium castaneum]	0	425.12	36.46	9.05	1615.06	35.71	368.05	15.26	11.6599	46.9746	Uncharacterized
aug3.g6158.t1	hypothetical protein IscW_ISCW000212 [Ixodes scapularis] gb|EEC02309.1| hypothetical protein IscW_ISCW000212 [Ixodes scapularis]	5e-08	414.99	18.19	1.35	328.92	15.87	80.11	0.15	22.8142	307.4	Uncharacterized
aug3.g5644.t1	titin, putative [Pediculus humanus corporis] gb|EEB13142.1| titin, putative [Pediculus humanus corporis]	e-104	409.84	31.66	18.86	766.36	16.56	168.06	5.61	12.945	21.7306	Uncharacterized
aug3.g19326.t1	PREDICTED: RNA-directed DNA polymerase from mobile element jockey-like [Acyrthosiphon pisum]	1e-21	398.78	0.07	0.33	0.07	1.49	0.67	0	5696.86	1208.42	Uncharacterized
aug3.g3267.t1	PREDICTED: SEC14-like protein 2-like [Strongylocentrotus purpuratus]	4e-57	392.17	8.41	21.95	56.93	136	22.54	1.58	46.6314	17.8665	Uncharacterized
aug3.g208.t1	endocytosis/signaling protein EHD1, putative [Ixodes scapularis] gb|EEC12408.1| endocytosis/signaling protein EHD1, putative [Ixodes scapularis]	e-141	391.36	24.5	12.14	543.75	45.16	154.19	1.3	15.9739	32.2372	Uncharacterized
aug3.g14538.t1	hypothetical protein TcasGA2_TC002779 [Tribolium castaneum]	e-124	369.67	30.25	2.92	213.75	12.98	73.66	3.05	12.2205	126.599	Uncharacterized
aug3.g18737.t1	***** No hits found ******	-	363.14	18.79	0.05	29.83	9.81	31.14	5.68	19.3262	7262.8	Uncharacterized
aug3.g25578.t1	delta-latroinsectotoxin	0	351.78	0	0	0	9.16	0.22	0	Undefined	Undefined	Latrotoxin
aug3.g23627.t1	gi|241742617|ref|XP_002412401.1| butyrate induced transcript, putative [Ixodes scapularis] gi|215505727|gb|EEC15221.1| butyrate induced transcript, putative [Ixodes scapularis]	3e-114	343.52	11.23	30.12	21.75	22.09	21.13	25.19	30.5895	11.405	Uncharacterized
aug3.g24072.t1	***** No hits found ******	-	336.71	5.91	0.64	16.49	5.53	1.63	0.01	56.9729	526.109	Uncharacterized
aug3.g25586.t1	RecName: Full=Delta-latroinsectotoxin-Lt1a; Short=Delta-LIT-Lt1a; AltName: Full=Delta-latroinsectotoxin; Short=Delta-LIT; Flags: Precursor emb|CAA63363.1| delta-latroinsectotoxin precursor [Latrodectus tredecimguttatus] prf||2211313A delta-latroinsectotoxin	e-160	329.85	0	0.05	0.08	3.16	0.39	0	Undefined	6597	Latrotoxin
aug3.g3371.t2	***** No hits found ******	-	329.23	16.8	2.57	2299.35	43.88	1076.47	1.9	19.597	128.105	Uncharacterized
aug3.g19654.t1	paramyosin [Haemaphysalis longicornis]	7e-79	322.85	8.35	16.63	946.66	15.03	263.26	2.96	38.6647	19.4137	Uncharacterized
aug3.g14212.t1	RecName: Full=Alpha-latrocrustotoxin-Lt1a; Short=Alpha-LCT-Lt1a; AltName: Full=Alpha-latrocrustotoxin; Short=Alpha-LCT; AltName: Full=Crusta1; Flags: Precursor	e-100	309.29	0	0	0.17	6.92	0.03	0	Undefined	Undefined	Latrotoxin
aug3.g401.t1	PREDICTED: hypothetical protein LOC100120686 [Nasonia vitripennis]	7e-19	306.45	13.63	0.04	152.02	2.8	6	0.02	22.4835	7661.25	Uncharacterized
aug3.g13571.t1	leucine rich repeat transmembrane neuronal 4 [Lycosa singoriensis]	7e-62	301.07	1.45	1	14.56	20.16	13.22	0	207.634	301.07	LRR
aug3.g16223.t1	***** No hits found ******	-	293.9	18.93	0.49	275.74	88.02	116.06	0	15.5256	599.796	Uncharacterized
aug3.g23220.t1	***** No hits found ******	-	293.44	0.42	0	52.62	4.67	6.62	109.14	698.667	Undefined	Uncharacterized
aug3.g25477.t1	Ser/Thr protein kinase, putative [Ixodes scapularis] gb|EEC13028.1| Ser/Thr protein kinase, putative [Ixodes scapularis]	e-118	284.61	14.19	0.33	527.37	32.5	143.26	0.64	20.0571	862.455	Uncharacterized
aug3.g16555.t1	gi|432960830|ref|XP_004086486.1| PREDICTED: SEC14-like protein 2-like [Oryzias latipes]	2e-45	260.22	12.31	12.36	21.91	96.04	19.92	0.92	21.1389	21.0534	Uncharacterized
aug3.g3329.t1	***** No hits found ******	-	245.25	4.32	0	105.11	11.1	19.44	0	56.7708	Undefined	Uncharacterized
aug3.g14475.t1	hypothetical protein DAPPUDRAFT_224487 [Daphnia pulex]	4e-85	240.18	6.51	0.12	10.95	8.53	8.1	0.12	36.894	2001.5	Uncharacterized
aug3.g9231.t2	PDZ domain protein [Ixodes scapularis] gb|EEC02308.1| PDZ domain protein [Ixodes scapularis]	5e-37	232.21	12.66	7.61	291.38	21.28	101.02	1.84	18.342	30.5138	Uncharacterized
aug3.g26607.t1	PREDICTED: membrane metallo-endopeptidase-like 1-like [Metaseiulus occidentalis]	0	231.93	3.96	6.71	24.39	5.24	38.22	48.88	58.5682	34.5648	Metalloprotease
aug3.g16830.t1	alpha-latrocrustotoxin precursor [Latrodectus tredecimguttatus]	e-120	231.26	0	0.02	0.08	6.55	0.93	0.02	Undefined	11563	Latrotoxin
aug3.g16515.t1	gi|270006792|gb|EFA03240.1| hypothetical protein TcasGA2_TC013172 [Tribolium castaneum]	2e-180	230.33	19.03	3.67	212.88	10.17	38.41	2.86	12.1035	62.7602	Uncharacterized
aug3.g10088.t1	PREDICTED: receptor expression-enhancing protein 5-like isoform X1 [Aplysia californica]	3e-41	227.89	10.43	0.34	675.52	24.51	174.59	0.01	21.8495	670.265	Uncharacterized
aug3.g24220.t1	***** No hits found ******	-	224.14	17.35	0	29.9	95.66	13.17	0	12.9187	Undefined	Uncharacterized
aug3.g16531.t1	***** No hits found ******	-	221.71	0.05	0	2.44	1.26	5.25	0	4434.2	Undefined	Novel
aug3.g13737.t1	putative diazepam binding inhibitor [Latrodectus hesperus]	6e-36	218.49	0.43	1.25	49.48	42.5	91.08	5.05	508.116	174.792	Uncharacterized
aug3.g2076.t1	PREDICTED: uncharacterized protein LOC100871401 [Apis florea]	3e-16	217.58	5.13	0.27	54.56	8.94	20.57	1.09	42.4133	805.852	Uncharacterized
aug3.g9321.t1	PDZ domain protein [Ixodes scapularis] gb|EEC02308.1| PDZ domain protein [Ixodes scapularis]	1e-16	213.62	7.6	1.92	337.83	22.96	70.27	0.99	28.1079	111.26	Uncharacterized
aug3.g5883.t1	GJ14849 [Drosophila virilis] gb|EDW63009.1| GJ14849 [Drosophila virilis]	8e-30	203.75	0.07	0	10.54	19.44	49.36	5.69	2910.71	Undefined	Uncharacterized
aug3.g22254.t1	gi|318087504|gb|ADV40341.1| hypothetical protein [Latrodectus hesperus]	5e-08	199.58	5.47	1.78	13.2	3.7	1.13	0	36.4863	112.124	Uncharacterized
aug3.g1194.t1	alpha-latrotoxin-Lha1a precursor [Latrodectus hasseltii]	0	194.67	0	0	0	0.9	0.21	0.01	Undefined	Undefined	Latrotoxin
aug3.g3372.t2	hypothetical protein IscW_ISCW015113 [Ixodes scapularis] gb|EEC20429.1| hypothetical protein IscW_ISCW015113 [Ixodes scapularis]	3e-10	191.57	2.82	1.04	589.23	15.91	92.89	0.13	67.9326	184.202	Uncharacterized
aug3.g21254.t1	***** No hits found ******	-	190.3	0.07	0	3.23	2.03	3.51	0	2718.57	Undefined	Uncharacterized
aug3.g231.t1	hyaluronidase, partial [Brachypelma vagans]	7e-97	178.52	0.79	0.84	11.28	45.31	14.66	0.08	225.975	212.524	Uncharacterized
aug3.g13610.t1	PREDICTED: ubiquitin carboxyl-terminal hydrolase 17-like isoform X1 [Bombyx mori]	6e-58	178.26	12	3.85	137.27	14.22	91.15	1.04	14.855	46.3013	Uncharacterized
aug3.g4545.t1	RecName: Full=U9-ctenitoxin-Pr1a; Short=U9-CNTX-Pr1a; AltName: Full=Non-toxic venom protein PRTx16C0	7e-06	176.83	12.15	15.75	16.66	277.09	252.01	0	14.5539	11.2273	Miniprotein
aug3.g22479.t1	gi|241999702|ref|XP_002434494.1| slit protein, putative [Ixodes scapularis] gi|215497824|gb|EEC07318.1| slit protein, putative [Ixodes scapularis]	4e-06	171.25	0.09	0.56	0.82	0	5.02	1.3	1902.78	305.804	Uncharacterized
aug3.g7399.t1	***** No hits found ******	-	170.15	0.27	0	1.17	0.44	11.44	0	630.185	Undefined	Latrodectin
aug3.g20201.t1	gi|328703138|ref|XP_003242103.1| PREDICTED: hypothetical protein LOC100573858 [Acyrthosiphon pisum]	2e-134	169.08	0.68	0.38	13.31	22.23	14.52	0.04	248.647	444.947	Uncharacterized
aug3.g25289.t1	***** No hits found ******	-	168.73	7.09	0.34	269.53	30.96	150.65	1.96	23.7983	496.265	Uncharacterized
aug3.g25585.t1	RecName: Full=Delta-latroinsectotoxin-Lt1a; Short=Delta-LIT-Lt1a; AltName: Full=Delta-latroinsectotoxin; Short=Delta-LIT; Flags: Precursor emb|CAA63363.1| delta-latroinsectotoxin precursor [Latrodectus tredecimguttatus] prf||2211313A delta-latroinsectotoxin	0	168.24	0	0.01	2.86	3.08	0.2	0	Undefined	16824	Latrotoxin
aug3.g20062.t1	gi|391330369|ref|XP_003739635.1| PREDICTED: fatty acid synthase-like [Metaseiulus occidentalis]	7e-06	166.93	0.59	0.64	1.58	42.82	0.16	2.52	282.932	260.828	Uncharacterized
aug3.g16516.t1	gi|241708215|ref|XP_002413323.1| hypothetical protein IscW_ISCW022785 [Ixodes scapularis] gi|215507137|gb|EEC16631.1| hypothetical protein IscW_ISCW022785 [Ixodes scapularis]	5e-14	160.73	14.5	3.17	580.56	24.41	279.47	2.72	11.0848	50.7035	Uncharacterized
aug3.g11007.t1	***** No hits found ******	-	157.86	0.16	0.07	0.83	0.74	0.96	0	986.625	2255.14	Uncharacterized
aug3.g25661.t1	sialin, putative [Ixodes scapularis] gb|EEC04693.1| sialin, putative [Ixodes scapularis]	e-117	156.95	0	0	0.11	0.47	1.16	0.04	Undefined	Undefined	Uncharacterized
aug3.g6418.t1	chitinase [Araneus ventricosus]	e-126	156.72	7.21	4.37	45.23	320.67	398.5	0	21.7365	35.8627	Uncharacterized
aug3.g20024.t1	gi|318087496|gb|ADV40337.1| hypothetical protein [Latrodectus hesperus]	3e-10	156.08	2.3	0.25	71.41	17.85	18.85	0.39	67.8609	624.32	Uncharacterized
aug3.g10233.t1	***** No hits found ******	-	156.02	0	0.09	0.11	1.05	4.54	0	Undefined	1733.56	Uncharacterized
aug3.g20518.t1	gi|391330231|ref|XP_003739567.1| PREDICTED: membrane metallo-endopeptidase-like 1-like [Metaseiulus occidentalis]	1e-96	155.26	0.24	0.81	1.06	3.02	3.88	0.64	646.917	191.679	Metalloprotease
aug3.g6074.t1	Elongation of very long chain fatty acids protein AAEL008004 [Caligus clemensi]	1e-13	155.07	0.41	1.01	104.51	33.45	28.45	0.09	378.22	153.535	Uncharacterized
aug3.g10276.t1	PREDICTED: long-chain-fatty-acid--CoA ligase 5-like isoform X1 [Oreochromis niloticus] ref|XP_005453845.1| PREDICTED: long-chain-fatty-acid--CoA ligase 5-like isoform X2 [Oreochromis niloticus]	6e-96	149.93	0.08	0.31	100.4	50.77	18.05	4.62	1874.12	483.645	Uncharacterized
aug3.g26445.t1	nhl repeat-containing protein, putative [Ixodes scapularis] gb|EEC05471.1| nhl repeat-containing protein, putative [Ixodes scapularis]	e-149	148.15	12.97	9.57	80.24	8.13	21.3	3.41	11.4225	15.4807	Uncharacterized
aug3.g10794.t1	PREDICTED: uncharacterized protein LOC100377009 [Saccoglossus kowalevskii]	4e-31	147.47	0.77	0.03	9.75	2.27	8.64	0.56	191.519	4915.67	Uncharacterized
aug3.g3837.t1	venom toxin-like peptide-6 [Mesobuthus eupeus]	8e-17	144.67	9.28	13.33	40.26	100.16	88.37	25.67	15.5894	10.853	Uncharacterized
aug3.g149.t1	PREDICTED: long-chain-fatty-acid--CoA ligase 6-like [Meleagris gallopavo]	7e-99	143.53	0.02	0.23	187.21	50.45	22.87	5.04	7176.5	624.043	Uncharacterized
aug3.g13610.t3	Ubiquitin carboxyl-terminal hydrolase 2 [Camponotus floridanus]	4e-52	141.61	12.39	1.14	74.41	14.6	15.12	0.28	11.4294	124.219	Uncharacterized
aug3.g139.t1	Ninjurin-2, putative [Ixodes scapularis] gb|EEC04504.1| Ninjurin-2, putative [Ixodes scapularis]	5e-37	138.99	8.17	9.79	14.24	5.72	12.7	20.17	17.0122	14.1971	Uncharacterized
aug3.g1829.t5	Putative cap [Rhipicephalus pulchellus]	3e-94	136.75	8.8	2.26	1.44	4.55	16.88	0.28	15.5398	60.5088	Uncharacterized
aug3.g27293.t1	RecName: Full=Adult-specific rigid cuticular protein 12.4; Short=ACP 12.4	5e-19	131.06	0.09	0.65	3101.77	12.12	309.57	0.43	1456.22	201.631	Uncharacterized
aug3.g18022b	RecName: Full=Delta-latroinsectotoxin-Lt1a; Short=Delta-LIT-Lt1a; AltName: Full=Delta-latroinsectotoxin; Short=Delta-LIT; Flags: Precursor emb|CAA63363.1| delta-latroinsectotoxin precursor [Latrodectus tredecimguttatus] prf||2211313A delta-latroinsectotoxin	0	128.34	0	0	0.33	0.63	0.3	0	Undefined	Undefined	Latrotoxin
aug3.g2987.t1	***** No hits found ******	-	125.69	2.61	0.24	25.58	2.75	55.67	3.88	48.1571	523.708	Uncharacterized
aug3.g18378.t1	***** No hits found ******	-	117.07	0.05	0	1.37	0.76	1.93	0	2341.4	Undefined	Novel
aug3.g11898.t1	PREDICTED: uncharacterized protein LOC100907617 [Metaseiulus occidentalis]	5e-10	114.32	2.45	0.31	168.32	11.73	13.85	0.25	46.6612	368.774	Uncharacterized
aug3.g11454.t2	pantothenate kinase PanK, putative [Ixodes scapularis] gb|EEC11314.1| pantothenate kinase PanK, putative [Ixodes scapularis]	e-129	113.83	0.05	0.11	90.23	24.77	37.65	4.41	2276.6	1034.82	Uncharacterized
aug3.g21356.t1	gi|91091714|ref|XP_966527.1| PREDICTED: similar to elongation of very long chain fatty acids protein 4 [Tribolium castaneum] gi|270000864|gb|EEZ97311.1| hypothetical protein TcasGA2_TC011121 [Tribolium castaneum]	2e-31	108.8	0.02	0.99	83.46	15.95	20.39	0.86	5440	109.899	Uncharacterized
aug3.g8491.t1	unnamed protein product [Tetraodon nigroviridis]	3e-70	103.53	3.97	0.2	20.75	8.4	6.64	0.66	26.0781	517.65	Uncharacterized
aug3.g7794.t1	Putative phosphatidylinositol transfer protein pdr16 [Rhipicephalus pulchellus]	2e-42	102.76	2.11	1.06	42.41	9.78	25.54	39.86	48.7014	96.9434	Uncharacterized
aug3.g16902.t1	PREDICTED: SEC14-like protein 2-like [Metaseiulus occidentalis]	5e-55	101.82	3.15	6.41	27.33	101.57	30.49	0.58	32.3238	15.8846	Uncharacterized
aug3.g21544.t1	gi|241757982|ref|XP_002401723.1| BIGH3, putative [Ixodes scapularis] gi|215508481|gb|EEC17935.1| BIGH3, putative [Ixodes scapularis]	2e-24	97.94	4.41	1.35	26.9	4.18	11.05	2.26	22.2086	72.5481	Uncharacterized
aug3.g23835.t1	PREDICTED: reversion-inducing cysteine-rich protein with Kazal motifs [Chrysochloris asiatica]	0	95.23	6.76	6.26	20.43	33.11	19.6	22.07	14.0873	15.2125	Uncharacterized
aug3.g27973.t5	muscle myosin heavy chain [Drosophila melanogaster]	0	94.44	2.54	6.93	1035.53	20.7	69.52	0	37.1811	13.6277	Uncharacterized
aug3.g6328.t1	GK21558 [Drosophila willistoni] gb|EDW74090.1| GK21558 [Drosophila willistoni]	4e-14	93.08	0.29	0.03	0.92	2.86	6.24	0.01	320.966	3102.67	Uncharacterized
aug3.g13261.t1	RecName: Full=Alpha-latroinsectotoxin-Lt1a; Short=Alpha-LIT-Lt1a; AltName: Full=Alpha-latroinsectotoxin; Short=Alpha-LIT; Flags: Precursor emb|CAA78464.1| alpha-latroinsectotoxin precursor [Latrodectus tredecimguttatus]	e-119	92.47	0	0.01	0.03	7.27	0.06	0	Undefined	9247	Latrotoxin
aug3.g24071.t1	***** No hits found ******	-	90.69	0.21	0.29	1.26	2.56	1.88	0	431.857	312.724	Uncharacterized
aug3.g27655.t1	D-beta-hydroxybutyrate dehydrogenase, mitochondrial [Crassostrea gigas]	2e-56	90.5	0.03	0.06	38.7	12.72	11.24	14.68	3016.67	1508.33	Uncharacterized
aug3.g6912.t1	PREDICTED: hypothetical protein LOC100123796 [Nasonia vitripennis]	9e-29	90.31	0.18	1.17	1.24	0.26	0.59	0.82	501.722	77.188	Uncharacterized
aug3.g5236.t1	RecName: Full=Alpha-latrocrustotoxin-Lt1a; Short=Alpha-LCT-Lt1a; AltName: Full=Alpha-latrocrustotoxin; Short=Alpha-LCT; AltName: Full=Crusta1; Flags: Precursor	e-118	90.17	0	0.01	0.36	2.96	0.14	0.02	Undefined	9017	Latrotoxin
aug3.g17776.t1	lipoma preferred partner/lpp [Anopheles darlingi]	7e-27	89.87	4.44	0.7	68.08	4.79	28.1	1.24	20.241	128.386	Uncharacterized
aug3.g14224.t1	PREDICTED: uncharacterized protein LOC100908625 [Metaseiulus occidentalis]	5e-27	88.01	0.44	1.43	3795.74	8.78	332.37	0.01	200.023	61.5455	Uncharacterized
aug3.g20360.t1	***** No hits found ******	-	86.92	2.71	1.95	17.39	4.03	9.32	0.57	32.0738	44.5744	Uncharacterized
aug3.g18213.t1	***** No hits found ******	-	86.92	2.09	0	12.4	8.55	8.24	0	41.5885	Undefined	Uncharacterized
aug3.g27973.t2	PREDICTED: myosin heavy chain, muscle isoform X5 [Tribolium castaneum]	0	85.57	7.09	6.31	5378.57	109.91	336.77	0.24	12.0691	13.561	Uncharacterized
aug3.g14830.t1	conserved hypothetical protein [Ixodes scapularis] gb|EEC16713.1| conserved hypothetical protein [Ixodes scapularis]	1e-22	85.38	0.01	0.02	12.26	24.86	20.1	0.81	8538	4269	Uncharacterized
aug3.g5183.t1	carrier protein, putative [Ixodes scapularis] gb|EEC06701.1| carrier protein, putative [Ixodes scapularis]	2e-12	80.57	1.6	0.16	7.29	2.59	14.22	2.14	50.3562	503.562	Uncharacterized
aug3.g8674.t1	PREDICTED: alpha-tocopherol transfer protein-like [Takifugu rubripes]	1e-45	80.22	2.02	1.08	51.87	45.71	11.85	1.16	39.7129	74.2778	Uncharacterized
aug3.g19632.t1	cuticular protein, putative [Ixodes scapularis] gb|EEC07858.1| cuticular protein, putative [Ixodes scapularis]	4e-46	79.78	3.55	0.33	1333.53	21.16	355.04	0.01	22.4732	241.758	Uncharacterized
aug3.g8309.t1	retinaldehyde binding protein [Lycosa singoriensis]	5e-33	78.46	5.49	6.18	322.05	150.3	122.39	2.53	14.2914	12.6958	Uncharacterized
aug3.g10154.t1	***** No hits found ******	-	78.27	7.11	0.53	444.28	8.9	189.59	0.78	11.0084	147.679	Uncharacterized
aug3.g25093.t1	***** No hits found ******	-	77.43	4.43	1.06	41.48	7.26	7.2	8.03	17.4786	73.0472	Uncharacterized
aug3.g26578.t1	PREDICTED: cytochrome P450 2U1-like [Octodon degus]	9e-52	77.41	6.78	3.06	11.05	34.09	23.74	0.25	11.4174	25.2974	Uncharacterized
aug3.g13972.t1	PREDICTED: H(+)/Cl(-) exchange transporter 3-like [Metaseiulus occidentalis]	0	75.61	0	0.04	2.78	0.25	0.92	0.04	Undefined	1890.25	Uncharacterized
aug3.g20460.t2	gi|241613226|ref|XP_002407362.1| Paxillin, putative [Ixodes scapularis] gi|215502782|gb|EEC12276.1| Paxillin, putative [Ixodes scapularis]	6e-95	75.41	3.34	0.92	135.92	9.45	63.55	4.06	22.5778	81.9674	Uncharacterized
aug3.g10766.t1	c4b-binding protein beta chain, putative [Ixodes scapularis] gb|EEC07134.1| c4b-binding protein beta chain, putative [Ixodes scapularis]	1e-07	74.91	1.67	0.04	18.79	8.4	11.08	3.56	44.8563	1872.75	Uncharacterized
aug3.g25232.t4	PREDICTED: tensin-like [Lepisosteus oculatus]	e-128	74.39	3.29	1.08	50.93	1.2	10.57	0.55	22.6109	68.8796	Uncharacterized
aug3.g7216.t1	phosphatidylinositol transfer protein SEC14, putative [Ixodes scapularis] gb|EEC00256.1| phosphatidylinositol transfer protein SEC14, putative [Ixodes scapularis]	9e-40	74.25	6.08	0.23	13.45	5.47	23.53	11.28	12.2122	322.826	Uncharacterized
aug3.g6060.t1	***** No hits found ******	-	74.07	3.02	0	37.04	18.82	27.83	0	24.5265	Undefined	Uncharacterized
aug3.g21520.t1	***** No hits found ******	-	71.53	1.63	1.81	124.55	5.49	3.89	0	43.8834	39.5193	Uncharacterized
aug3.g16263.t1	gi|391330369|ref|XP_003739635.1| PREDICTED: fatty acid synthase-like [Metaseiulus occidentalis]	0	71.01	0.02	0.15	1.7	32.08	19.33	2.99	3550.5	473.4	Uncharacterized
aug3.g6329.t1	PREDICTED: slit homolog 1 protein-like [Metaseiulus occidentalis]	4e-14	70.8	6.11	4.41	24.32	228.55	156.65	0.25	11.5876	16.0544	Uncharacterized
aug3.g1829.t2	Putative cap [Rhipicephalus pulchellus]	e-157	69.18	2.19	0.07	49.32	6.29	12.23	0.09	31.589	988.286	Uncharacterized
aug3.g3936.t1	male sterility domain-containing protein, putative [Pediculus humanus corporis] gb|EEB14253.1| male sterility domain-containing protein, putative [Pediculus humanus corporis]	2e-62	66.9	0.02	0.76	136.25	7.28	29.25	7.47	3345	88.0263	Uncharacterized
aug3.g21694.t2	***** No hits found ******	-	66.74	0	0.15	33.45	13.18	4.55	1.06	Undefined	444.933	Uncharacterized
aug3.g13610.t2	PREDICTED: ubiquitin carboxyl-terminal hydrolase 2 isoform X4 [Jaculus jaculus]	8e-26	66.4	3.98	1.62	47.59	5.92	19	0.01	16.6834	40.9877	Uncharacterized
aug3.g13562.t1	hypothetical protein IscW_ISCW001700 [Ixodes scapularis] gb|EEC01192.1| hypothetical protein IscW_ISCW001700 [Ixodes scapularis]	6e-39	66.28	2.9	0.08	74.82	4.2	8.06	0.04	22.8552	828.5	Uncharacterized
aug3.g25590.t1	delta-latroinsectotoxin	0	65.95	0	0	0.42	0.9	0.14	0	Undefined	Undefined	Latrotoxin
aug3.g27930.t1	***** No hits found ******	-	65.15	0.67	0.19	1.59	0.57	4.84	0.36	97.2388	342.895	Uncharacterized
aug3.g6787.t1	PREDICTED: G-protein coupled receptor 124-like [Monodelphis domestica]	3e-16	64.69	0.04	0.28	1.33	0.16	0.43	0.06	1617.25	231.036	Uncharacterized
aug3.g9683.t1	PREDICTED: uncharacterized protein LOC100906441 [Metaseiulus occidentalis]	0	64.56	4.54	6.28	138.63	13.16	10.3	0.89	14.2203	10.2803	Uncharacterized
aug3.g7629.t1	astakine 2 [Procambarus clarkii]	3e-13	63.82	4.07	3.64	16.87	30.05	12.34	20.66	15.6806	17.533	Uncharacterized
aug3.g7329.t1	PREDICTED: speckle-type POZ protein isoform 1 [Ornithorhynchus anatinus]	3e-26	63.37	2.67	0.94	3.16	2.74	0.95	0.24	23.7341	67.4149	Uncharacterized
aug3.g23894.t1	conserved hypothetical protein [Ixodes scapularis] gb|EEC04198.1| conserved hypothetical protein [Ixodes scapularis]	2e-26	63.14	5.93	4.07	119.86	5.78	53.07	95.28	10.6476	15.5135	Uncharacterized
aug3.g16756.t1	gi|321479428|gb|EFX90384.1| hypothetical protein DAPPUDRAFT_309644 [Daphnia pulex]	2e-37	61.76	2.7	1.6	23.48	9.78	10.33	3.21	22.8741	38.6	Uncharacterized
aug3.g11005.t1	***** No hits found ******	-	60.9	3.05	0.11	15.03	10.54	16.16	0	19.9672	553.636	Uncharacterized
aug3.g14537.t3	hypothetical protein IscW_ISCW020576 [Ixodes scapularis] gb|EEC12543.1| hypothetical protein IscW_ISCW020576 [Ixodes scapularis]	3e-31	60.51	4.25	2.64	95.62	4.2	13.58	0.1	14.2376	22.9205	Uncharacterized
aug3.g6554.t3	hypothetical protein [Amblyomma maculatum]	8e-70	59.64	2.99	0.22	94.48	4.63	95.24	0.07	19.9465	271.091	Uncharacterized
aug3.g21389.t1	gi|240953838|ref|XP_002399698.1| phosphatidylinositol transfer protein SEC14, putative [Ixodes scapularis] gi|215490613|gb|EEC00256.1| phosphatidylinositol transfer protein SEC14, putative [Ixodes scapularis]	5e-06	57.72	2.33	0.19	32.27	3.56	8.64	0	24.7725	303.789	Uncharacterized
aug3.g4498.t1	PREDICTED: uncharacterized protein LOC100906063 [Metaseiulus occidentalis]	2e-79	56.4	1.21	0.31	7.89	2.52	8.71	0.06	46.6116	181.935	Uncharacterized
aug3.g25064.t1	PREDICTED: short-chain dehydrogenase/reductase family 16C member 6-like isoform X1 [Anas platyrhynchos] ref|XP_005012181.1| PREDICTED: short-chain dehydrogenase/reductase family 16C member 6-like isoform X2 [Anas platyrhynchos]	5e-84	55.49	3.36	4.32	5.06	7.71	17.92	24.7	16.5149	12.8449	Uncharacterized
aug3.g3291.t1	hypothetical protein IscW_ISCW020576 [Ixodes scapularis] gb|EEC12543.1| hypothetical protein IscW_ISCW020576 [Ixodes scapularis]	7e-55	55.26	2.08	4.94	57.75	6.9	12.34	0.53	26.5673	11.1862	Uncharacterized
aug3.g20063.t1	gi|512999059|ref|XP_004861077.1| PREDICTED: fatty acid synthase isoform X6 [Heterocephalus glaber]	0	53.71	0.14	0.64	4.11	84.23	0.79	0.74	383.643	83.9219	Uncharacterized
aug3.g23663.t1	gi|241671131|ref|XP_002399997.1| conserved hypothetical protein [Ixodes scapularis] gi|215506235|gb|EEC15729.1| conserved hypothetical protein [Ixodes scapularis]	0	53.66	4.33	0.02	99.42	6.05	121.81	78.54	12.3926	2683	Uncharacterized
aug3.g2103.t1	hypothetical protein BRAFLDRAFT_124632 [Branchiostoma floridae] gb|EEN65435.1| hypothetical protein BRAFLDRAFT_124632 [Branchiostoma floridae]	8e-23	53.56	0.02	0.13	41.87	16.28	10.71	2.28	2678	412	Uncharacterized
aug3.g20676.t1	***** No hits found ******	-	53.39	4.32	2.27	39.61	58.99	54.32	13.71	12.3588	23.5198	Uncharacterized
aug3.g10657.t1	PREDICTED: zinc finger protein Gfi-1b-like [Bombyx mori]	3e-42	53.33	0.65	0.85	3.23	5.07	11.67	0.99	82.0462	62.7412	Uncharacterized
aug3.g25591.t1	RecName: Full=Delta-latroinsectotoxin-Lt1a; Short=Delta-LIT-Lt1a; AltName: Full=Delta-latroinsectotoxin; Short=Delta-LIT; Flags: Precursor emb|CAA63363.1| delta-latroinsectotoxin precursor [Latrodectus tredecimguttatus] prf||2211313A delta-latroinsectotoxin	0	53.19	0	0.13	0.83	1.8	0.05	0.02	Undefined	409.154	Latrotoxin
aug3.g500.t2	GluClalpha, isoform H [Drosophila melanogaster] gb|ABC66182.2| GluClalpha, isoform H [Drosophila melanogaster]	3e-83	52.17	4.47	0.13	64.83	7.38	15.22	0	11.6711	401.308	Uncharacterized
aug3.g23899.t1	conserved hypothetical protein [Pediculus humanus corporis] gb|EEB14461.1| conserved hypothetical protein [Pediculus humanus corporis]	1e-34	52.04	0.04	0.37	29.3	11.34	12.59	0.15	1301	140.649	Uncharacterized
aug3.g5097.t1	cytochrome P450, putative [Ixodes scapularis] gb|EEC06335.1| cytochrome P450, putative [Ixodes scapularis]	1e-69	51.99	3.54	1.86	23.76	5.82	7.74	0.61	14.6864	27.9516	Uncharacterized
aug3.g27696.t1	PREDICTED: collagen alpha-1(II) chain-like [Metaseiulus occidentalis]	5e-65	51.49	1.69	0.24	114.66	5.08	17.44	10.99	30.4675	214.542	Uncharacterized
aug3.g3910.t1	fatty acid synthase [Macaca mulatta]	0	51.19	0	0.1	1.72	45.87	0.37	0.01	Undefined	511.9	Uncharacterized
aug3.g13530.t1	PREDICTED: elongation of very long chain fatty acids protein 7-like isoform X1 [Aplysia californica] ref|XP_005090124.1| PREDICTED: elongation of very long chain fatty acids protein 7-like isoform X2 [Aplysia californica] ref|XP_005090125.1| PREDICTED: elongation of very long chain fatty acids protein 7-like isoform X3 [Aplysia californica] ref|XP_005090126.1| PREDICTED: elongation of very long c…	3e-14	51	0.15	0	63.68	13.59	1.71	0	340	Undefined	Uncharacterized
aug3.g26326.t1	RecName: Full=Alpha-latroinsectotoxin-Lt1a; Short=Alpha-LIT-Lt1a; AltName: Full=Alpha-latroinsectotoxin; Short=Alpha-LIT; Flags: Precursor emb|CAA78464.1| alpha-latroinsectotoxin precursor [Latrodectus tredecimguttatus]	e-109	50.83	0	0.01	0.61	0.08	0.87	0.05	Undefined	5083	Latrotoxin
aug3.g26755.t1	male sterility domain-containing protein, putative [Pediculus humanus corporis] gb|EEB16462.1| male sterility domain-containing protein, putative [Pediculus humanus corporis]	1e-48	50.23	0.7	0	39.66	4.03	13.52	16.19	71.7571	Undefined	Uncharacterized
aug3.g26753.t1	PREDICTED: fatty acyl-CoA reductase 1-like [Saccoglossus kowalevskii]	4e-76	49.86	0.17	0.09	43.48	3.73	6.66	1.89	293.294	554	Uncharacterized
aug3.g20254.t1	gi|325186464|emb|CCA20969.1| transposase putative [Albugo laibachii Nc14]	2e-11	49.77	3.88	0.61	27.06	1.66	5.4	0.03	12.8273	81.5902	Uncharacterized
aug3.g20636.t1	***** No hits found ******	-	48.88	4.36	2.17	19.68	7.45	12.96	0.74	11.211	22.5253	Uncharacterized
aug3.g820.t1	Putative alkaline phosphatase protein, partial [Rhipicephalus pulchellus]	e-117	48.39	2.33	1.27	9.2	52.02	11.33	9.65	20.7682	38.1024	Uncharacterized
aug3.g6770.t1	PREDICTED: nose resistant to fluoxetine protein 6-like [Metaseiulus occidentalis]	1e-44	48.25	0.17	0.2	10.6	2.01	1.27	0.15	283.824	241.25	Uncharacterized
aug3.g20511.t1	gi|119596650|gb|EAW76244.1| acyl-CoA synthetase short-chain family member 2, isoform CRA_c [Homo sapiens] gi|119596652|gb|EAW76246.1| acyl-CoA synthetase short-chain family member 2, isoform CRA_c [Homo sapiens]	0	48.19	1.33	0.46	35.29	26.61	13.61	2.44	36.2331	104.761	Uncharacterized
aug3.g25582.t1	RecName: Full=Delta-latroinsectotoxin-Lt1a; Short=Delta-LIT-Lt1a; AltName: Full=Delta-latroinsectotoxin; Short=Delta-LIT; Flags: Precursor emb|CAA63363.1| delta-latroinsectotoxin precursor [Latrodectus tredecimguttatus] prf||2211313A delta-latroinsectotoxin	e-140	47.4	0	0.01	0	0.8	1.38	0.01	Undefined	4740	Latrotoxin
aug3.g13110.t1	reverse transcriptase [Hymenolepis microstoma]	1e-34	47.13	0.05	0.26	0.26	0.29	0.07	0.12	942.6	181.269	Uncharacterized
aug3.g13418.t1	***** No hits found ******	-	47.1	1.88	0.58	28.4	8.47	29.06	12.15	25.0532	81.2069	Uncharacterized
aug3.g15832.t1	gi|241114455|ref|XP_002400197.1| cement precursor protein 3B variant, putative [Ixodes scapularis] gi|215493068|gb|EEC02709.1| cement precursor protein 3B variant, putative [Ixodes scapularis]	1e-22	46.47	4.4	0.87	52.32	6.77	8.83	1.5	10.5614	53.4138	Uncharacterized
aug3.g10793.t1	PREDICTED: alpha-tocopherol transfer protein-like [Metaseiulus occidentalis]	9e-44	46.18	0.44	0.59	36.54	8.68	25.69	87.36	104.955	78.2712	Uncharacterized
aug3.g3408.t1	carbonic anhydrase [Patella vulgata]	9e-30	45.69	2.71	0	4.91	4.27	1.49	0.12	16.8598	Undefined	Uncharacterized
aug3.g3508.t1	Putative membrane [Rhipicephalus pulchellus]	3e-59	45.67	1.02	1.36	4.42	7.52	8.44	0.44	44.7745	33.5809	Uncharacterized
aug3.g18376.t1	***** No hits found ******	-	44.47	0.61	0	13.38	6.73	9.42	0	72.9016	Undefined	Novel
aug3.g25290.t1	poly(rc) binding protein, putative [Ixodes scapularis] gb|EEC01526.1| poly(rc) binding protein, putative [Ixodes scapularis]	e-113	43.57	2.47	0.2	204.74	21.92	46.52	1.95	17.6397	217.85	Uncharacterized
aug3.g11118.t1	hypothetical protein DAPPUDRAFT_222754 [Daphnia pulex]	4e-15	43.18	0	0.03	1.89	0.3	0.26	0.84	Undefined	1439.33	Uncharacterized
aug3.g10755.t1	PREDICTED: cuticle protein 16.8-like [Metaseiulus occidentalis]	2e-16	43.12	0	0.06	24.3	32.41	78.67	0.14	Undefined	718.667	Uncharacterized
aug3.g23619.t1	gi|443908780|gb|AGD80173.1| alpha-latrotoxin [Steatoda grossa]	0	43.02	0	0	0	0.3	0.08	0.01	Undefined	Undefined	Latrotoxin
aug3.g3637.t1	hypothetical protein [Amblyomma maculatum]	9e-50	42.94	4.26	3.43	221.4	15.43	36.75	2.29	10.0798	12.519	Uncharacterized
aug3.g13396.t1	PREDICTED: abhydrolase domain-containing protein 11-like [Metaseiulus occidentalis]	5e-35	42.4	0.04	0	19.1	9.23	1.49	0	1060	Undefined	Uncharacterized
aug3.g24505.t1	reverse transcriptase [Hymenolepis microstoma]	2e-34	41.14	0.04	0.14	0.2	0.51	0.1	0	1028.5	293.857	Uncharacterized
aug3.g26351.t1	***** No hits found ******	-	41.01	0.78	0.5	20.11	4.39	55.93	1.1	52.5769	82.02	Uncharacterized
aug3.g8671.t1	PREDICTED: CG10237-like [Saccoglossus kowalevskii]	4e-35	39.9	0.05	0.37	20.81	2.79	29.55	0.24	798	107.838	Uncharacterized
aug3.g26753.t2	acyl-CoA reductase, putative [Ixodes scapularis] gb|EEC15483.1| acyl-CoA reductase, putative [Ixodes scapularis]	2e-12	39.36	0.16	0.24	13.64	1.05	10.26	0.6	246	164	Uncharacterized
aug3.g25589.t1	RecName: Full=Delta-latroinsectotoxin-Lt1a; Short=Delta-LIT-Lt1a; AltName: Full=Delta-latroinsectotoxin; Short=Delta-LIT; Flags: Precursor emb|CAA63363.1| delta-latroinsectotoxin precursor [Latrodectus tredecimguttatus] prf||2211313A delta-latroinsectotoxin	0	38.88	0.04	0.92	0.37	2.33	0.13	0.01	972	42.2609	Latrotoxin
aug3.g27255.t1	Thrombospondin-3 precursor, putative [Pediculus humanus corporis] gb|EEB15491.1| Thrombospondin-3 precursor, putative [Pediculus humanus corporis]	0	37.99	0.94	0.75	5.64	0.68	4.38	0.91	40.4149	50.6533	Uncharacterized
aug3.g16223.t2	***** No hits found ******	-	37.85	1.66	0	47.36	13.16	5.64	0	22.8012	Undefined	Uncharacterized
aug3.g9231.t1	PDZ domain protein [Ixodes scapularis] gb|EEC02308.1| PDZ domain protein [Ixodes scapularis]	1e-23	37.53	1.26	0.43	28.13	0.49	7.1	1.03	29.7857	87.2791	Uncharacterized
aug3.g13014.t1	RecName: Full=Adult-specific rigid cuticular protein 15.7; Short=ACP 15.7	4e-27	37	0	0.17	129.29	0.77	283.79	0	Undefined	217.647	Uncharacterized
aug3.g7958.t1	PREDICTED: uncharacterized protein LOC100898447 [Metaseiulus occidentalis]	2e-30	36.91	2.3	2	57	5.11	20.15	0.77	16.0478	18.455	Uncharacterized
aug3.g23040.t1	***** No hits found ******	-	36.79	1.21	1.41	45.17	4.58	0.23	0	30.405	26.0922	Uncharacterized
aug3.g12842.t1	LIM domain-binding protein, putative [Ixodes scapularis] gb|EEC16629.1| LIM domain-binding protein, putative [Ixodes scapularis]	1e-95	36.58	2.54	0.36	490.2	5.02	69.54	0.26	14.4016	101.611	Uncharacterized
aug3.g6088.t1	PREDICTED: calpain-A-like [Apis florea]	e-119	36.57	2.76	2.04	50.28	7.04	13.51	2.03	13.25	17.9265	Uncharacterized
aug3.g1038.t1	PREDICTED: hypothetical protein LOC100746802 [Bombus impatiens]	1e-26	36.42	2.16	1.18	90.26	5.49	18.18	0.25	16.8611	30.8644	Uncharacterized
aug3.g22668.t1	gi|345479260|ref|XP_001605059.2| PREDICTED: fatty acid synthase-like isoform 1 [Nasonia vitripennis]	6e-22	35.82	0.17	0.13	4.57	30.6	4.33	2.21	210.706	275.538	Uncharacterized
aug3.g12108.t1	PREDICTED: nose resistant to fluoxetine protein 6-like [Metaseiulus occidentalis]	5e-58	34.66	1.59	0.12	8.72	1.76	5.8	0.26	21.7987	288.833	Uncharacterized
aug3.g26325.t1	RecName: Full=Alpha-latroinsectotoxin-Lt1a; Short=Alpha-LIT-Lt1a; AltName: Full=Alpha-latroinsectotoxin; Short=Alpha-LIT; Flags: Precursor emb|CAA78464.1| alpha-latroinsectotoxin precursor [Latrodectus tredecimguttatus]	e-108	34.35	0	0.03	0.6	0.25	0.24	0.02	Undefined	1145	Latrotoxin
aug3.g3039.t1	***** No hits found ******	-	34.31	0.51	0	4.78	1.57	13.24	13.42	67.2745	Undefined	Uncharacterized
aug3.g25972.t1	PREDICTED: glutamate receptor, ionotropic kainate 3-like [Metaseiulus occidentalis]	0	33.06	2.58	2.45	9.94	1.59	3.66	0.11	12.814	13.4939	Uncharacterized
aug3.g1829.t3	Putative cap [Rhipicephalus pulchellus]	e-155	32.69	2.85	2.3	27.57	10.17	9.49	0.32	11.4702	14.213	Uncharacterized
aug3.g16743.t1	gi|530636307|ref|XP_005304994.1| PREDICTED: BPTI/Kunitz domain-containing protein-like [Chrysemys picta bellii]	4e-28	32.6	1.34	0.33	78.96	13.94	70.63	8.3	24.3284	98.7879	Uncharacterized
aug3.g14038.t1	putative vacuolar amino acid transporter [Latrodectus hesperus]	e-115	32.43	2.83	1.29	25.25	21.13	13.8	0.08	11.4594	25.1395	Uncharacterized
aug3.g6668.t2	PREDICTED: fatty acid synthase-like [Takifugu rubripes]	e-132	32.24	0.09	0.08	1.89	9.42	7.11	1.5	358.222	403	Uncharacterized
aug3.g90.t1	conserved hypothetical protein [Pediculus humanus corporis] gb|EEB14923.1| conserved hypothetical protein [Pediculus humanus corporis]	2e-07	32.08	2.17	1.56	37.59	13.06	11.43	0.97	14.7834	20.5641	Uncharacterized
aug3.g21225.t1	gi|148229551|ref|NP_001079591.1| fatty acyl-CoA reductase 1 [Xenopus laevis] gi|82176578|sp|Q7ZXF5.1|FACR1_XENLA RecName: Full=Fatty acyl-CoA reductase 1; AltName: Full=Male sterility domain-containing protein 2 gi|28277293|gb|AAH45017.1| MGC53145 protein [Xenopus laevis]	3e-92	31.76	2.97	0.05	30.13	4.55	5	33.16	10.6936	635.2	Uncharacterized
aug3.g14657.t1	hypothetical protein [Ixodes scapularis]	7e-07	30.21	2.86	0.08	63.19	7.02	12.69	0.09	10.5629	377.625	Uncharacterized
aug3.g22166.t1	***** No hits found ******	-	30.18	0	0.06	17.64	5.25	3.8	1.68	Undefined	503	Uncharacterized
aug3.g26647.t1	unnamed protein product [Tetraodon nigroviridis]	3e-28	30.06	0.08	0.99	11.42	2.99	0.59	1.11	375.75	30.3636	Uncharacterized
aug3.g17511.t1	Chain E, Tarantula Heavy Meromyosin Obtained By Flexible Docking To Tarantula Muscle Thick Filament Cryo-Em 3d-Map pdb|3DTP|F Chain F, Tarantula Heavy Meromyosin Obtained By Flexible Docking To Tarantula Muscle Thick Filament Cryo-Em 3d-Map gb|ABW76151.1| myosin II regulatory light chain [Avicularia avicularia]	6e-55	29.28	1.49	0.21	48.89	32.98	255.88	0.07	19.651	139.429	Uncharacterized
aug3.g27553.t1	PREDICTED: elongation of very long chain fatty acids protein 4-like [Lepisosteus oculatus]	2e-32	28.93	0.09	0.04	28.31	8.79	5.9	2.77	321.444	723.25	Uncharacterized
aug3.g12994.t1	predicted protein [Nematostella vectensis] gb|EDO39269.1| predicted protein [Nematostella vectensis]	7e-45	28.42	0.03	1.13	14.87	0.55	9.05	0.22	947.333	25.1504	Uncharacterized
aug3.g12631.t1	***** No hits found ******	-	28.21	2.18	0	24.29	2.26	8.23	8.58	12.9404	Undefined	Uncharacterized
aug3.g3456.t1	Elongation of very long chain fatty acids protein [Acromyrmex echinatior]	3e-40	27.92	0	0	15.78	4.91	15.63	11.62	Undefined	Undefined	Uncharacterized
aug3.g24064.t1	***** No hits found ******	-	27.79	0.23	0.04	2.09	2.03	3.46	0	120.826	694.75	Uncharacterized
aug3.g27549.t1	PREDICTED: elongation of very long chain fatty acids protein 1-like [Oreochromis niloticus]	5e-39	27.78	0.01	0.51	20.36	3.69	12.95	10.04	2778	54.4706	Uncharacterized
aug3.g20092.t1	gi|291225087|ref|XP_002732534.1| PREDICTED: saccharopine dehydrogenase-like oxidoreductase-like [Saccoglossus kowalevskii]	1e-23	26.88	0.04	0.1	4.08	7.91	0.82	0.36	672	268.8	Uncharacterized
aug3.g22565.t1	gi|555935118|emb|CDJ12238.1| reverse transcriptase [Hymenolepis microstoma]	2e-38	26.83	0	0	0	0.1	0	0	Undefined	Undefined	Uncharacterized
aug3.g10381.t1	PREDICTED: lysosomal alpha-mannosidase-like [Metaseiulus occidentalis]	e-179	26.75	1.29	1.93	9.54	4.09	2.72	2.74	20.7364	13.8601	Uncharacterized
aug3.g3749.t1	***** No hits found ******	-	26.11	1.42	2.16	7195.77	8.5	577.04	0.38	18.3873	12.088	Uncharacterized
aug3.g10401.t1	***** No hits found ******	-	25.79	0.14	0.45	1241.74	14.79	59.11	0	184.214	57.3111	Uncharacterized
aug3.g17511.t2	Chain E, Tarantula Heavy Meromyosin Obtained By Flexible Docking To Tarantula Muscle Thick Filament Cryo-Em 3d-Map pdb|3DTP|F Chain F, Tarantula Heavy Meromyosin Obtained By Flexible Docking To Tarantula Muscle Thick Filament Cryo-Em 3d-Map gb|ABW76151.1| myosin II regulatory light chain [Avicularia avicularia]	2e-55	25.32	0.93	0	175.08	8.72	94.1	0	27.2258	Undefined	Uncharacterized
aug3.g18288.t1	flavin-containing monooxygenase, putative [Ixodes scapularis] gb|EEC18182.1| flavin-containing monooxygenase, putative [Ixodes scapularis]	e-117	25.06	1.17	0.13	19.75	3.47	5.13	8.59	21.4188	192.769	Uncharacterized
aug3.g13013.t1	RecName: Full=Adult-specific rigid cuticular protein 15.7; Short=ACP 15.7	7e-26	24.99	0.12	0	61.86	1.89	324.25	0	208.25	Undefined	Uncharacterized
aug3.g3328.t1	***** No hits found ******	-	24.98	1.93	0.11	38.32	4.99	6.43	0	12.943	227.091	Uncharacterized
aug3.g12330.t1	PREDICTED: elongation of very long chain fatty acids protein 4-like isoform X1 [Oreochromis niloticus]	3e-32	24.83	1.26	1.02	9.94	2.06	4.25	2.73	19.7063	24.3431	Uncharacterized
aug3.g4500.t1	PREDICTED: nose resistant to fluoxetine protein 6-like [Metaseiulus occidentalis]	4e-56	24.53	0.83	0.09	21.25	1.5	9.47	0.09	29.5542	272.556	Uncharacterized
aug3.g11352.t1	GA26819 [Drosophila pseudoobscura pseudoobscura] gb|EDY67568.1| GA26819 [Drosophila pseudoobscura pseudoobscura]	1e-15	24.53	0.02	0.07	37.94	6.16	4.76	0	1226.5	350.429	Uncharacterized
aug3.g26959.t1	hypothetical protein LOTGIDRAFT_110173, partial [Lottia gigantea]	8e-62	24.31	1.32	0.09	17.01	6.14	5.1	0.13	18.4167	270.111	Uncharacterized
aug3.g18675.t1	PREDICTED: uncharacterized protein LOC100904133 [Metaseiulus occidentalis]	e-157	24.19	1.32	0.78	55.28	4.34	31.22	6.03	18.3258	31.0128	Uncharacterized
aug3.g6668.t1	PREDICTED: fatty acid synthase-like [Megachile rotundata]	e-128	24.15	0.09	0.06	3.64	16.34	4.56	4.38	268.333	402.5	Uncharacterized
aug3.g27858.t1	***** No hits found ******	-	23.9	0.47	1.24	9.22	2.13	52.73	3.4	50.8511	19.2742	Uncharacterized
aug3.g5183.t2	carrier protein, putative [Ixodes scapularis] gb|EEC06701.1| carrier protein, putative [Ixodes scapularis]	3e-13	23.72	0.66	0	20.49	1.27	3.06	0.04	35.9394	Undefined	Uncharacterized
aug3.g24066.t1	***** No hits found ******	-	23.67	0.83	0.1	3.43	1.28	2.63	0	28.5181	236.7	Uncharacterized
aug3.g17764.t1	***** No hits found ******	-	23.48	1.83	0	24.06	7.53	8.57	0	12.8306	Undefined	Novel
aug3.g21257.t1	gi|555931803|emb|CDJ08922.1| reverse transcriptase [Hymenolepis microstoma]	2e-33	23.2	0.02	0.31	0.76	0.56	0.08	0.15	1160	74.8387	Uncharacterized
aug3.g1829.t1	Putative cap [Rhipicephalus pulchellus]	e-164	23.06	1.97	0.89	63.99	5.57	26.95	2.3	11.7056	25.9101	Uncharacterized
aug3.g21563.t1	gi|340378647|ref|XP_003387839.1| PREDICTED: sushi, von Willebrand factor type A, EGF and pentraxin domain-containing protein 1-like [Amphimedon queenslandica]	2e-06	22.95	0.79	0	15.65	4.57	9	3.16	29.0506	Undefined	Uncharacterized
aug3.g20323.t1	gi|1345868|sp|P80519.1|CU57_ARADI RecName: Full=Adult-specific rigid cuticular protein 15.7; Short=ACP 15.7	8e-35	22.83	0.01	0.05	37.41	3.48	138.2	0	2283	456.6	Uncharacterized
aug3.g22012.t1	gi|321470708|gb|EFX81683.1| alpha-carbonic anhydrase [Daphnia pulex]	1e-16	22.81	1.62	0.44	12.13	2.4	1.29	0	14.0802	51.8409	Uncharacterized
aug3.g5024.t1	***** No hits found ******	-	22.51	1.48	1.73	1314.89	0.66	106.53	0.27	15.2095	13.0116	Uncharacterized
aug3.g20109.t1	gi|270003149|gb|EEZ99596.1| hypothetical protein TcasGA2_TC002110 [Tribolium castaneum]	2e-45	22.39	0.04	0.05	0	0.31	0.02	0	559.75	447.8	Uncharacterized
aug3.g16524.t1	***** No hits found ******	-	22.27	0	0	0	0	0.28	0	Undefined	Undefined	Novel
aug3.g17827.t1	PREDICTED: similar to AGAP000521-PA [Tribolium castaneum]	6e-39	22.01	0	0.1	37.57	10.12	3.2	1.28	Undefined	220.1	Uncharacterized
aug3.g17827.t2	PREDICTED: similar to AGAP000521-PA [Tribolium castaneum]	6e-39	22.01	0	0.1	37.57	10.12	3.2	1.28	Undefined	220.1	Uncharacterized
aug3.g486.t1	Putative plasma membrane glycoprotein cd36 [Rhipicephalus pulchellus]	9e-85	21.99	0.09	0.05	13.42	3.44	0.8	45.17	244.333	439.8	Uncharacterized
aug3.g4792.t1	Putative striated muscle myosin thick filament assembly [Rhipicephalus pulchellus]	e-157	21.93	1.35	1.35	21.15	3.33	5.91	22.36	16.2444	16.2444	Uncharacterized
aug3.g9350.t1	PREDICTED: cuticle protein 14-like [Metaseiulus occidentalis]	5e-23	21.93	0.09	0	34.96	0	515.47	0	243.667	Undefined	Uncharacterized
aug3.g26290.t1	***** No hits found ******	-	21.83	0.78	0	16.79	1.16	13.57	0	27.9872	Undefined	Uncharacterized
aug3.g7669.t2	Pancreatic triacylglycerol lipase, partial [Crassostrea gigas]	4e-66	21.44	0	0.3	0.59	2.18	2.48	1.07	Undefined	71.4667	Uncharacterized
aug3.g22874.t1	gi|568252291|gb|ETN61640.1| hypothetical protein AND_006691 [Anopheles darlingi]	7e-09	21.39	0.04	0	35.78	14.67	7.15	3.2	534.75	Undefined	Uncharacterized
aug3.g1532.t1	PREDICTED: XK-related protein 6-like [Metaseiulus occidentalis]	7e-67	21.21	1.16	0.5	8.45	1.84	10.89	3.7	18.2845	42.42	Uncharacterized
aug3.g17592.t1	PREDICTED: putative fatty acyl-CoA reductase CG5065-like [Aplysia californica]	3e-11	21.06	0	0	74.02	10.79	17.52	17.33	Undefined	Undefined	Uncharacterized
aug3.g10492.t1	hypothetical protein DAPPUDRAFT_321711 [Daphnia pulex]	0	20.87	1.93	0.77	40.75	4.23	7.5	4.53	10.8135	27.1039	Uncharacterized
aug3.g3384.t1	PREDICTED: ryanodine receptor 44F-like [Metaseiulus occidentalis]	0	20.83	1.39	1.78	27.8	1.63	10.32	0.88	14.9856	11.7022	Uncharacterized
aug3.g23951.t1	innexin, putative [Ixodes scapularis] gb|EEC12081.1| innexin, putative [Ixodes scapularis]	e-105	20.82	1.48	1.07	7.01	1.99	3.73	1.1	14.0676	19.4579	Uncharacterized
aug3.g4620.t1	corticotropin-releasing factor receptor type, putative [Ixodes scapularis] gb|EEC09794.1| corticotropin-releasing factor receptor type, putative [Ixodes scapularis]	e-121	20.81	0.99	0.34	2.89	1.31	1.94	0.56	21.0202	61.2059	Uncharacterized
aug3.g14214.t1	RecName: Full=Alpha-latrocrustotoxin-Lt1a; Short=Alpha-LCT-Lt1a; AltName: Full=Alpha-latrocrustotoxin; Short=Alpha-LCT; AltName: Full=Crusta1; Flags: Precursor	1e-82	20.73	0	0	0.16	0.5	0.02	0	Undefined	Undefined	Latrotoxin
aug3.g26789.t1	***** No hits found ******	-	20.7	0	0	7.28	2.65	2.83	0.11	Undefined	Undefined	Uncharacterized
aug3.g24063.t1	***** No hits found ******	-	20.38	0	0	0.65	0.46	0.62	0	Undefined	Undefined	Uncharacterized
aug3.g203.t1	Agrin [Ascaris suum]	1e-18	19.31	1.36	0.33	37.99	3.69	20.05	3.89	14.1985	58.5152	Uncharacterized
aug3.g16496.t1	gi|391327587|ref|XP_003738279.1| PREDICTED: uncharacterized protein LOC100908625 [Metaseiulus occidentalis]	2e-30	19.09	0.03	0.52	1979.47	4.11	192.6	7.03	636.333	36.7115	Uncharacterized
aug3.g16221.t1	***** No hits found ******	-	18.77	0.95	0.25	14.35	6.32	0.97	0	19.7579	75.08	Uncharacterized
aug3.g7749.t1	PREDICTED: collagen alpha-1(II) chain-like [Metaseiulus occidentalis]	e-149	18.69	0.64	0.08	151.29	7.21	9.53	11.14	29.2031	233.625	Uncharacterized
aug3.g8033.t1	neurotransmitter gated ion channel [Aedes aegypti] gb|EAT41881.1| AAEL006535-PA [Aedes aegypti]	3e-37	18.53	0.01	0.05	16.6	2.49	0.41	1.3	1853	370.6	Uncharacterized
aug3.g1193.t1	RecName: Full=Alpha-latroinsectotoxin-Lt1a; Short=Alpha-LIT-Lt1a; AltName: Full=Alpha-latroinsectotoxin; Short=Alpha-LIT; Flags: Precursor emb|CAA78464.1| alpha-latroinsectotoxin precursor [Latrodectus tredecimguttatus]	e-109	18.48	0	0	0.03	1.51	0.02	0.01	Undefined	Undefined	Latrotoxin
aug3.g25283.t1	hypothetical protein D910_11352 [Dendroctonus ponderosae]	2e-29	18.04	0.99	1.49	15.67	8.27	8.46	0.06	18.2222	12.1074	Uncharacterized
aug3.g10119.t1	hypothetical protein DAPPUDRAFT_324047 [Daphnia pulex]	1e-80	18.04	0.63	0.07	0	2.74	0.46	2.98	28.6349	257.714	Uncharacterized
aug3.g8638.t1	PREDICTED: hypothetical protein LOC100117617 [Nasonia vitripennis]	2e-62	17.4	0.3	0.41	1.3	0.45	0.78	8.5	58	42.439	Uncharacterized
aug3.g10757.t1	PREDICTED: uncharacterized protein LOC100903739 [Metaseiulus occidentalis]	2e-26	17.39	0.39	0.29	1139.73	3.07	146.21	0.08	44.5897	59.9655	Uncharacterized
aug3.g17119.t1	PREDICTED: alkylglycerol monooxygenase [Ovis aries]	4e-83	17.35	0.57	0.03	10.54	1.96	0.88	6.14	30.4386	578.333	Uncharacterized
aug3.g27020.t1	***** No hits found ******	-	17.29	0.11	0.09	2.4	8.92	14.1	0.13	157.182	192.111	Uncharacterized
aug3.g19230.t1	fatty acid synthase, putative [Ixodes scapularis] gb|EEC11711.1| fatty acid synthase, putative [Ixodes scapularis]	0	17.23	0.4	0.06	73.37	8.09	2.98	0.11	43.075	287.167	Uncharacterized
aug3.g13272.t1	***** No hits found ******	-	17.22	0.22	0	11.85	7.41	24.9	0	78.2727	Undefined	Uncharacterized
aug3.g27890.t1	hypothetical protein RirG_013040 [Rhizophagus irregularis DAOM 197198w]	4e-08	17.19	1.53	0.7	11.47	1.33	7.44	0.38	11.2353	24.5571	Uncharacterized
aug3.g7794.t2	Putative phosphatidylinositol transfer protein pdr16 [Rhipicephalus pulchellus]	5e-43	16.79	0.33	0	7	0.28	7.05	12.27	50.8788	Undefined	Uncharacterized
aug3.g27749.t1	***** No hits found ******	-	16.65	0.06	0.85	15.09	8.83	2.2	0.44	277.5	19.5882	Uncharacterized
aug3.g4403.t3	***** No hits found ******	-	16.59	0	0.13	45.23	0.6	9.42	0.11	Undefined	127.615	Uncharacterized
aug3.g15764.t1	***** No hits found ******	-	16.55	0.65	0.13	19.88	2.44	0.86	4.99	25.4615	127.308	Uncharacterized
aug3.g7958.t2	PREDICTED: uncharacterized protein LOC100898447 [Metaseiulus occidentalis]	4e-42	16.17	1.32	0.82	35.77	3.53	12.48	0.76	12.25	19.7195	Uncharacterized
aug3.g16741.t1	gi|524897991|ref|XP_005105450.1| PREDICTED: uncharacterized protein LOC101845122 [Aplysia californica]	1e-18	16.1	1.12	0	2.1	2.04	0.87	0	14.375	Undefined	Uncharacterized
aug3.g12995.t1	class B secretin-like G-protein coupled receptor GPRmth5, putative [Pediculus humanus corporis] gb|EEB14446.1| class B secretin-like G-protein coupled receptor GPRmth5, putative [Pediculus humanus corporis]	1e-08	16.04	1.24	0	14.31	2.13	2.83	0	12.9355	Undefined	Uncharacterized
aug3.g6332.t1	***** No hits found ******	-	15.83	1.42	0.6	66.45	1.97	47.94	52.35	11.1479	26.3833	Uncharacterized
aug3.g16652.t1	gi|260810750|ref|XP_002600112.1| hypothetical protein BRAFLDRAFT_66621 [Branchiostoma floridae] gi|229285398|gb|EEN56124.1| hypothetical protein BRAFLDRAFT_66621 [Branchiostoma floridae]	2e-98	15.63	0.1	0.22	3.55	1.07	0.94	6.26	156.3	71.0455	Uncharacterized
aug3.g20245.t1	***** No hits found ******	-	15.46	0	0	3.66	3.18	0.28	0.49	Undefined	Undefined	Uncharacterized
aug3.g3507.t1	dehydrogenase, putative [Ixodes scapularis] gb|EEC16151.1| dehydrogenase, putative [Ixodes scapularis]	4e-20	15.37	0	0.38	18.61	3.35	4.41	1.2	Undefined	40.4474	Uncharacterized
aug3.g236.t1	unnamed protein product [Drosophila miranda]	1e-18	15.29	0	0	0.35	0.14	0.01	0.03	Undefined	Undefined	Uncharacterized
aug3.g18217.t1	***** No hits found ******	-	15.02	0.68	0	29.83	5.69	3.45	0.06	22.0882	Undefined	Uncharacterized
aug3.g21258.t1	gi|23956481|gb|AAN39100.1| chitinase [Araneus ventricosus]	7e-34	14.91	0	0	0.67	3.62	25.03	0	Undefined	Undefined	Uncharacterized
aug3.g8034.t1	Putative actin cytoskeleton organization [Rhipicephalus pulchellus]	0	14.83	1.09	1.41	27.39	3.01	7.84	0.59	13.6055	10.5177	Uncharacterized
aug3.g12106.t1	conserved hypothetical protein [Ixodes scapularis] gb|EEC06878.1| conserved hypothetical protein [Ixodes scapularis]	4e-54	14.72	1.37	0.05	22.77	3.21	2.21	1.1	10.7445	294.4	Uncharacterized
aug3.g23570.t1	gi|91085009|ref|XP_973431.1| PREDICTED: similar to CG5065 CG5065-PA [Tribolium castaneum] gi|270008526|gb|EFA04974.1| hypothetical protein TcasGA2_TC015052 [Tribolium castaneum]	1e-22	14.56	0	0.07	22.65	2.95	7.79	0.68	Undefined	208	Uncharacterized
aug3.g7816.t1	hypothetical protein BRAFLDRAFT_254371 [Branchiostoma floridae] gb|EEN42269.1| hypothetical protein BRAFLDRAFT_254371 [Branchiostoma floridae]	1e-82	14.53	0.41	0.04	14.79	9.56	2.8	0.43	35.439	363.25	Uncharacterized
aug3.g15742.t1	gi|498942348|ref|XP_004521701.1| PREDICTED: uncharacterized protein LOC101459084, partial [Ceratitis capitata]	9e-17	13.9	1.3	0.21	5.82	1.69	3.66	0.16	10.6923	66.1905	Uncharacterized
aug3.g10765.t1	***** No hits found ******	-	13.69	0.11	0	16.45	5.8	6.52	1.57	124.455	Undefined	Uncharacterized
aug3.g6900.t1	hypothetical protein BRAFLDRAFT_119186 [Branchiostoma floridae] gb|EEN54356.1| hypothetical protein BRAFLDRAFT_119186 [Branchiostoma floridae]	6e-54	13.42	0.86	0.86	5.58	13.34	7.7	6.16	15.6047	15.6047	Uncharacterized
aug3.g23926.t2	***** No hits found ******	-	13.34	0.7	0.26	6.32	0.83	2.74	0	19.0571	51.3077	Uncharacterized
aug3.g27796.t1	PREDICTED: corticotropin-releasing factor-binding protein isoform X1 [Tribolium castaneum] ref|XP_008201042.1| PREDICTED: corticotropin-releasing factor-binding protein isoform X1 [Tribolium castaneum] gb|EEZ98485.1| hypothetical protein TcasGA2_TC000979 [Tribolium castaneum]	2e-40	13.2	0.43	0.29	1.82	1.25	5.24	0.52	30.6977	45.5172	Uncharacterized
aug3.g27124.t1	Hox3 protein [Parasteatoda tepidariorum]	0	13.05	0	0.48	5.13	2.56	3.7	11.17	Undefined	27.1875	Uncharacterized
aug3.g15763.t1	gi|498970690|ref|XP_004547462.1| PREDICTED: DNA damage-regulated autophagy modulator protein 2-like [Maylandia zebra] gi|548355014|ref|XP_005729698.1| PREDICTED: DNA damage-regulated autophagy modulator protein 2-like [Pundamilia nyererei]	1e-20	13.04	0.64	0.37	45.06	9.25	6.91	10.37	20.375	35.2432	Uncharacterized
aug3.g10756.t1	PREDICTED: cuticle protein 16.8-like [Metaseiulus occidentalis]	1e-27	13.03	0	0.23	119.41	0.69	120.74	0.1	Undefined	56.6522	Uncharacterized
aug3.g10779.t1	reverse transcriptase [Hymenolepis microstoma]	1e-09	12.94	0	0	0	0.24	0.03	0.11	Undefined	Undefined	Uncharacterized
aug3.g12997.t1	class B secretin-like G-protein coupled receptor GPRmth5, putative [Pediculus humanus corporis] gb|EEB14446.1| class B secretin-like G-protein coupled receptor GPRmth5, putative [Pediculus humanus corporis]	3e-08	12.89	0.59	0	5.53	3.1	0.68	0.17	21.8475	Undefined	Uncharacterized
aug3.g8845.t1	PREDICTED: fatty acid synthase-like, partial [Acyrthosiphon pisum]	3e-16	12.83	0	0.12	1.83	63.15	0.27	0	Undefined	106.917	Uncharacterized
aug3.g2041.t1	toll, putative [Ixodes scapularis] gb|EEC04824.1| toll, putative [Ixodes scapularis]	3e-43	12.81	1.28	0.2	3.46	0.63	0.43	0	10.0078	64.05	Uncharacterized
aug3.g18708.t1	reverse transcriptase [Hymenolepis microstoma]	5e-33	12.73	0	0	0	0	0	0.05	Undefined	Undefined	Uncharacterized
aug3.g816.t1	SoxE [Crassostrea gigas]	2e-47	12.63	0.95	0.98	6.75	3.57	4.12	8.35	13.2947	12.8878	Uncharacterized
aug3.g521.t1	PREDICTED: uncharacterized protein LOC100900718 [Metaseiulus occidentalis]	9e-34	12.62	0.87	0.08	37.39	2.93	6.7	0.06	14.5057	157.75	Uncharacterized
aug3.g13573.t1	leucine rich repeat transmembrane neuronal 4 [Lycosa singoriensis]	7e-33	12.5	0.88	0.45	7.72	13.36	21.26	0.45	14.2045	27.7778	LRR
aug3.g20322.t1	gi|1345868|sp|P80519.1|CU57_ARADI RecName: Full=Adult-specific rigid cuticular protein 15.7; Short=ACP 15.7	4e-35	12.06	0	0.29	71.14	0.32	262.52	0	Undefined	41.5862	Uncharacterized
aug3.g3895.t1	hypothetical protein CAPTEDRAFT_228509 [Capitella teleta]	3e-64	11.88	0.01	0.13	50.52	3.83	14.19	2.19	1188	91.3846	Uncharacterized
aug3.g2426.t1	hypothetical protein TcasGA2_TC015979 [Tribolium castaneum]	e-152	11.73	0.09	0.04	2.68	0.36	4.78	5.11	130.333	293.25	Uncharacterized
aug3.g3935.t1	elongase, putative [Aedes aegypti] gb|EAT45640.1| AAEL003093-PA [Aedes aegypti]	7e-15	11.7	0	0	3.82	1.49	2.91	0.92	Undefined	Undefined	Uncharacterized
aug3.g25365.t1	PREDICTED: acetylcholinesterase-like [Metaseiulus occidentalis]	e-100	11.31	0.46	0.13	6.1	2.73	3.08	0.09	24.587	87	Uncharacterized
aug3.g23485.t1	gi|241240066|ref|XP_002401615.1| hypothetical protein IscW_ISCW003644 [Ixodes scapularis] gi|215496221|gb|EEC05862.1| hypothetical protein IscW_ISCW003644 [Ixodes scapularis]	5e-63	11.3	0.81	0.37	39.03	3.81	7.87	0.07	13.9506	30.5405	Uncharacterized
aug3.g14704.t1	PREDICTED: retinol dehydrogenase 13-like [Oryzias latipes]	4e-49	11.24	1.05	0.84	2.74	0.38	1.93	13.92	10.7048	13.381	Uncharacterized
aug3.g20112.t1	gi|4927186|gb|AAD33043.1| alpha-latrocrustotoxin precursor [Latrodectus tredecimguttatus]	3e-131	11.23	0	0.02	0	12.64	0.05	0	Undefined	561.5	Latrotoxin
aug3.g20325.t1	gi|241830636|ref|XP_002414823.1| cement protein RIM36, putative [Ixodes scapularis] gi|215509035|gb|EEC18488.1| cement protein RIM36, putative [Ixodes scapularis]	3e-15	11.21	0.7	0.35	6.94	0.27	1287.1	40.64	16.0143	32.0286	Uncharacterized
aug3.g22188.t1	gi|291231619|ref|XP_002735756.1| PREDICTED: alpha-tocopherol transfer protein-like [Saccoglossus kowalevskii]	7e-24	11.18	0.4	0	1.59	1.01	0.65	0.6	27.95	Undefined	Uncharacterized
aug3.g4391.t2	hypothetical protein CAPTEDRAFT_162985 [Capitella teleta]	5e-67	10.81	0.45	0.78	7.92	3.13	2.68	5.29	24.0222	13.859	Uncharacterized
aug3.g79.t1	hypothetical protein [Amblyomma maculatum]	3e-32	10.78	0.35	0	3.91	0.65	5.41	17.23	30.8	Undefined	Uncharacterized
aug3.g24167.t1	alpha-latrotoxin [Steatoda grossa]	1e-10	10.68	0	0	0	0.5	0	0	Undefined	Undefined	Latrotoxin
aug3.g2333.t1	Sp6-9 protein [Parhyale hawaiensis]	e-126	10.61	0	0.56	4.83	0.91	3.23	22.71	Undefined	18.9464	Uncharacterized
aug3.g1032.t1	PREDICTED: uncharacterized protein LOC100906063 [Metaseiulus occidentalis]	2e-56	10.51	0.86	0.5	6.59	2.07	1.33	1.39	12.2209	21.02	Uncharacterized
aug3.g16794.t1	gi|321476684|gb|EFX87644.1| hypothetical protein DAPPUDRAFT_43244 [Daphnia pulex]	2e-45	10.48	0.21	0.07	1.81	0.94	2.38	0.13	49.9048	149.714	Uncharacterized
aug3.g855.t1	***** No hits found ******	-	10.42	0.24	0.31	5.53	0.48	2.14	0	43.4167	33.6129	Uncharacterized
aug3.g5643.t1	PREDICTED: twitchin-like [Metaseiulus occidentalis]	0	10.32	0.52	0.28	113.55	3.07	13.81	0.83	19.8462	36.8571	Uncharacterized
aug3.g25735.t2	PREDICTED: sodium/calcium exchanger 3-like [Nasonia vitripennis]	0	10.23	0	0.74	8.45	1.08	7.21	1.62	Undefined	13.8243	Uncharacterized
