# Supplementary material for: House spider genome uncovers evolutionary shifts in the diversity and expression of black widow venom proteins associated with extreme toxicity
Source: BMC Genomics. 2017 Feb 16;18:178. doi: 10.1186/s12864-017-3551-7 (PMC5314461; doi:10.1186/s12864-017-3551-7)
Supplement: Supplementary file 4 — Table describing house spider latrodectin and CHH/ITP homolog sequence features. (XLSX 29 kb) [file 12864_2017_3551_MOESM4_ESM.xlsx]

## Sheet: Sheet1
Name	Top BLAST hit	Evalue	Genomic Scaffold	Start	End	Protein length	Molecular mass (Da)	Isoelectric point	CHH domain length	Venom TPM	Silk TPM	Ovary TPM	Whole Female TPM	Whole Male TPM	Embryonic TPM (Stages 1-14)	Postembryonic TPM	Fold Change (Venom vs. Silk)	Fold Change (Venom vs. Ovary)	Venom Biased
aug3.g11807	***** No hits found ******	-	1379	103076	111287	83	9553	4.08	54	85741.4	0.03	0.16	100.87	99.51	0	351.36	2.85805e+06	535883	yes
aug3.g7397	***** No hits found ******	-	26	131137	136604	86	9702	4.43	55	45791.9	0	0	100.85	16.93	0	198.54	Undefined	Undefined	yes
aug3.g11806	putative ion transport peptide-like precursor [Daphnia magna]	4e-09	1379	79726	84900	122	13775	4.98	no CHH	8111.1	0	0.16	6.88	10.14	0	5.6	Undefined	50694.4	yes
aug3.g7398	***** No hits found ******	-	26	142528	151024	90	10085	5.09	56	1089.32	0.04	0	3.23	0	0	13.04	27233	Undefined	yes
aug3.g7399	***** No hits found ******	-	26	152687	162904	97	11067	3.97	53	170.15	0.27	0	0.44	1.17	0	11.44	630.185	Undefined	yes
aug3.g7428	***** No hits found ******	-	26	2109283	2115316	105	12326	9.41	71	1.41	0.25	0	3.76	6.17	0	12.7	5.64	Undefined	no
aug3.g8822	prepro-ion transport peptide [Folsomia candida]	6e-18	955	290778	309594	104	12022	8.48	71	0.15	0	0	3.68	13.67	14.46	37.17	Undefined	Undefined	no
aug3.g26668	RecName: Full=Ion transport peptide-like; Flags: Precursor gb|AAB16823.1| ion transport-like protein [Schistocerca gregaria]	7e-21	167	818521	824226	100	11875	6.1	69	0	0	0	0.3	0	0	0.3	Undefined	Undefined	no
aug3.g7429	PREDICTED: ion transport peptide-like [Apis florea]	1e-20	26	2119003	2124749	105	12258	8.45	71	0.43	1.64	3.1	0.77	2.45	0	11.95	0.262195	0.13871	no
