# Supplementary material for: House spider genome uncovers evolutionary shifts in the diversity and expression of black widow venom proteins associated with extreme toxicity
Source: BMC Genomics. 2017 Feb 16;18:178. doi: 10.1186/s12864-017-3551-7 (PMC5314461; doi:10.1186/s12864-017-3551-7)
Supplement: Supplementary file 6 — Members of a novel gene family from house spider including highly venom gland expressed sequences. (XLSX 29 kb) [file 12864_2017_3551_MOESM6_ESM.xlsx]

## Sheet: Sheet1
Name	Genomic scaffold	Protein length (AAs)	Number of cysteine residues	Signal peptide	Venom TPM	Silk TPM	Ovary TPM	Whole female TPM	Whole male TPM	Embryonic TPM (Stages 1-14)	Postembryonic TPM	Fold Change (Venom vs. Silk)	Fold Change (Venom vs. Ovary)	Venom Biased
aug3.g16538	2250	137	6	yes	0	11.24	0	8.75	0.43	0	0.33	0	Undefined	no
aug3.g16535	2250	137	6	yes	0.11	100.37	0	3.6	133.99	0	4.39	0.00109595	Undefined	no
aug3.g16532	2250	138	7	yes	0.24	0	0	0	10.18	0	0.74	Undefined	Undefined	no
aug3.g16534	2250	146	7	yes	0.3	119.12	0.05	5	1.51	0	1.74	0.00251847	6	no
aug3.g20084	3606	147	7	yes	1.58	0.02	0	0.5	1.57	0	5.71	79	Undefined	no
aug3.g20082	3606	132	6	yes	3.22	2.86	0.22	10.86	38.89	2	36.81	1.12587	14.6364	no
aug3.g16533	2250	138	7	yes	5.98	0.14	0	0.94	2.97	0	1.79	42.7143	Undefined	no
aug3.g16528	2250	113	7	yes	9.57	0	0	0	0	0	0.11	Undefined	Undefined	no
aug3.g16524	2250	123	7	yes	22.27	0	0	0	0	0	0.28	Undefined	Undefined	yes
aug3.g17764	2651	144	7	yes	23.48	1.83	0	7.53	24.06	0	8.57	12.8306	Undefined	yes
aug3.g18376	2831	171	7	yes	44.47	0.61	0	6.73	13.38	0	9.42	72.9016	Undefined	yes
aug3.g17763	2651	130	7	yes	73.03	18.58	0	18.81	2.74	0	7.91	3.93057	Undefined	no
aug3.g18378	2831	147	7	yes	117.07	0.05	0	0.76	1.37	0	1.93	2341.4	Undefined	yes
aug3.g20085	3606	127	8	yes	138.01	64.46	4.19	17.87	8.32	1.61	13.9	2.14102	32.9379	no
aug3.g16531	2250	125	7	yes	221.71	0.05	0	1.26	2.44	0	5.25	4434.2	Undefined	yes
aug3.g20083	3606	130	7	yes	663.88	5	0.15	16.53	18.31	0	40.7	132.776	4425.87	yes
aug3.g16521	2250	113	7	yes	1061.27	0	0	5.35	0.39	0	11.43	Undefined	Undefined	yes
aug3.g16530	2250	123	7	yes	1238.84	0.29	0	1.85	166.06	0	29.88	4271.86	Undefined	yes
aug3.g16527	2250	116	6	yes	3253.13	0	0.08	6.06	8.41	0	24.41	Undefined	40664.1	yes
aug3.g18379	2831	72	4	no	3558.35	0	0	3.13	1.35	0	5.99	Undefined	Undefined	yes
aug3.g16520	2250	116	7	yse	6259.93	0.03	0.08	55.64	3	0	45.57	208664	78249.1	yes
aug3.g16529	2250	123	7	yes	8464.3	46.11	0.31	9.9	508.28	0	125.7	183.568	27304.2	yes
aug3.g16523	2250	139	7	yes	61655.4	38.92	0.19	165.31	21.39	0	337.06	1584.16	324502	yes
aug3.g16526	2250	116	7	yes	144578	0	0.52	269.33	3.21	0	557.55	Undefined	278034	yes
