# Supplementary material for: House spider genome uncovers evolutionary shifts in the diversity and expression of black widow venom proteins associated with extreme toxicity
Source: BMC Genomics. 2017 Feb 16;18:178. doi: 10.1186/s12864-017-3551-7 (PMC5314461; doi:10.1186/s12864-017-3551-7)
Supplement: Supplementary file 8 — Manual adjustments to Augustus predicted house spider latrotoxin sequences. (XLSX 47 kb) [file 12864_2017_3551_MOESM8_ESM.xlsx]

## Sheet: Sheet1
Augustus predictions
Gene Name	Scaffold	Start	End
aug3.18022	Scaffold2725	179689	195324
aug3.g7858	Scaffold846	354614	355914
aug3.g7859	Scaffold846	355968	358154
Manual adjustments
Gene Name	Scaffold	Start	End
aug3.g18022a	Scaffold2725	190143	194570
aug3.g18022b	Scaffold2725	179728	183273
aug3.g7859_7858	Scaffold846	354614	358154
