# Supplementary material for: House spider genome uncovers evolutionary shifts in the diversity and expression of black widow venom proteins associated with extreme toxicity
Source: BMC Genomics. 2017 Feb 16;18:178. doi: 10.1186/s12864-017-3551-7 (PMC5314461; doi:10.1186/s12864-017-3551-7)
Supplement: Supplementary file 9 — Figures with High resolution version. (ZIP 1198 kb) [file 12864_2017_3551_MOESM9_ESM.zip]

Archive with 5 entries (5 files):
- 12864_2017_3551_MOESM9_ESM/12864_2017_3551-fig 1.pdf
- 12864_2017_3551_MOESM9_ESM/12864_2017_3551-fig 2.pdf
- 12864_2017_3551_MOESM9_ESM/12864_2017_3551-fig 3.pdf
- 12864_2017_3551_MOESM9_ESM/12864_2017_3551-fig 4.pdf
- 12864_2017_3551_MOESM9_ESM/12864_2017_3551-fig 5.pdf
